# Supplementary material for: Systematic analysis of protein turnover in primary cells
Source: Nat Commun. 2018 Feb 15;9:689. doi: 10.1038/s41467-018-03106-1 (PMC5814408; doi:10.1038/s41467-018-03106-1)
Supplement: Supplementary file 4 — Supplementary Data 1 [file 41467_2018_3106_MOESM4_ESM.xlsx]

## Sheet: Sheet1
Supplementary Table 1: Time points and offline fractions used for the four non-dividing primary cell types investigated in this study
The different time points where used in the determination of the protein half lives.
	time point in hours
Time point	B-cell replicates	NK cell replicates	Monocytes replicates	Hepatocytes replicates	Mouse Neurons
1	7 h	7 h	7 h	9 h	6h
2	11 h	11 h	12 h	12 h	12h
3	24 h	25 h	24 h	27 h	24h
4	34 h	35 h	36 h	75 h	35h (2nd replicate: 36h)
Raw files from offline fractionation merged together to one result file by isobarQuant.
The number in parenthesis is the total number of fractions created during offline fractionation. The final digits in the name refer to the fraction number created.
Time point	B-cell replicate 1	B-cell replicate 2	NK cells replicate 1	NK cells replicate 2	Monocytes replicate 1	Monocytes replicate 2	Hepatocytes replicate 1	Hepatocytes replicate 2	mouse neurons replicate 1	mouse neurons replicate 2
1	(9) 0600_F1_R1_P90186B02-10	(9) 0602_F1_R1_P90217B02-10	(13) 0630_F1_R1_P91375C04-16	(13) 0631_F1_R1_P91396C04-14	(13) 0592_F1_R1_P89628B02-15	(9) 0590_F1_R1_P89614B02-10	(16) 0492_F1_R1_P86491B02-17	(16) 0491_F1_R1_P86527B02-17	(23) 01920_F1_R1_P0166140B02-24	(23) 01994_F1_R1_P0174152B02-24
2	(9) 0600_F1_R1_P90199B02-10	(9) 0602_F1_R1_P90220B02-10	(13) 0630_F1_R1_P91378C04-16	(13) 0631_F1_R1_P91399C04-16	(13) 0592_F1_R1_P89630B02-14	(9) 0590_F1_R1_P89616B02-10	(16) 0507_F1_R1_P86493B02-17	(16) 0507_F1_R1_P86529B02-17	(23) 01920_F1_R1_P0166142B20-24	(23) 01994_F1_R1_P0174154B02-24
3	(9) 0600_F1_R1_P90202B02-11	(9) 0602_F1_R1_P90223B02-10	(13) 0630_F1_R1_P91381C04-16	(14) 0639_F1_R1_P91402C04-16	(9) 0593_F1_R1_P89632B02-10	(9) 0590_F1_R1_P89618B02-10	(16) 0492_F1_R1_P86495B02-17	(16) 0491_F1_R1_P86531B102-17	(23) 01921_F1_R1_P0166144B02-24	(22) 01995_F1_R1_P0174156B02-23
4	(9) 0601_F1_R1_P90205B02-10	(9) 0602_F1_R1_P90226B02-10	(13) 0631_F1_R1_P91384C04-16	(13) 0639_F1_R1_P91405C04-16	(9) 0593_F1_R1_P89634B02-10	(9) 0591_F1_R1_P89620B02-10	(16) 0492_F1_R1_P86499B02-17	(16) 0491_F1_R1_P86535B02-17	(23) 01921_F1_R1_P0166146B02-24	(23) 01995_F1_R1_P0174158B02-24
Thp1 cells - mixed ratios light to heavy SILAC	1:1	1:9	1:49
	05657_F1_R1_P0164063A01	05657_F1_R1_P0164065A01	05657_F1_R1_P0164067A01
