# Supplementary material for: Systematic analysis of protein turnover in primary cells
Source: Nat Commun. 2018 Feb 15;9:689. doi: 10.1038/s41467-018-03106-1 (PMC5814408; doi:10.1038/s41467-018-03106-1)
Supplement: Supplementary file 5 — Supplementary Data 2 [file 41467_2018_3106_MOESM5_ESM.xlsx]

## Sheet: protein half lives high qual
gene_name	Bcells replicate 1 half_life	Bcells replicate 1 dataQual	Bcells replicate 1 R_sq	Bcells replicate 2 half_life	Bcells replicate 2 dataQual	Bcells replicate 2 R_sq	NK cells replicate 1 half_life	NK cells replicate 1 dataQual	NK cells replicate 1 R_sq	NK cells replicate 2 half_life	NK cells replicate 2 dataQual	NK cells replicate 2 R_sq	Hepatocytes replicate 1 half_life	Hepatocytes replicate 1 dataQual	Hepatocytes replicate 1 R_sq	Hepatocytes replicate 2 half_life	Hepatocytes replicate 2 dataQual	Hepatocytes replicate 2 R_sq	Monocytes replicate 1 half_life	Monocytes replicate 1 dataQual	Monocytes replicate 1 R_sq	Monocytes replicate 2 half_life	Monocytes replicate 2 dataQual	Monocytes replicate 2 R_sq	Mouse Neurons, replicate 3 half_life	Mouse Neurons, replicate 3 dataQual	Mouse Neurons, replicate 3 R_sq	Mouse Neurons, replicate 4 half_life	Mouse Neurons, replicate 4 dataQual	Mouse Neurons, replicate 4 R_sq
A2M	#N/A	#N/A	#N/A	#N/A	#N/A	#N/A	#N/A	#N/A	#N/A	#N/A	#N/A	#N/A	23.674	good	0.885	24.377	good	0.905	14.599	weak	0.978	#N/A	#N/A	#N/A	#N/A	#N/A	#N/A	#N/A	#N/A	#N/A
AAAS	75.299	good	0.982	88.376	good	0.99	379.453	good	0.961	208.182	good	0.992	#N/A	#N/A	#N/A	145.343	weak	0.852	78.09	weak	0.995	57.957	weak	0.987	78.989	weak	0.982	86.873	good	0.975
AACS	#N/A	#N/A	#N/A	30.524	weak	0.995	#N/A	#N/A	#N/A	98.574	weak	0.973	#N/A	#N/A	#N/A	#N/A	#N/A	#N/A	69.614	weak	0.95	52.862	weak	0.949	28.209	good	1	32.865	good	1
AAK1	#N/A	#N/A	#N/A	#N/A	#N/A	#N/A	#N/A	#N/A	#N/A	152.678	good	0.984	#N/A	#N/A	#N/A	#N/A	#N/A	#N/A	76.276	weak	0.982	59.539	good	0.988	34.468	good	0.999	43.131	good	0.997
AAMDC	#N/A	#N/A	#N/A	#N/A	#N/A	#N/A	#N/A	#N/A	#N/A	#N/A	#N/A	#N/A	#N/A	#N/A	#N/A	#N/A	#N/A	#N/A	68.136	weak	0.938	51.38	weak	0.985	#N/A	#N/A	#N/A	15.508	weak	0.93
AAMP	#N/A	#N/A	#N/A	21.264	weak	0.996	#N/A	#N/A	#N/A	#N/A	#N/A	#N/A	#N/A	#N/A	#N/A	#N/A	#N/A	#N/A	#N/A	#N/A	#N/A	17.596	weak	0.976	20.465	good	0.967	23.435	good	0.961
AAR2	#N/A	#N/A	#N/A	35.459	weak	0.985	#N/A	#N/A	#N/A	#N/A	#N/A	#N/A	#N/A	#N/A	#N/A	#N/A	#N/A	#N/A	#N/A	#N/A	#N/A	#N/A	#N/A	#N/A	28.485	weak	0.86	20.974	good	0.962
AARS	37.512	good	0.991	42.363	good	0.996	203.587	good	0.998	130.363	good	1	404.823	good	0.974	#N/A	#N/A	#N/A	45.898	good	0.98	34.759	good	0.984	47.085	good	0.999	49.988	good	0.996
AARS2	83.59	weak	0.933	95.737	good	0.993	284.577	weak	0.992	181.929	good	0.967	117.362	good	0.992	123.977	good	0.998	73.258	weak	0.977	62.379	weak	0.999	38.798	weak	0.998	41.148	good	0.993
AASDHPPT	43.135	good	0.997	42.503	weak	1	78.137	weak	0.999	70.814	good	0.998	352.721	weak	0.919	#N/A	#N/A	#N/A	46.275	weak	0.993	35.355	good	0.993	#N/A	#N/A	#N/A	22.626	weak	0.919
AASS	#N/A	#N/A	#N/A	#N/A	#N/A	#N/A	#N/A	#N/A	#N/A	#N/A	#N/A	#N/A	180.266	good	0.981	188.477	good	0.986	#N/A	#N/A	#N/A	#N/A	#N/A	#N/A	#N/A	#N/A	#N/A	#N/A	#N/A	#N/A
AATF	45.002	weak	0.989	47.268	good	0.993	24.371	weak	0.847	#N/A	#N/A	#N/A	37.516	weak	0.998	37.344	good	0.988	21.712	weak	0.954	#N/A	#N/A	#N/A	42.885	weak	0.982	43.296	good	0.99
ABAT	290.961	weak	0.932	253.696	weak	0.998	245.396	weak	0.928	#N/A	#N/A	#N/A	217.871	good	0.977	269.775	good	0.992	#N/A	#N/A	#N/A	#N/A	#N/A	#N/A	65.749	good	0.998	82.798	good	1
ABCB1	43.15	weak	0.955	56.669	good	0.972	67.026	good	0.963	66.54	good	0.984	43.344	good	0.998	39.466	good	0.999	#N/A	#N/A	#N/A	#N/A	#N/A	#N/A	#N/A	#N/A	#N/A	#N/A	#N/A	#N/A
ABCB10	#N/A	#N/A	#N/A	#N/A	#N/A	#N/A	#N/A	#N/A	#N/A	#N/A	#N/A	#N/A	284.659	good	0.982	220.182	good	0.964	#N/A	#N/A	#N/A	#N/A	#N/A	#N/A	#N/A	#N/A	#N/A	#N/A	#N/A	#N/A
ABCB7	226.713	good	0.979	224.951	good	0.984	374.708	weak	0.93	#N/A	#N/A	#N/A	167.928	good	0.995	160.946	good	0.993	140.636	good	0.978	81.797	good	0.936	83.183	good	0.998	87.859	good	0.994
ABCB8	61.066	weak	0.937	88.916	weak	0.973	#N/A	#N/A	#N/A	#N/A	#N/A	#N/A	#N/A	#N/A	#N/A	#N/A	#N/A	#N/A	222.973	weak	0.892	91.861	weak	0.933	70.709	weak	0.99	96.992	good	0.996
ABCC1	57.352	weak	0.974	55.854	good	0.97	212.461	good	0.957	95.249	good	0.867	92.561	weak	0.904	42.652	weak	0.983	48.771	good	0.975	38.026	good	0.981	#N/A	#N/A	#N/A	72.186	weak	0.912
ABCC4	#N/A	#N/A	#N/A	#N/A	#N/A	#N/A	#N/A	#N/A	#N/A	#N/A	#N/A	#N/A	#N/A	#N/A	#N/A	#N/A	#N/A	#N/A	144.56	weak	0.99	#N/A	#N/A	#N/A	#N/A	#N/A	#N/A	52.561	weak	0.941
ABCD1	#N/A	#N/A	#N/A	#N/A	#N/A	#N/A	180.074	weak	0.933	#N/A	#N/A	#N/A	63.404	good	0.948	53.108	weak	0.994	62.313	good	0.999	51.752	weak	0.99	#N/A	#N/A	#N/A	60.875	weak	0.969
ABCD3	#N/A	#N/A	#N/A	87.254	weak	0.913	#N/A	#N/A	#N/A	125.019	weak	0.995	109.943	good	0.996	114.464	good	0.999	111.175	weak	0.996	76.358	good	0.981	51.929	good	0.998	64.464	good	0.999
ABCE1	61.827	good	0.978	73.787	good	0.999	#N/A	#N/A	#N/A	217.144	good	0.998	168.459	weak	0.99	157.738	good	0.938	68.516	good	0.991	47.262	good	0.995	40.316	good	0.999	43.144	good	1
ABCF1	65.675	good	0.982	72.851	good	0.998	176.977	good	0.998	154.152	good	0.999	58.909	good	0.992	59.94	good	0.984	67.367	good	0.989	57.686	good	0.992	29.882	good	0.995	34.436	good	0.992
ABCF2	24.672	good	0.988	29.318	weak	1	76.435	weak	0.929	32.066	weak	0.917	33.395	weak	0.992	36.656	weak	0.994	50.124	weak	0.976	42.741	good	0.983	25.608	good	0.998	28.057	good	0.996
ABCF3	27.851	good	0.984	33.26	good	0.998	76.68	good	0.999	60.788	good	1	140.62	weak	0.979	229.56	weak	0.858	39.125	good	0.99	32.82	good	0.994	31.12	weak	0.998	38.118	good	0.983
ABHD10	457.343	weak	0.88	709.035	good	0.99	733.359	weak	0.866	#N/A	#N/A	#N/A	267.109	good	0.993	263.584	good	0.983	356.778	weak	0.934	240.459	weak	0.958	109.789	good	0.987	109.721	good	0.989
ABHD11	#N/A	#N/A	#N/A	361.306	weak	0.911	#N/A	#N/A	#N/A	403.712	weak	0.871	#N/A	#N/A	#N/A	#N/A	#N/A	#N/A	230.093	weak	0.942	#N/A	#N/A	#N/A	#N/A	#N/A	#N/A	112.275	good	0.996
ABHD12	#N/A	#N/A	#N/A	93.812	weak	0.997	#N/A	#N/A	#N/A	#N/A	#N/A	#N/A	64.97	good	0.956	94.427	good	0.949	24.195	weak	0.996	19.808	good	0.99	67.074	weak	0.979	68.863	good	0.99
ABHD14B	224.763	good	0.984	291.979	weak	0.974	510.049	weak	0.979	456.563	weak	0.973	#N/A	#N/A	#N/A	#N/A	#N/A	#N/A	248.214	good	0.93	184.203	good	0.964	#N/A	#N/A	#N/A	154.417	weak	0.951
ABHD16A	108.797	weak	0.993	139.152	weak	0.938	#N/A	#N/A	#N/A	160.792	weak	0.888	#N/A	#N/A	#N/A	188.3	good	0.981	112.227	good	0.978	73.294	good	0.978	41.315	good	0.991	52.976	good	0.993
ABHD6	#N/A	#N/A	#N/A	56.181	weak	0.974	#N/A	#N/A	#N/A	#N/A	#N/A	#N/A	55.187	good	0.995	56.201	good	0.997	#N/A	#N/A	#N/A	#N/A	#N/A	#N/A	33.488	good	0.999	39.472	good	0.998
ABI1	123.833	weak	0.975	150.247	weak	0.998	245.133	weak	0.995	144.575	good	0.995	121.728	good	0.981	129.797	weak	0.979	114.105	weak	0.974	107.046	weak	0.996	#N/A	#N/A	#N/A	72.065	good	0.989
ABI3	139.109	weak	0.973	162.271	good	0.889	241.592	good	0.937	239.652	good	0.971	#N/A	#N/A	#N/A	#N/A	#N/A	#N/A	27.649	good	0.982	22.084	weak	0.984	#N/A	#N/A	#N/A	#N/A	#N/A	#N/A
ABL2	#N/A	#N/A	#N/A	#N/A	#N/A	#N/A	#N/A	#N/A	#N/A	#N/A	#N/A	#N/A	#N/A	#N/A	#N/A	#N/A	#N/A	#N/A	#N/A	#N/A	#N/A	#N/A	#N/A	#N/A	44.013	good	0.987	51.247	good	0.968
ABLIM1	50.217	weak	0.998	48.503	weak	0.975	61.977	weak	0.998	#N/A	#N/A	#N/A	#N/A	#N/A	#N/A	38.792	good	0.989	#N/A	#N/A	#N/A	#N/A	#N/A	#N/A	35.7	weak	0.978	39.089	good	0.997
ABR	43.557	weak	0.973	#N/A	#N/A	#N/A	200.83	weak	0.907	153.619	weak	0.903	#N/A	#N/A	#N/A	#N/A	#N/A	#N/A	32.768	weak	0.994	32.188	good	0.996	28.253	good	0.997	30.978	good	1
ABRACL	268.634	weak	0.868	238.039	weak	0.974	624.294	weak	0.999	584.607	weak	0.996	#N/A	#N/A	#N/A	#N/A	#N/A	#N/A	253.499	weak	0.903	172.245	weak	0.999	188.229	weak	0.89	#N/A	#N/A	#N/A
ABT1	41.476	weak	0.985	37.379	weak	0.996	40.303	weak	0.991	43.543	weak	0.961	#N/A	#N/A	#N/A	24.667	weak	0.906	#N/A	#N/A	#N/A	#N/A	#N/A	#N/A	#N/A	#N/A	#N/A	#N/A	#N/A	#N/A
ACAA1	92.907	weak	0.969	#N/A	#N/A	#N/A	#N/A	#N/A	#N/A	169.805	weak	0.973	184.618	good	0.99	202.805	good	0.996	180.679	good	0.971	133.273	weak	0.917	#N/A	#N/A	#N/A	#N/A	#N/A	#N/A
ACAA2	436.013	good	0.969	493.299	good	0.997	#N/A	#N/A	#N/A	1269.46	good	0.985	214.518	good	0.98	236.376	good	0.979	168.374	good	0.973	112.694	good	0.931	92.009	good	0.999	117.411	good	0.997
ACACA	#N/A	#N/A	#N/A	37.441	weak	0.993	#N/A	#N/A	#N/A	#N/A	#N/A	#N/A	41.907	good	0.992	47.59	good	0.98	#N/A	#N/A	#N/A	38.902	weak	0.916	50.846	good	0.999	62.526	good	1
ACAD8	347.289	weak	0.984	#N/A	#N/A	#N/A	#N/A	#N/A	#N/A	#N/A	#N/A	#N/A	111.536	good	0.939	137.761	good	0.943	181.722	weak	0.978	#N/A	#N/A	#N/A	97.619	good	0.998	113.895	good	0.995
ACAD9	100.023	good	0.874	117.277	good	0.985	#N/A	#N/A	#N/A	#N/A	#N/A	#N/A	86.818	good	1	83.937	good	0.997	#N/A	#N/A	#N/A	#N/A	#N/A	#N/A	122.889	good	0.999	140.561	good	0.997
ACADM	105.294	good	0.942	125.414	good	0.979	372.289	weak	0.871	293.897	weak	0.974	227.889	good	0.994	268.583	good	1	196.002	good	0.963	150.567	good	0.924	87.19	good	0.999	109.124	good	0.998
ACADS	246.324	weak	0.932	#N/A	#N/A	#N/A	#N/A	#N/A	#N/A	#N/A	#N/A	#N/A	167.051	good	0.993	225.256	good	0.997	190.874	good	0.916	130.141	weak	0.949	#N/A	#N/A	#N/A	253.728	good	0.89
ACADSB	103.322	weak	0.914	#N/A	#N/A	#N/A	#N/A	#N/A	#N/A	#N/A	#N/A	#N/A	336.48	good	0.978	458.183	good	0.998	#N/A	#N/A	#N/A	146.339	weak	0.855	67.21	good	0.999	76.9	good	1
ACADVL	73.025	good	0.976	100.946	good	0.998	346.01	good	0.996	304.222	good	0.998	59.918	good	0.999	62.643	good	0.997	75.64	good	0.981	61.658	good	0.985	52.193	good	0.999	63.522	good	0.994
ACAP1	121.854	good	0.974	159.054	good	0.992	#N/A	#N/A	#N/A	260.054	good	0.991	#N/A	#N/A	#N/A	#N/A	#N/A	#N/A	244.95	good	0.935	#N/A	#N/A	#N/A	#N/A	#N/A	#N/A	#N/A	#N/A	#N/A
ACAP2	111.005	good	0.989	126.911	good	0.999	211.185	good	0.995	162.722	good	0.992	#N/A	#N/A	#N/A	#N/A	#N/A	#N/A	100.639	good	0.994	82.451	good	0.988	#N/A	#N/A	#N/A	43.126	good	0.999
ACAT1	277.538	good	0.942	339.322	good	0.985	744.713	weak	0.919	910.721	good	0.965	319.763	good	0.99	344.868	good	0.997	#N/A	#N/A	#N/A	#N/A	#N/A	#N/A	79.684	good	0.998	96.754	good	0.998
ACAT2	62.947	good	0.977	97.331	good	0.991	#N/A	#N/A	#N/A	#N/A	#N/A	#N/A	317.726	weak	0.99	#N/A	#N/A	#N/A	287.21	weak	0.963	#N/A	#N/A	#N/A	78.576	good	0.997	98.202	good	0.999
ACBD3	60.462	weak	0.962	67.477	weak	0.995	131.139	weak	0.932	#N/A	#N/A	#N/A	56.664	weak	0.986	53.453	weak	0.996	49.877	good	0.988	42.444	weak	0.997	56.106	good	0.997	64.157	good	1
ACBD5	#N/A	#N/A	#N/A	#N/A	#N/A	#N/A	#N/A	#N/A	#N/A	#N/A	#N/A	#N/A	49.956	good	0.997	49.834	good	0.996	36.06	weak	0.929	#N/A	#N/A	#N/A	36.271	good	0.977	57.002	good	0.996
ACBD6	23.603	weak	0.987	#N/A	#N/A	#N/A	#N/A	#N/A	#N/A	#N/A	#N/A	#N/A	#N/A	#N/A	#N/A	#N/A	#N/A	#N/A	26.464	weak	0.989	#N/A	#N/A	#N/A	28.727	good	1	35.008	good	0.999
ACD	43.597	weak	0.976	38.615	weak	0.995	#N/A	#N/A	#N/A	#N/A	#N/A	#N/A	#N/A	#N/A	#N/A	#N/A	#N/A	#N/A	#N/A	#N/A	#N/A	#N/A	#N/A	#N/A	#N/A	#N/A	#N/A	#N/A	#N/A	#N/A
ACIN1	125.277	good	0.993	126.64	good	0.99	306.304	good	0.993	233.591	good	0.993	31.295	good	1	31.189	good	0.999	72.727	good	0.99	66.509	good	0.995	54.321	good	0.999	59.719	good	0.999
ACLY	111.344	good	0.985	136.496	good	0.997	293.083	good	0.999	190.401	good	1	86.123	good	0.992	99.227	good	0.968	134.229	good	0.988	110.884	good	0.987	50.223	good	1	59.413	good	1
ACN9	#N/A	#N/A	#N/A	#N/A	#N/A	#N/A	#N/A	#N/A	#N/A	#N/A	#N/A	#N/A	55.963	weak	0.941	#N/A	#N/A	#N/A	#N/A	#N/A	#N/A	#N/A	#N/A	#N/A	#N/A	#N/A	#N/A	#N/A	#N/A	#N/A
ACO1	135.946	good	0.986	202.869	good	0.999	#N/A	#N/A	#N/A	387.361	weak	0.995	772.549	good	0.977	#N/A	#N/A	#N/A	124.092	good	0.975	108.824	good	0.991	59.087	good	0.998	74.94	good	0.999
ACO2	229.865	good	0.961	274.451	good	0.99	#N/A	#N/A	#N/A	#N/A	#N/A	#N/A	66.78	good	1	70.303	good	0.996	117.126	good	0.991	82.494	good	0.984	87.734	good	0.999	101.387	good	0.999
ACOT11	#N/A	#N/A	#N/A	#N/A	#N/A	#N/A	#N/A	#N/A	#N/A	#N/A	#N/A	#N/A	#N/A	#N/A	#N/A	#N/A	#N/A	#N/A	51.717	weak	0.981	40.536	weak	0.997	#N/A	#N/A	#N/A	#N/A	#N/A	#N/A
ACOT13	#N/A	#N/A	#N/A	452.408	good	1	#N/A	#N/A	#N/A	597.719	weak	0.878	403.716	good	0.996	388.931	good	0.948	#N/A	#N/A	#N/A	#N/A	#N/A	#N/A	49.373	weak	0.995	63.116	good	0.995
ACOT7	#N/A	#N/A	#N/A	24.627	weak	1	#N/A	#N/A	#N/A	#N/A	#N/A	#N/A	#N/A	#N/A	#N/A	#N/A	#N/A	#N/A	#N/A	#N/A	#N/A	#N/A	#N/A	#N/A	44.009	good	0.996	52.383	good	0.998
ACOT8	#N/A	#N/A	#N/A	#N/A	#N/A	#N/A	#N/A	#N/A	#N/A	#N/A	#N/A	#N/A	93.161	weak	0.987	98.575	weak	0.999	#N/A	#N/A	#N/A	#N/A	#N/A	#N/A	66.875	weak	0.995	79.707	good	0.988
ACOT9	135.507	good	0.985	172.293	good	0.985	501.353	weak	0.997	368.983	weak	0.998	73.841	good	0.998	72.153	good	1	#N/A	#N/A	#N/A	71.009	good	0.982	74.484	weak	0.995	94.478	good	0.999
ACOX3	53.482	weak	0.964	80.353	weak	0.89	#N/A	#N/A	#N/A	#N/A	#N/A	#N/A	55.206	good	0.996	53.047	good	0.994	137.376	good	0.92	111.177	good	0.99	#N/A	#N/A	#N/A	73.891	weak	0.989
ACP1	90.243	weak	0.854	152.101	good	1	408.092	weak	1	367.336	weak	0.997	#N/A	#N/A	#N/A	#N/A	#N/A	#N/A	105.679	weak	0.931	106.786	weak	0.989	82.885	good	0.999	105.717	good	0.995
ACP5	#N/A	#N/A	#N/A	19.532	weak	0.965	#N/A	#N/A	#N/A	18.48	weak	1	#N/A	#N/A	#N/A	#N/A	#N/A	#N/A	12.583	weak	0.934	11.638	weak	0.945	#N/A	#N/A	#N/A	#N/A	#N/A	#N/A
ACP6	#N/A	#N/A	#N/A	#N/A	#N/A	#N/A	#N/A	#N/A	#N/A	#N/A	#N/A	#N/A	#N/A	#N/A	#N/A	#N/A	#N/A	#N/A	#N/A	#N/A	#N/A	#N/A	#N/A	#N/A	#N/A	#N/A	#N/A	110.122	weak	0.996
ACSF2	265.697	weak	0.913	#N/A	#N/A	#N/A	#N/A	#N/A	#N/A	#N/A	#N/A	#N/A	68.967	good	0.998	73.828	good	0.999	206.255	weak	0.93	134.155	weak	0.935	91.823	good	0.994	146.335	good	0.995
ACSF3	159.011	good	0.985	131.946	good	0.984	292.881	good	0.99	269.215	good	0.938	203.607	good	0.982	155.929	good	1	109.365	good	0.975	117.592	weak	0.981	68.955	good	0.979	74.823	good	0.923
ACSL1	32.345	weak	0.995	47.841	good	0.996	#N/A	#N/A	#N/A	123.26	good	0.938	82.613	good	0.99	93.85	good	1	71.851	good	0.969	56.439	good	0.966	35.472	good	0.999	42.526	good	0.999
ACSL3	82.029	weak	0.966	88.35	weak	0.992	#N/A	#N/A	#N/A	135.463	weak	0.996	52.968	good	0.994	51.395	good	0.997	67.739	weak	0.989	53.755	good	0.987	25.427	good	1	29.835	good	0.999
ACSL4	27.278	good	0.988	30.979	good	0.999	#N/A	#N/A	#N/A	97.565	weak	0.966	14.295	good	0.955	14.391	good	0.949	36.666	good	0.977	29.315	good	0.987	20.553	good	0.99	22.006	good	0.998
ACSL5	#N/A	#N/A	#N/A	81.631	weak	0.906	161.454	weak	0.938	#N/A	#N/A	#N/A	74.144	good	0.991	78.578	good	0.965	116.679	weak	0.98	49.236	good	0.913	#N/A	#N/A	#N/A	#N/A	#N/A	#N/A
ACSS1	235.071	good	0.98	219.559	weak	0.996	266.216	good	0.96	#N/A	#N/A	#N/A	#N/A	#N/A	#N/A	#N/A	#N/A	#N/A	#N/A	#N/A	#N/A	93.419	weak	0.866	83.512	good	0.989	181.533	good	0.985
ACTB	237.533	weak	0.988	241.678	weak	0.983	809.352	weak	0.928	987.216	weak	0.975	57.173	good	0.991	52.561	good	0.988	#N/A	#N/A	#N/A	160.883	good	0.976	#N/A	#N/A	#N/A	#N/A	#N/A	#N/A
ACTBL2	#N/A	#N/A	#N/A	#N/A	#N/A	#N/A	#N/A	#N/A	#N/A	#N/A	#N/A	#N/A	#N/A	#N/A	#N/A	#N/A	#N/A	#N/A	#N/A	#N/A	#N/A	#N/A	#N/A	#N/A	62.496	weak	0.969	86.696	good	0.999
ACTG1	#N/A	#N/A	#N/A	211.492	good	0.984	#N/A	#N/A	#N/A	#N/A	#N/A	#N/A	74.727	good	0.989	#N/A	#N/A	#N/A	#N/A	#N/A	#N/A	160.614	good	0.954	55.814	good	0.994	74.651	weak	1
ACTL6A	153.754	weak	0.978	174.425	good	0.997	#N/A	#N/A	#N/A	463.674	weak	0.993	#N/A	#N/A	#N/A	134.822	weak	0.916	134.264	good	0.986	#N/A	#N/A	#N/A	109.54	good	0.991	159.405	good	0.998
ACTN1	568.605	good	0.908	429.859	good	0.858	842.102	good	0.996	579.999	good	0.997	86.684	good	0.999	88.594	good	0.985	#N/A	#N/A	#N/A	230.518	good	0.986	56.26	good	0.997	59.127	good	0.984
ACTN4	104.749	good	0.992	150.2	good	0.998	372.484	good	0.999	352.839	good	0.999	82.505	good	0.995	81.218	good	0.996	124.75	good	0.995	116.051	good	0.992	55.248	good	1	62.595	good	0.998
ACTR10	#N/A	#N/A	#N/A	138.358	weak	0.993	186.688	weak	0.928	#N/A	#N/A	#N/A	#N/A	#N/A	#N/A	#N/A	#N/A	#N/A	101.978	weak	0.97	74.465	weak	0.971	49.946	good	0.999	59.479	good	0.998
ACTR1A	121.125	weak	0.97	164.768	weak	0.941	433.353	good	0.913	282.203	weak	0.965	104.935	weak	0.921	116.565	good	0.85	117.71	weak	0.992	85.388	good	0.984	57.773	good	0.999	74.5	good	0.997
ACTR1B	#N/A	#N/A	#N/A	167.804	good	0.942	449.083	good	0.916	309.337	weak	0.96	#N/A	#N/A	#N/A	118.036	weak	0.849	#N/A	#N/A	#N/A	#N/A	#N/A	#N/A	56.753	good	0.994	77.449	good	0.997
ACTR2	121.711	good	0.993	167.648	good	0.999	535.999	good	0.999	476.384	good	0.999	102.761	good	0.964	135.024	good	0.98	98.131	good	0.994	79.297	good	0.985	62.897	good	0.998	73.743	good	1
ACTR3	159.913	good	0.982	222.218	good	0.995	788.195	good	0.996	710.159	good	0.999	87.398	good	0.994	98.835	good	0.989	116.754	good	0.993	90.736	good	0.986	66.519	good	0.998	85.492	good	0.999
ACTR3B	#N/A	#N/A	#N/A	#N/A	#N/A	#N/A	#N/A	#N/A	#N/A	#N/A	#N/A	#N/A	#N/A	#N/A	#N/A	#N/A	#N/A	#N/A	#N/A	#N/A	#N/A	#N/A	#N/A	#N/A	38.363	weak	0.976	68.812	weak	0.918
ACTR5	#N/A	#N/A	#N/A	69.797	weak	0.945	#N/A	#N/A	#N/A	150.333	weak	0.878	#N/A	#N/A	#N/A	#N/A	#N/A	#N/A	#N/A	#N/A	#N/A	55.059	weak	0.993	#N/A	#N/A	#N/A	#N/A	#N/A	#N/A
ACTR8	70.977	weak	0.871	#N/A	#N/A	#N/A	#N/A	#N/A	#N/A	#N/A	#N/A	#N/A	#N/A	#N/A	#N/A	#N/A	#N/A	#N/A	67.396	weak	0.929	#N/A	#N/A	#N/A	62.195	weak	0.963	70.324	weak	0.999
ACYP2	157.886	weak	0.987	#N/A	#N/A	#N/A	#N/A	#N/A	#N/A	#N/A	#N/A	#N/A	#N/A	#N/A	#N/A	#N/A	#N/A	#N/A	95.151	weak	0.921	125.547	weak	0.882	#N/A	#N/A	#N/A	#N/A	#N/A	#N/A
ADA	177.222	weak	0.914	#N/A	#N/A	#N/A	#N/A	#N/A	#N/A	#N/A	#N/A	#N/A	#N/A	#N/A	#N/A	#N/A	#N/A	#N/A	86.318	good	0.992	67.971	good	0.988	103.483	weak	0.976	127.483	good	0.966
ADAM10	40.87	weak	0.99	49.02	good	0.992	81.383	good	0.996	62.758	good	0.864	23.315	good	0.961	22.936	good	0.941	40.339	good	0.98	19.438	good	0.961	31.414	good	0.909	31.452	good	0.961
ADAM28	19.3	weak	0.924	#N/A	#N/A	#N/A	#N/A	#N/A	#N/A	#N/A	#N/A	#N/A	#N/A	#N/A	#N/A	#N/A	#N/A	#N/A	#N/A	#N/A	#N/A	#N/A	#N/A	#N/A	#N/A	#N/A	#N/A	#N/A	#N/A	#N/A
ADAR	57.881	good	0.982	63.916	good	1	122.273	good	0.999	101.844	good	0.999	34.404	good	0.997	35.211	good	0.998	58.766	good	0.983	43.062	good	0.97	16.814	good	0.986	15.338	good	0.994
ADARB1	#N/A	#N/A	#N/A	244.5	weak	0.917	#N/A	#N/A	#N/A	237.495	weak	0.9	#N/A	#N/A	#N/A	#N/A	#N/A	#N/A	#N/A	#N/A	#N/A	#N/A	#N/A	#N/A	23.153	good	0.997	23.443	good	0.993
ADCK1	#N/A	#N/A	#N/A	#N/A	#N/A	#N/A	#N/A	#N/A	#N/A	#N/A	#N/A	#N/A	#N/A	#N/A	#N/A	#N/A	#N/A	#N/A	#N/A	#N/A	#N/A	#N/A	#N/A	#N/A	#N/A	#N/A	#N/A	76.008	good	0.996
ADCK3	60.023	weak	0.988	55.916	good	0.995	44.492	weak	0.972	34.896	weak	0.983	31.894	good	0.997	37.083	good	0.997	35.191	weak	0.994	28.032	weak	0.995	#N/A	#N/A	#N/A	#N/A	#N/A	#N/A
ADCK4	#N/A	#N/A	#N/A	#N/A	#N/A	#N/A	#N/A	#N/A	#N/A	#N/A	#N/A	#N/A	56.185	weak	0.989	77.357	good	0.999	#N/A	#N/A	#N/A	#N/A	#N/A	#N/A	36.011	weak	0.98	47.055	good	0.968
ADD1	107.41	good	0.995	95.221	good	0.999	125.478	good	0.998	81.91	good	1	32.165	weak	0.92	44.162	weak	0.921	60.022	weak	0.866	52.307	good	0.974	43.279	good	1	61.396	good	0.999
ADD2	#N/A	#N/A	#N/A	238.561	weak	0.993	#N/A	#N/A	#N/A	#N/A	#N/A	#N/A	#N/A	#N/A	#N/A	#N/A	#N/A	#N/A	#N/A	#N/A	#N/A	#N/A	#N/A	#N/A	42.982	good	1	54.735	good	1
ADD3	97.373	good	0.975	111.358	good	0.996	99.366	good	0.995	81.776	good	0.996	#N/A	#N/A	#N/A	#N/A	#N/A	#N/A	56.003	good	0.987	65.532	weak	0.952	35.672	good	1	45.183	good	1
ADH5	214.356	good	0.972	266.816	good	0.998	471.586	good	0.853	404.424	good	0.996	#N/A	#N/A	#N/A	#N/A	#N/A	#N/A	#N/A	#N/A	#N/A	#N/A	#N/A	#N/A	96.05	good	0.999	117.372	good	0.996
ADI1	#N/A	#N/A	#N/A	#N/A	#N/A	#N/A	#N/A	#N/A	#N/A	#N/A	#N/A	#N/A	484.925	weak	0.989	736.915	weak	0.922	19.604	weak	0.984	13.61	weak	0.994	42.075	weak	0.996	45.228	weak	0.954
ADK	337.645	good	0.919	582.047	good	0.992	#N/A	#N/A	#N/A	#N/A	#N/A	#N/A	1135.96	weak	0.964	1690.81	weak	0.923	63.328	good	0.995	56.727	good	0.992	62.006	weak	0.932	76.114	good	1
ADNP	41.956	good	0.984	45.03	good	0.999	#N/A	#N/A	#N/A	62.09	good	0.995	19.344	weak	1	19.833	good	0.969	39.422	good	0.986	34.494	weak	0.992	20.648	good	0.999	23.124	good	1
ADO	90.461	weak	0.987	112.948	good	0.991	#N/A	#N/A	#N/A	235.147	good	0.972	#N/A	#N/A	#N/A	#N/A	#N/A	#N/A	61.663	weak	0.987	48.905	weak	0.988	48.496	good	0.998	58.301	good	0.999
ADPGK	188.507	weak	0.952	227.982	good	0.968	#N/A	#N/A	#N/A	306.249	good	0.894	#N/A	#N/A	#N/A	161.453	weak	0.947	113.14	good	0.983	85.246	good	0.981	106.838	good	0.993	104.099	good	0.996
ADPRH	115.478	weak	0.913	131.473	weak	0.963	#N/A	#N/A	#N/A	#N/A	#N/A	#N/A	#N/A	#N/A	#N/A	#N/A	#N/A	#N/A	#N/A	#N/A	#N/A	#N/A	#N/A	#N/A	63.045	good	0.996	75.939	good	1
ADPRHL2	#N/A	#N/A	#N/A	324.456	weak	0.964	494.727	weak	0.915	362.332	weak	0.915	125.314	weak	0.91	#N/A	#N/A	#N/A	103.222	weak	0.979	78.294	weak	0.984	#N/A	#N/A	#N/A	#N/A	#N/A	#N/A
ADRBK1	51.114	good	0.991	52.378	good	0.999	84.398	good	0.997	71.999	good	0.999	#N/A	#N/A	#N/A	#N/A	#N/A	#N/A	73.446	good	0.981	61.495	good	0.976	29.265	good	1	34.051	good	0.999
ADRBK2	#N/A	#N/A	#N/A	#N/A	#N/A	#N/A	#N/A	#N/A	#N/A	#N/A	#N/A	#N/A	#N/A	#N/A	#N/A	#N/A	#N/A	#N/A	#N/A	#N/A	#N/A	#N/A	#N/A	#N/A	#N/A	#N/A	#N/A	27.908	weak	0.98
ADRM1	51.558	good	0.997	58.256	good	0.999	157.827	good	0.995	126.704	weak	0.997	72.339	weak	0.944	102.278	weak	0.988	54.61	good	0.991	50.249	good	0.994	#N/A	#N/A	#N/A	#N/A	#N/A	#N/A
ADSL	76.012	good	0.966	122.407	good	0.998	#N/A	#N/A	#N/A	652.137	weak	0.912	#N/A	#N/A	#N/A	204.145	weak	0.995	169.204	weak	0.969	124.34	good	0.971	88.941	good	0.966	107.756	good	0.999
ADSS	48.253	weak	0.992	56.787	good	1	114.557	good	0.999	100.828	good	0.999	#N/A	#N/A	#N/A	#N/A	#N/A	#N/A	46.719	weak	0.958	55.723	good	0.99	48.404	good	0.998	54.974	good	0.998
AES	20.136	weak	0.98	#N/A	#N/A	#N/A	#N/A	#N/A	#N/A	16.479	weak	0.99	#N/A	#N/A	#N/A	#N/A	#N/A	#N/A	#N/A	#N/A	#N/A	#N/A	#N/A	#N/A	#N/A	#N/A	#N/A	#N/A	#N/A	#N/A
AFF1	19.869	weak	0.886	#N/A	#N/A	#N/A	#N/A	#N/A	#N/A	#N/A	#N/A	#N/A	#N/A	#N/A	#N/A	#N/A	#N/A	#N/A	16.946	weak	0.956	16.997	weak	0.93	#N/A	#N/A	#N/A	#N/A	#N/A	#N/A
AFF3	#N/A	#N/A	#N/A	15.811	weak	0.934	#N/A	#N/A	#N/A	#N/A	#N/A	#N/A	#N/A	#N/A	#N/A	#N/A	#N/A	#N/A	#N/A	#N/A	#N/A	#N/A	#N/A	#N/A	#N/A	#N/A	#N/A	#N/A	#N/A	#N/A
AFF4	50.685	weak	0.91	34.831	weak	0.983	#N/A	#N/A	#N/A	49.837	weak	0.999	#N/A	#N/A	#N/A	#N/A	#N/A	#N/A	#N/A	#N/A	#N/A	22.404	weak	0.976	13.394	weak	0.901	17.741	good	0.879
AFG3L2	155.036	good	0.975	191.951	good	0.999	477.246	good	0.97	387.672	good	0.918	147.709	good	0.996	162.021	good	0.999	146.437	good	0.994	101.646	good	0.979	66.207	good	1	79.539	good	0.999
AFM	#N/A	#N/A	#N/A	#N/A	#N/A	#N/A	#N/A	#N/A	#N/A	#N/A	#N/A	#N/A	21.447	good	0.936	22.672	good	0.974	#N/A	#N/A	#N/A	#N/A	#N/A	#N/A	#N/A	#N/A	#N/A	#N/A	#N/A	#N/A
AFTPH	26.404	good	0.969	30.283	good	0.997	#N/A	#N/A	#N/A	35.805	weak	0.938	48.512	weak	0.998	#N/A	#N/A	#N/A	30.868	weak	0.948	#N/A	#N/A	#N/A	26.789	good	0.998	32.534	good	0.998
AGA	#N/A	#N/A	#N/A	#N/A	#N/A	#N/A	#N/A	#N/A	#N/A	#N/A	#N/A	#N/A	40.784	weak	0.987	53.985	good	0.847	#N/A	#N/A	#N/A	138.12	weak	0.933	#N/A	#N/A	#N/A	133.566	weak	0.889
AGAP2	65.852	weak	0.957	71.113	weak	0.996	115.016	good	0.993	100.815	good	0.996	#N/A	#N/A	#N/A	#N/A	#N/A	#N/A	32.647	weak	0.969	90.708	weak	0.916	29.609	good	1	36.903	good	0.999
AGAP3	#N/A	#N/A	#N/A	#N/A	#N/A	#N/A	#N/A	#N/A	#N/A	#N/A	#N/A	#N/A	#N/A	#N/A	#N/A	#N/A	#N/A	#N/A	28.746	weak	0.94	20.483	weak	0.991	34.934	good	0.998	42.311	good	1
AGFG1	51.261	weak	0.976	63.975	good	0.994	160.374	weak	0.958	167.53	weak	0.966	46.204	weak	0.903	47.013	weak	0.94	78.216	weak	0.981	76.432	weak	0.969	43.065	good	1	54.487	good	1
AGK	#N/A	#N/A	#N/A	236.337	weak	0.941	#N/A	#N/A	#N/A	#N/A	#N/A	#N/A	138.431	good	0.997	134.274	good	1	#N/A	#N/A	#N/A	#N/A	#N/A	#N/A	72.541	good	1	91.164	good	0.996
AGL	125.093	good	0.981	148.826	good	0.997	#N/A	#N/A	#N/A	#N/A	#N/A	#N/A	319.734	good	0.997	339.121	good	0.986	139.641	good	0.918	#N/A	#N/A	#N/A	#N/A	#N/A	#N/A	69.576	good	1
AGMAT	187.413	weak	0.987	#N/A	#N/A	#N/A	#N/A	#N/A	#N/A	#N/A	#N/A	#N/A	519.876	good	0.94	549.405	good	0.975	#N/A	#N/A	#N/A	#N/A	#N/A	#N/A	#N/A	#N/A	#N/A	#N/A	#N/A	#N/A
AGO1	#N/A	#N/A	#N/A	#N/A	#N/A	#N/A	#N/A	#N/A	#N/A	#N/A	#N/A	#N/A	#N/A	#N/A	#N/A	#N/A	#N/A	#N/A	118.016	weak	0.953	109.127	good	0.995	89.465	good	0.905	122.286	good	0.927
AGO2	88.887	weak	0.976	103.688	weak	0.948	518.07	good	0.909	216.909	weak	0.981	#N/A	#N/A	#N/A	#N/A	#N/A	#N/A	102.165	weak	0.94	93.527	weak	0.936	82.281	weak	0.987	80.883	good	0.979
AGO3	#N/A	#N/A	#N/A	274.658	weak	0.913	#N/A	#N/A	#N/A	#N/A	#N/A	#N/A	#N/A	#N/A	#N/A	#N/A	#N/A	#N/A	#N/A	#N/A	#N/A	#N/A	#N/A	#N/A	#N/A	#N/A	#N/A	#N/A	#N/A	#N/A
AGPAT1	#N/A	#N/A	#N/A	#N/A	#N/A	#N/A	#N/A	#N/A	#N/A	#N/A	#N/A	#N/A	#N/A	#N/A	#N/A	#N/A	#N/A	#N/A	#N/A	#N/A	#N/A	#N/A	#N/A	#N/A	63.563	weak	0.981	54.737	good	0.995
AGPAT3	#N/A	#N/A	#N/A	#N/A	#N/A	#N/A	#N/A	#N/A	#N/A	#N/A	#N/A	#N/A	108.306	good	0.997	99.359	good	0.989	84.358	weak	0.872	#N/A	#N/A	#N/A	50.219	good	0.996	62.659	good	1
AGPAT5	326.352	weak	0.994	#N/A	#N/A	#N/A	568.594	weak	0.939	#N/A	#N/A	#N/A	#N/A	#N/A	#N/A	270.842	good	0.922	113.196	weak	0.985	77.882	weak	0.944	#N/A	#N/A	#N/A	51.226	good	0.939
AGPAT6	33.196	weak	0.993	#N/A	#N/A	#N/A	#N/A	#N/A	#N/A	#N/A	#N/A	#N/A	31.42	weak	0.972	32.62	weak	0.858	#N/A	#N/A	#N/A	30.733	weak	0.992	#N/A	#N/A	#N/A	#N/A	#N/A	#N/A
AGPS	#N/A	#N/A	#N/A	#N/A	#N/A	#N/A	#N/A	#N/A	#N/A	136.704	weak	0.91	70.346	good	0.994	67.626	good	0.992	83.814	good	0.956	65.147	good	0.965	43.692	good	0.993	50.846	good	0.996
AGTPBP1	#N/A	#N/A	#N/A	#N/A	#N/A	#N/A	#N/A	#N/A	#N/A	76.914	weak	0.848	#N/A	#N/A	#N/A	#N/A	#N/A	#N/A	#N/A	#N/A	#N/A	58.615	good	0.872	25.388	good	0.996	30.501	good	1
AGTRAP	#N/A	#N/A	#N/A	300.889	weak	0.877	#N/A	#N/A	#N/A	445.835	weak	0.989	#N/A	#N/A	#N/A	#N/A	#N/A	#N/A	169.739	weak	0.989	278.334	weak	1	#N/A	#N/A	#N/A	#N/A	#N/A	#N/A
AHCTF1	91.695	good	0.995	86.507	good	0.999	128.592	good	0.989	119.313	good	0.997	21.668	good	0.984	21.875	good	0.996	61.166	good	0.979	60.406	good	0.992	40.796	good	0.996	40.035	good	0.986
AHCY	135.53	good	0.964	185.499	good	0.996	#N/A	#N/A	#N/A	941.831	good	0.95	#N/A	#N/A	#N/A	#N/A	#N/A	#N/A	120.648	good	0.937	89.174	good	0.941	134.786	good	0.997	140.259	good	0.999
AHCYL1	55.436	weak	0.992	60.992	good	0.998	181.85	weak	0.996	134.857	weak	1	38.719	good	0.999	43.278	good	0.975	#N/A	#N/A	#N/A	48.328	weak	0.988	32.069	good	0.999	40.923	good	1
AHCYL2	146.007	weak	0.865	#N/A	#N/A	#N/A	#N/A	#N/A	#N/A	#N/A	#N/A	#N/A	#N/A	#N/A	#N/A	#N/A	#N/A	#N/A	#N/A	#N/A	#N/A	106.348	weak	0.987	37.504	good	0.999	43.27	good	0.999
AHNAK	93.576	good	0.988	84.601	good	0.991	120.606	good	0.99	80.135	good	0.99	32.335	good	0.999	30.38	good	0.999	35.271	good	0.999	34.062	good	0.996	46.658	good	0.945	46.477	good	0.974
AHSA1	40.678	good	0.994	47.672	good	1	136.566	good	0.957	119.313	weak	0.972	159.997	weak	0.862	#N/A	#N/A	#N/A	47.532	weak	0.983	41.575	good	0.994	45.858	good	0.995	56.286	good	1
AHSG	#N/A	#N/A	#N/A	#N/A	#N/A	#N/A	#N/A	#N/A	#N/A	#N/A	#N/A	#N/A	#N/A	#N/A	#N/A	22.573	good	0.906	#N/A	#N/A	#N/A	#N/A	#N/A	#N/A	#N/A	#N/A	#N/A	#N/A	#N/A	#N/A
AIDA	126.209	good	0.995	125.761	weak	0.994	#N/A	#N/A	#N/A	137.147	weak	0.933	#N/A	#N/A	#N/A	#N/A	#N/A	#N/A	11.252	weak	0.85	49.195	weak	0.99	68.883	good	0.997	82.397	good	0.999
AIFM1	216.543	good	0.975	262.269	good	0.989	#N/A	#N/A	#N/A	520.663	good	0.999	179.945	good	0.998	188.913	good	0.996	160.65	good	0.903	128.157	good	0.953	115.003	good	0.999	137.628	good	0.998
AIG1	#N/A	#N/A	#N/A	#N/A	#N/A	#N/A	#N/A	#N/A	#N/A	#N/A	#N/A	#N/A	#N/A	#N/A	#N/A	192.687	weak	0.872	#N/A	#N/A	#N/A	#N/A	#N/A	#N/A	#N/A	#N/A	#N/A	#N/A	#N/A	#N/A
AIM1	65.723	good	0.986	67.485	good	0.991	#N/A	#N/A	#N/A	99.472	weak	0.886	25.395	weak	0.991	27.251	good	0.984	81.335	good	0.987	69.635	good	0.994	#N/A	#N/A	#N/A	#N/A	#N/A	#N/A
AIMP1	76.295	weak	0.987	97.408	good	0.997	290.753	weak	0.885	316.335	weak	0.989	146.512	good	0.987	164.053	good	0.985	102.681	good	0.981	90.419	good	0.995	49.521	good	1	65.487	good	0.999
AIMP2	60.716	weak	0.966	76.86	weak	0.973	377.053	weak	0.904	#N/A	#N/A	#N/A	170.944	good	0.992	170.138	good	0.984	#N/A	#N/A	#N/A	68.66	weak	0.913	63.812	good	0.989	67.91	good	0.998
AIP	55.147	good	0.995	60.157	good	0.996	140.056	good	0.997	120.554	good	0.998	#N/A	#N/A	#N/A	#N/A	#N/A	#N/A	62.845	good	0.979	56.211	good	0.991	34.832	good	1	41.832	good	0.998
AK1	#N/A	#N/A	#N/A	#N/A	#N/A	#N/A	#N/A	#N/A	#N/A	#N/A	#N/A	#N/A	#N/A	#N/A	#N/A	#N/A	#N/A	#N/A	478.585	weak	0.906	190.317	weak	0.967	61.157	good	0.993	69.794	good	0.99
AK2	159.229	good	0.937	269.267	good	0.998	882.23	good	0.997	925.252	good	0.972	194.375	good	0.999	184.09	good	0.999	#N/A	#N/A	#N/A	333.271	good	0.977	151.145	good	0.992	156.214	good	0.999
AK3	447.505	weak	0.984	460.58	good	0.994	#N/A	#N/A	#N/A	#N/A	#N/A	#N/A	199.838	good	0.991	199.455	good	0.988	#N/A	#N/A	#N/A	#N/A	#N/A	#N/A	91.841	good	0.996	106.106	good	0.993
AKAP1	#N/A	#N/A	#N/A	#N/A	#N/A	#N/A	#N/A	#N/A	#N/A	#N/A	#N/A	#N/A	43.353	good	0.997	42.693	good	0.995	#N/A	#N/A	#N/A	#N/A	#N/A	#N/A	23.379	good	1	28.762	good	0.998
AKAP10	#N/A	#N/A	#N/A	#N/A	#N/A	#N/A	#N/A	#N/A	#N/A	#N/A	#N/A	#N/A	#N/A	#N/A	#N/A	#N/A	#N/A	#N/A	65.566	weak	0.988	#N/A	#N/A	#N/A	#N/A	#N/A	#N/A	48.499	good	0.994
AKAP11	20.879	weak	0.992	22.97	good	0.996	#N/A	#N/A	#N/A	#N/A	#N/A	#N/A	#N/A	#N/A	#N/A	#N/A	#N/A	#N/A	16.219	weak	0.937	#N/A	#N/A	#N/A	#N/A	#N/A	#N/A	10.914	good	0.851
AKAP13	50.567	good	0.998	54.064	good	1	56.795	good	0.997	52.631	good	0.997	33.864	good	0.991	31.003	good	0.993	50.878	good	0.969	47.815	good	0.988	#N/A	#N/A	#N/A	#N/A	#N/A	#N/A
AKAP17A	47.262	weak	0.986	60.169	weak	0.912	135.752	weak	0.977	142.979	weak	0.981	34.956	good	0.997	43.339	good	0.996	62.334	weak	0.987	50.629	good	0.992	#N/A	#N/A	#N/A	#N/A	#N/A	#N/A
AKAP2	47.52	good	0.993	44.245	good	0.999	#N/A	#N/A	#N/A	#N/A	#N/A	#N/A	24.608	good	0.984	24.598	weak	0.992	#N/A	#N/A	#N/A	#N/A	#N/A	#N/A	#N/A	#N/A	#N/A	#N/A	#N/A	#N/A
AKAP7	#N/A	#N/A	#N/A	#N/A	#N/A	#N/A	#N/A	#N/A	#N/A	#N/A	#N/A	#N/A	#N/A	#N/A	#N/A	#N/A	#N/A	#N/A	#N/A	#N/A	#N/A	#N/A	#N/A	#N/A	40.756	weak	0.998	50.217	good	1
AKAP8	69.882	good	0.99	#N/A	#N/A	#N/A	273.996	weak	0.994	181.315	weak	0.956	29.804	weak	0.876	39.359	good	0.971	75.782	good	0.99	62.594	weak	0.938	45.701	good	0.99	50.093	good	0.995
AKAP8L	91.7	weak	0.996	101.256	weak	0.975	#N/A	#N/A	#N/A	#N/A	#N/A	#N/A	27.698	good	0.997	26.355	weak	0.953	#N/A	#N/A	#N/A	60.986	weak	0.988	32.184	weak	0.992	33.46	good	0.995
AKAP9	34.852	good	0.947	36.339	good	0.998	58.552	weak	0.886	#N/A	#N/A	#N/A	30.422	good	0.998	32.267	good	0.999	51.779	good	0.937	35.625	good	0.983	22.998	good	0.997	24.585	good	0.997
AKNA	21.306	good	0.955	19.654	weak	0.997	21.368	good	0.991	18.247	good	0.99	#N/A	#N/A	#N/A	#N/A	#N/A	#N/A	#N/A	#N/A	#N/A	#N/A	#N/A	#N/A	#N/A	#N/A	#N/A	#N/A	#N/A	#N/A
AKR1A1	110.903	good	0.966	158.393	good	0.992	865.637	good	0.972	437.262	good	0.998	#N/A	#N/A	#N/A	#N/A	#N/A	#N/A	60.502	good	0.984	49.913	good	0.989	64.791	good	1	67.49	good	0.999
AKR1B1	226.405	good	0.989	254.421	good	0.999	624.021	good	0.997	490.392	good	0.999	#N/A	#N/A	#N/A	#N/A	#N/A	#N/A	#N/A	#N/A	#N/A	160.63	weak	0.972	#N/A	#N/A	#N/A	#N/A	#N/A	#N/A
AKR7A2	274.558	good	0.992	289.144	good	0.997	410.605	weak	0.95	387.714	weak	0.985	312.203	weak	0.897	474.181	good	0.855	316.58	weak	0.998	226.307	good	0.976	88.181	weak	0.949	130.429	good	0.993
AKT1	#N/A	#N/A	#N/A	#N/A	#N/A	#N/A	240.913	good	0.912	#N/A	#N/A	#N/A	#N/A	#N/A	#N/A	#N/A	#N/A	#N/A	66.858	good	0.995	42.727	good	0.854	38.94	good	1	47.853	good	0.997
AKT1S1	#N/A	#N/A	#N/A	#N/A	#N/A	#N/A	#N/A	#N/A	#N/A	#N/A	#N/A	#N/A	#N/A	#N/A	#N/A	#N/A	#N/A	#N/A	#N/A	#N/A	#N/A	#N/A	#N/A	#N/A	43.412	weak	0.892	61.444	weak	0.899
AKT2	44.288	good	0.992	#N/A	#N/A	#N/A	62.021	weak	0.974	95.277	weak	0.992	#N/A	#N/A	#N/A	#N/A	#N/A	#N/A	63.827	weak	0.993	41.086	weak	0.999	#N/A	#N/A	#N/A	61.152	good	0.973
ALAD	312.628	weak	0.981	#N/A	#N/A	#N/A	649.262	weak	0.95	317.367	weak	0.883	407.96	weak	0.966	#N/A	#N/A	#N/A	443.56	good	0.962	267.786	good	0.95	#N/A	#N/A	#N/A	#N/A	#N/A	#N/A
ALB	#N/A	#N/A	#N/A	#N/A	#N/A	#N/A	#N/A	#N/A	#N/A	#N/A	#N/A	#N/A	15.625	good	0.846	15.878	good	0.881	#N/A	#N/A	#N/A	#N/A	#N/A	#N/A	#N/A	#N/A	#N/A	#N/A	#N/A	#N/A
ALCAM	#N/A	#N/A	#N/A	35.141	weak	0.998	#N/A	#N/A	#N/A	#N/A	#N/A	#N/A	38.809	good	0.995	38.088	good	0.998	19.003	weak	0.929	11.643	weak	0.949	46.28	good	0.998	49.764	good	0.999
ALDH16A1	163.737	good	0.999	179.486	good	0.994	551.459	weak	0.996	#N/A	#N/A	#N/A	#N/A	#N/A	#N/A	#N/A	#N/A	#N/A	142.724	good	0.986	107.128	good	0.983	#N/A	#N/A	#N/A	#N/A	#N/A	#N/A
ALDH18A1	39.748	good	0.967	56.142	good	0.998	216.453	weak	0.923	176.703	weak	0.996	42.99	good	0.998	42.129	good	0.994	#N/A	#N/A	#N/A	79.024	good	0.965	57.529	good	0.999	59.416	good	0.999
ALDH1A1	#N/A	#N/A	#N/A	#N/A	#N/A	#N/A	#N/A	#N/A	#N/A	#N/A	#N/A	#N/A	246.792	good	0.955	262.139	good	0.973	45.617	good	0.855	32.809	good	0.879	#N/A	#N/A	#N/A	#N/A	#N/A	#N/A
ALDH1B1	83.114	weak	0.955	#N/A	#N/A	#N/A	#N/A	#N/A	#N/A	#N/A	#N/A	#N/A	144.901	good	0.997	146.898	good	0.998	198.683	good	0.924	138.553	weak	0.964	67.231	good	0.999	89.759	good	0.999
ALDH2	39.128	good	0.984	56.54	good	0.971	#N/A	#N/A	#N/A	#N/A	#N/A	#N/A	302.406	good	0.969	417.707	good	0.995	56.003	good	0.985	46.931	good	0.972	74.431	good	0.998	93.848	good	0.996
ALDH3A2	74.645	weak	0.957	77.87	good	0.996	#N/A	#N/A	#N/A	129.916	weak	0.984	124.447	good	0.996	119.666	good	0.995	55.071	good	0.997	40.218	good	0.991	47.634	good	0.997	57.154	good	0.999
ALDH4A1	#N/A	#N/A	#N/A	#N/A	#N/A	#N/A	#N/A	#N/A	#N/A	#N/A	#N/A	#N/A	192.409	good	0.999	234.845	good	0.995	#N/A	#N/A	#N/A	#N/A	#N/A	#N/A	81.031	good	0.999	102.043	good	0.998
ALDH5A1	386.768	good	0.976	453.741	good	0.998	#N/A	#N/A	#N/A	432.021	good	0.972	243.466	good	0.99	304.329	good	0.992	#N/A	#N/A	#N/A	24.128	weak	0.977	75.658	good	1	99.626	good	0.998
ALDH6A1	149.267	weak	0.956	204.809	good	0.934	341.053	weak	0.936	213.719	weak	0.996	300.199	good	0.995	370.461	good	0.999	#N/A	#N/A	#N/A	122.338	good	0.963	96.748	good	0.989	134.846	good	0.998
ALDH7A1	#N/A	#N/A	#N/A	#N/A	#N/A	#N/A	#N/A	#N/A	#N/A	#N/A	#N/A	#N/A	361.173	good	0.982	433.815	good	0.996	#N/A	#N/A	#N/A	223.599	weak	0.894	#N/A	#N/A	#N/A	189.504	good	1
ALDH9A1	453.667	good	0.994	595.159	good	0.998	639.689	good	0.992	559.711	good	0.997	209.3	good	0.975	251.272	good	0.996	204.246	good	0.962	175.78	good	0.976	87.972	good	0.995	125.304	good	1
ALDOA	81.276	good	0.977	105.332	good	0.997	465.654	good	0.998	385.614	good	0.999	54.421	good	0.999	52.345	good	0.99	129.255	good	0.986	107.975	good	0.972	47.237	good	0.989	60.567	good	0.998
ALDOC	169.204	weak	0.97	234.942	good	0.98	413.328	good	0.999	438.218	good	0.998	#N/A	#N/A	#N/A	#N/A	#N/A	#N/A	260.822	weak	0.95	#N/A	#N/A	#N/A	137.935	good	0.957	238.152	good	0.958
ALG1	#N/A	#N/A	#N/A	#N/A	#N/A	#N/A	#N/A	#N/A	#N/A	#N/A	#N/A	#N/A	55.769	weak	0.974	58.571	good	0.996	88.866	weak	0.96	#N/A	#N/A	#N/A	#N/A	#N/A	#N/A	44.992	weak	0.989
ALG11	59.883	weak	0.965	#N/A	#N/A	#N/A	#N/A	#N/A	#N/A	#N/A	#N/A	#N/A	85.94	weak	0.972	94.584	weak	0.976	84.179	weak	0.925	#N/A	#N/A	#N/A	#N/A	#N/A	#N/A	47.047	weak	0.869
ALG13	#N/A	#N/A	#N/A	53.184	weak	0.997	#N/A	#N/A	#N/A	#N/A	#N/A	#N/A	#N/A	#N/A	#N/A	197.121	weak	0.886	#N/A	#N/A	#N/A	46.158	weak	0.993	#N/A	#N/A	#N/A	93.758	weak	0.911
ALG2	43.293	weak	0.951	71.118	weak	0.933	#N/A	#N/A	#N/A	#N/A	#N/A	#N/A	326.72	weak	1	373.742	weak	0.978	61.783	weak	0.988	47.344	weak	0.959	43.448	good	1	45.596	good	0.999
ALG3	107.609	weak	0.982	#N/A	#N/A	#N/A	#N/A	#N/A	#N/A	324.892	weak	0.967	#N/A	#N/A	#N/A	#N/A	#N/A	#N/A	102.116	weak	0.987	69.45	weak	0.991	#N/A	#N/A	#N/A	#N/A	#N/A	#N/A
ALG5	130.077	weak	0.988	153.952	weak	0.996	538.451	weak	0.859	241.625	weak	0.959	153.166	good	0.992	232.221	good	0.987	#N/A	#N/A	#N/A	62.027	weak	0.968	45.885	weak	0.888	73.215	good	0.992
ALG6	326.749	weak	0.903	#N/A	#N/A	#N/A	521.455	weak	0.9	290.111	weak	0.972	168.316	weak	0.969	210.155	weak	0.918	148.435	weak	0.987	111.249	weak	0.983	#N/A	#N/A	#N/A	#N/A	#N/A	#N/A
ALG9	#N/A	#N/A	#N/A	#N/A	#N/A	#N/A	#N/A	#N/A	#N/A	#N/A	#N/A	#N/A	141.876	weak	0.956	140.598	weak	0.962	#N/A	#N/A	#N/A	#N/A	#N/A	#N/A	#N/A	#N/A	#N/A	#N/A	#N/A	#N/A
ALKBH4	50.549	weak	0.918	#N/A	#N/A	#N/A	#N/A	#N/A	#N/A	93.799	weak	0.907	#N/A	#N/A	#N/A	#N/A	#N/A	#N/A	49.099	weak	0.978	#N/A	#N/A	#N/A	#N/A	#N/A	#N/A	#N/A	#N/A	#N/A
ALKBH5	39.971	weak	0.991	#N/A	#N/A	#N/A	56.018	weak	0.955	52.16	weak	0.99	#N/A	#N/A	#N/A	#N/A	#N/A	#N/A	#N/A	#N/A	#N/A	#N/A	#N/A	#N/A	#N/A	#N/A	#N/A	33.393	weak	0.989
ALMS1	#N/A	#N/A	#N/A	149.417	weak	0.994	#N/A	#N/A	#N/A	#N/A	#N/A	#N/A	#N/A	#N/A	#N/A	#N/A	#N/A	#N/A	#N/A	#N/A	#N/A	#N/A	#N/A	#N/A	#N/A	#N/A	#N/A	#N/A	#N/A	#N/A
ALOX5	388.046	good	0.994	456.257	good	0.996	#N/A	#N/A	#N/A	#N/A	#N/A	#N/A	#N/A	#N/A	#N/A	#N/A	#N/A	#N/A	89.64	good	0.983	73.954	good	0.994	#N/A	#N/A	#N/A	#N/A	#N/A	#N/A
ALOX5AP	#N/A	#N/A	#N/A	777.442	weak	0.991	#N/A	#N/A	#N/A	#N/A	#N/A	#N/A	#N/A	#N/A	#N/A	#N/A	#N/A	#N/A	147.476	weak	0.967	#N/A	#N/A	#N/A	#N/A	#N/A	#N/A	#N/A	#N/A	#N/A
ALPL	24.675	weak	0.973	#N/A	#N/A	#N/A	#N/A	#N/A	#N/A	#N/A	#N/A	#N/A	#N/A	#N/A	#N/A	#N/A	#N/A	#N/A	#N/A	#N/A	#N/A	#N/A	#N/A	#N/A	#N/A	#N/A	#N/A	#N/A	#N/A	#N/A
ALS2	#N/A	#N/A	#N/A	#N/A	#N/A	#N/A	#N/A	#N/A	#N/A	#N/A	#N/A	#N/A	#N/A	#N/A	#N/A	#N/A	#N/A	#N/A	#N/A	#N/A	#N/A	#N/A	#N/A	#N/A	50.732	weak	0.979	55.532	good	0.993
ALYREF	154.326	good	0.982	172.787	good	0.991	#N/A	#N/A	#N/A	#N/A	#N/A	#N/A	127.363	good	0.974	93.935	good	0.934	120.224	weak	0.99	#N/A	#N/A	#N/A	#N/A	#N/A	#N/A	109.698	good	0.997
AMACR	#N/A	#N/A	#N/A	#N/A	#N/A	#N/A	#N/A	#N/A	#N/A	#N/A	#N/A	#N/A	346.059	good	0.984	404.737	good	0.989	#N/A	#N/A	#N/A	#N/A	#N/A	#N/A	53.373	weak	0.932	54.3	good	0.973
AMBRA1	#N/A	#N/A	#N/A	#N/A	#N/A	#N/A	#N/A	#N/A	#N/A	#N/A	#N/A	#N/A	#N/A	#N/A	#N/A	#N/A	#N/A	#N/A	#N/A	#N/A	#N/A	#N/A	#N/A	#N/A	#N/A	#N/A	#N/A	14.856	weak	0.859
AMDHD2	#N/A	#N/A	#N/A	#N/A	#N/A	#N/A	#N/A	#N/A	#N/A	#N/A	#N/A	#N/A	#N/A	#N/A	#N/A	#N/A	#N/A	#N/A	#N/A	#N/A	#N/A	#N/A	#N/A	#N/A	113.296	weak	0.888	134.982	good	0.999
AMFR	12.052	weak	0.967	11.387	weak	0.962	#N/A	#N/A	#N/A	#N/A	#N/A	#N/A	23.796	weak	0.916	#N/A	#N/A	#N/A	17.423	weak	0.972	#N/A	#N/A	#N/A	15.522	good	0.981	14.793	good	0.986
AMPD2	80.114	good	0.944	120.582	good	0.998	#N/A	#N/A	#N/A	274.644	good	0.999	#N/A	#N/A	#N/A	#N/A	#N/A	#N/A	214.479	good	0.99	131.953	good	0.926	49.739	good	0.998	62.233	good	0.998
AMPD3	129.331	good	0.991	180.896	good	0.993	#N/A	#N/A	#N/A	#N/A	#N/A	#N/A	#N/A	#N/A	#N/A	#N/A	#N/A	#N/A	53.302	good	0.945	44.58	good	0.988	#N/A	#N/A	#N/A	#N/A	#N/A	#N/A
AMZ2	#N/A	#N/A	#N/A	#N/A	#N/A	#N/A	#N/A	#N/A	#N/A	#N/A	#N/A	#N/A	#N/A	#N/A	#N/A	#N/A	#N/A	#N/A	#N/A	#N/A	#N/A	#N/A	#N/A	#N/A	25.433	weak	0.981	32.742	good	0.991
ANAPC1	57.774	weak	0.993	54.27	good	0.984	#N/A	#N/A	#N/A	149.815	weak	0.96	75.579	good	0.963	81.345	weak	0.939	108.579	weak	0.942	73.85	weak	0.98	41.107	good	0.951	57.195	good	0.992
ANAPC10	#N/A	#N/A	#N/A	#N/A	#N/A	#N/A	#N/A	#N/A	#N/A	#N/A	#N/A	#N/A	#N/A	#N/A	#N/A	#N/A	#N/A	#N/A	#N/A	#N/A	#N/A	#N/A	#N/A	#N/A	#N/A	#N/A	#N/A	26.085	weak	0.991
ANAPC2	21.49	weak	0.931	26.402	weak	0.929	#N/A	#N/A	#N/A	25.559	weak	0.979	29.884	weak	0.921	30.637	weak	0.876	32.975	good	0.99	27.257	weak	0.986	#N/A	#N/A	#N/A	34.265	good	0.997
ANAPC4	58.828	weak	0.988	63.93	good	0.962	#N/A	#N/A	#N/A	100.394	weak	0.974	56.286	weak	0.993	56.206	weak	0.991	60.278	weak	0.992	48.198	good	0.992	36.452	weak	0.978	41.228	good	0.989
ANAPC5	#N/A	#N/A	#N/A	48.813	weak	0.978	#N/A	#N/A	#N/A	#N/A	#N/A	#N/A	#N/A	#N/A	#N/A	36.451	weak	0.994	95.19	weak	0.933	#N/A	#N/A	#N/A	#N/A	#N/A	#N/A	55.623	good	0.987
ANAPC7	#N/A	#N/A	#N/A	#N/A	#N/A	#N/A	#N/A	#N/A	#N/A	#N/A	#N/A	#N/A	41.402	weak	0.886	#N/A	#N/A	#N/A	#N/A	#N/A	#N/A	41.76	weak	0.972	26.439	good	0.988	28.077	good	0.987
ANK3	#N/A	#N/A	#N/A	#N/A	#N/A	#N/A	#N/A	#N/A	#N/A	#N/A	#N/A	#N/A	#N/A	#N/A	#N/A	#N/A	#N/A	#N/A	#N/A	#N/A	#N/A	#N/A	#N/A	#N/A	14.288	good	0.984	15.941	good	0.986
ANKFY1	106.378	good	0.982	136.27	good	0.999	300.794	good	0.999	242.44	good	0.998	64.377	good	0.984	72.04	good	0.99	82.678	good	0.981	68.481	good	0.983	59.295	good	1	73.296	good	0.999
ANKHD1	18.219	weak	0.991	21.167	weak	0.997	32.831	weak	0.995	29.479	weak	0.997	#N/A	#N/A	#N/A	35.527	weak	0.921	21.815	good	0.99	17.288	weak	0.993	22.788	weak	0.994	26.002	good	0.992
ANKLE2	21.469	weak	0.998	23.621	weak	0.991	#N/A	#N/A	#N/A	#N/A	#N/A	#N/A	#N/A	#N/A	#N/A	47.065	good	0.935	38.163	weak	0.966	#N/A	#N/A	#N/A	22.585	good	0.987	23.702	good	0.996
ANKMY2	77.723	weak	0.991	#N/A	#N/A	#N/A	#N/A	#N/A	#N/A	#N/A	#N/A	#N/A	#N/A	#N/A	#N/A	#N/A	#N/A	#N/A	66.223	weak	0.939	38.177	weak	0.972	#N/A	#N/A	#N/A	32.839	good	0.997
ANKRD10	15.632	weak	0.999	#N/A	#N/A	#N/A	#N/A	#N/A	#N/A	#N/A	#N/A	#N/A	#N/A	#N/A	#N/A	#N/A	#N/A	#N/A	#N/A	#N/A	#N/A	#N/A	#N/A	#N/A	#N/A	#N/A	#N/A	#N/A	#N/A	#N/A
ANKRD12	38.413	weak	0.974	#N/A	#N/A	#N/A	#N/A	#N/A	#N/A	#N/A	#N/A	#N/A	#N/A	#N/A	#N/A	#N/A	#N/A	#N/A	#N/A	#N/A	#N/A	#N/A	#N/A	#N/A	#N/A	#N/A	#N/A	#N/A	#N/A	#N/A
ANKRD13A	72.103	good	0.994	82.823	good	0.983	134.242	weak	0.91	112.42	weak	0.957	#N/A	#N/A	#N/A	#N/A	#N/A	#N/A	111.328	good	0.935	#N/A	#N/A	#N/A	45.352	weak	0.907	37.71	weak	0.989
ANKRD17	24.625	weak	0.989	20.229	weak	0.997	44.691	weak	0.925	#N/A	#N/A	#N/A	48.273	weak	0.96	#N/A	#N/A	#N/A	#N/A	#N/A	#N/A	#N/A	#N/A	#N/A	19.415	good	0.988	23.054	good	0.988
ANKRD34C	#N/A	#N/A	#N/A	319.435	weak	0.982	#N/A	#N/A	#N/A	#N/A	#N/A	#N/A	#N/A	#N/A	#N/A	#N/A	#N/A	#N/A	#N/A	#N/A	#N/A	#N/A	#N/A	#N/A	#N/A	#N/A	#N/A	#N/A	#N/A	#N/A
ANKRD44	105.888	good	0.984	116.191	good	0.998	216.734	good	0.998	204.227	good	0.998	#N/A	#N/A	#N/A	#N/A	#N/A	#N/A	105.451	good	0.994	90.222	good	0.994	43.889	weak	0.901	54.23	good	0.997
ANKZF1	25.549	weak	1	#N/A	#N/A	#N/A	69.375	weak	0.878	40.241	weak	0.958	#N/A	#N/A	#N/A	#N/A	#N/A	#N/A	#N/A	#N/A	#N/A	#N/A	#N/A	#N/A	#N/A	#N/A	#N/A	#N/A	#N/A	#N/A
ANO6	#N/A	#N/A	#N/A	166.743	weak	0.854	270.802	weak	0.905	165.49	weak	0.848	70.315	good	0.996	66.867	good	0.997	114.02	weak	0.984	82.783	weak	0.919	#N/A	#N/A	#N/A	64.102	good	0.997
ANP32A	205.931	good	0.994	261.648	good	0.999	860.756	good	0.998	805.634	good	0.999	124.632	good	0.917	115.278	good	0.986	163.129	good	0.991	152.364	good	0.985	123.103	good	0.997	138.647	good	0.998
ANP32B	109.218	good	0.987	139.327	good	0.999	847.804	good	0.997	731.119	good	0.986	136.109	good	0.99	135.256	good	0.911	171.763	good	0.983	152.07	good	0.991	118.094	good	0.999	141.752	good	0.995
ANP32E	#N/A	#N/A	#N/A	234.511	good	0.996	696.853	good	0.998	674.534	good	0.999	#N/A	#N/A	#N/A	#N/A	#N/A	#N/A	#N/A	#N/A	#N/A	#N/A	#N/A	#N/A	#N/A	#N/A	#N/A	123.692	good	0.988
ANTXR2	#N/A	#N/A	#N/A	#N/A	#N/A	#N/A	#N/A	#N/A	#N/A	#N/A	#N/A	#N/A	18.411	weak	0.931	#N/A	#N/A	#N/A	#N/A	#N/A	#N/A	#N/A	#N/A	#N/A	#N/A	#N/A	#N/A	#N/A	#N/A	#N/A
ANXA1	403.172	good	0.967	458.605	good	0.998	749.542	good	1	426.819	good	0.995	101.564	good	0.986	86.425	good	0.981	280.505	good	0.986	262.804	good	0.992	114.849	weak	0.872	71.411	weak	0.985
ANXA11	103.532	good	0.988	134.747	good	0.997	333.471	good	1	240.321	good	0.999	57.029	good	0.997	50.904	good	0.995	67.315	good	0.972	59.431	good	0.959	#N/A	#N/A	#N/A	50.339	good	0.999
ANXA2	162.793	good	0.99	149.125	good	1	1271.1	good	0.993	427.466	good	0.995	52.599	good	0.998	51.402	good	0.999	70.955	good	0.994	70.065	good	0.987	86.473	good	0.998	78.19	good	0.957
ANXA4	383.135	good	0.955	372.068	good	0.995	#N/A	#N/A	#N/A	338.111	good	0.998	207.848	good	0.997	172.037	good	0.991	54.942	good	0.985	45.123	good	0.989	49.433	weak	0.872	#N/A	#N/A	#N/A
ANXA5	218.362	good	0.979	189.116	good	0.998	497.654	good	1	144.434	good	0.999	399.528	good	0.994	386.714	good	0.993	62.781	good	0.992	54.853	good	0.994	110.805	good	0.988	89.342	good	0.967
ANXA6	226.092	good	0.992	336.5	good	0.998	718.085	good	0.999	725.54	good	0.997	326.132	good	0.997	283.462	good	0.986	362.503	good	0.977	368.362	good	0.951	91.95	good	0.991	126.672	good	0.996
ANXA7	108.42	good	0.996	121.915	good	0.994	242.303	good	1	195.048	good	1	252.744	good	0.973	274.59	good	0.995	91.163	good	0.994	70.293	good	0.987	43.756	good	0.997	56.323	good	0.998
AP1B1	83.644	good	0.993	100.919	good	0.992	#N/A	#N/A	#N/A	308.136	good	0.943	67.13	good	0.999	60.314	good	0.996	75.705	good	0.983	63.991	good	0.987	57.275	good	1	72.916	good	0.999
AP1G1	83.397	good	0.995	100.082	good	0.998	208.708	good	0.99	168.608	good	0.999	79.567	good	0.969	81.832	good	0.98	97.118	good	0.991	73.238	good	0.985	54.455	good	0.997	68.506	good	1
AP1G2	71.284	good	0.994	78.102	good	0.999	#N/A	#N/A	#N/A	#N/A	#N/A	#N/A	#N/A	#N/A	#N/A	#N/A	#N/A	#N/A	137.893	good	0.973	120.892	weak	0.985	#N/A	#N/A	#N/A	#N/A	#N/A	#N/A
AP1M1	117.802	weak	0.994	131.64	good	0.987	224.279	weak	0.977	196.472	weak	0.968	80.221	good	0.977	81.565	good	0.951	109.787	good	0.997	99.061	good	0.983	60.692	good	0.999	85.042	good	0.998
AP1S1	75.361	weak	0.986	#N/A	#N/A	#N/A	#N/A	#N/A	#N/A	#N/A	#N/A	#N/A	175.022	weak	0.899	237.404	good	0.856	95.716	weak	0.987	#N/A	#N/A	#N/A	59.153	good	0.999	64.127	good	0.997
AP1S2	170.265	weak	0.99	218.881	weak	0.975	#N/A	#N/A	#N/A	427.418	weak	1	#N/A	#N/A	#N/A	#N/A	#N/A	#N/A	104.553	weak	0.994	89.859	weak	0.985	62.462	good	0.997	68.458	good	0.999
AP2A1	60.663	good	0.986	91.16	good	0.996	244.447	good	0.989	217.067	good	1	58.267	good	0.995	53.136	good	0.999	115.597	good	0.99	98.335	good	0.986	56.369	good	1	63.108	good	1
AP2A2	78.131	weak	0.918	#N/A	#N/A	#N/A	#N/A	#N/A	#N/A	201.638	weak	0.998	90.189	good	0.976	92.44	good	0.997	43.908	good	0.994	39.719	good	0.99	50.373	good	1	60.329	good	1
AP2B1	62.276	weak	0.996	90.22	good	0.998	377.365	weak	0.993	299.497	good	0.996	87.551	good	0.999	82.84	good	0.978	106.005	good	0.994	102.105	good	0.997	54.665	good	1	60.586	good	1
AP2M1	50.127	good	0.993	76.895	weak	0.963	191.755	good	0.996	168.021	good	0.998	81.814	good	1	77.273	good	0.998	66.298	good	0.99	55.319	good	0.99	45.248	good	0.999	51.184	good	1
AP2S1	#N/A	#N/A	#N/A	113.361	weak	0.991	368.912	weak	0.864	298.799	weak	0.991	203.211	weak	0.997	162.704	weak	0.987	70.135	weak	0.989	71.275	weak	0.992	56.363	good	0.997	61.631	good	1
AP3B1	92.393	good	0.98	110.791	good	0.998	322.024	good	0.991	214.822	good	0.999	76.335	good	0.998	78.544	good	0.993	72.039	good	0.987	64.502	good	0.986	51.256	good	0.987	62.006	good	0.982
AP3D1	76.087	good	0.986	87.559	good	0.996	214.977	good	0.994	172.728	good	0.967	45.731	good	0.983	38.524	good	0.881	75.716	good	0.993	65.411	good	0.986	57.953	good	1	69.448	good	1
AP3M1	85.217	weak	0.976	96.026	weak	0.99	316.158	weak	0.915	165.088	weak	0.929	67.332	weak	0.889	#N/A	#N/A	#N/A	77.86	weak	0.98	62.921	good	0.972	59.74	good	0.999	75.865	good	0.997
AP3M2	#N/A	#N/A	#N/A	#N/A	#N/A	#N/A	#N/A	#N/A	#N/A	#N/A	#N/A	#N/A	#N/A	#N/A	#N/A	#N/A	#N/A	#N/A	#N/A	#N/A	#N/A	#N/A	#N/A	#N/A	47.237	good	0.987	64.342	good	1
AP3S1	#N/A	#N/A	#N/A	113.972	weak	0.993	#N/A	#N/A	#N/A	#N/A	#N/A	#N/A	#N/A	#N/A	#N/A	#N/A	#N/A	#N/A	75.212	weak	0.997	60.248	weak	0.992	62.459	weak	0.998	80.799	good	0.999
AP4B1	121.87	weak	0.98	#N/A	#N/A	#N/A	#N/A	#N/A	#N/A	#N/A	#N/A	#N/A	#N/A	#N/A	#N/A	#N/A	#N/A	#N/A	#N/A	#N/A	#N/A	98.075	weak	0.997	#N/A	#N/A	#N/A	100.471	weak	0.901
AP4E1	92.307	weak	0.931	99.639	weak	0.995	#N/A	#N/A	#N/A	#N/A	#N/A	#N/A	#N/A	#N/A	#N/A	#N/A	#N/A	#N/A	98.294	weak	0.933	#N/A	#N/A	#N/A	#N/A	#N/A	#N/A	#N/A	#N/A	#N/A
AP4S1	#N/A	#N/A	#N/A	#N/A	#N/A	#N/A	#N/A	#N/A	#N/A	#N/A	#N/A	#N/A	#N/A	#N/A	#N/A	#N/A	#N/A	#N/A	#N/A	#N/A	#N/A	#N/A	#N/A	#N/A	#N/A	#N/A	#N/A	59.911	weak	0.98
AP5M1	#N/A	#N/A	#N/A	#N/A	#N/A	#N/A	#N/A	#N/A	#N/A	#N/A	#N/A	#N/A	#N/A	#N/A	#N/A	#N/A	#N/A	#N/A	55.251	weak	0.99	#N/A	#N/A	#N/A	#N/A	#N/A	#N/A	#N/A	#N/A	#N/A
AP5S1	#N/A	#N/A	#N/A	#N/A	#N/A	#N/A	#N/A	#N/A	#N/A	#N/A	#N/A	#N/A	#N/A	#N/A	#N/A	#N/A	#N/A	#N/A	#N/A	#N/A	#N/A	39.48	weak	0.957	#N/A	#N/A	#N/A	#N/A	#N/A	#N/A
AP5Z1	41.133	weak	0.984	46.638	weak	0.981	#N/A	#N/A	#N/A	41.443	weak	0.996	42.062	weak	1	40.039	weak	0.922	40.252	weak	0.996	31.366	weak	0.985	#N/A	#N/A	#N/A	68.535	weak	0.969
APAF1	#N/A	#N/A	#N/A	208.075	good	0.998	367.425	good	0.903	#N/A	#N/A	#N/A	#N/A	#N/A	#N/A	#N/A	#N/A	#N/A	#N/A	#N/A	#N/A	212.821	good	0.977	#N/A	#N/A	#N/A	#N/A	#N/A	#N/A
APBB1IP	63.968	good	0.992	87.943	good	0.997	137.606	good	0.996	107.286	good	0.997	64.779	weak	0.923	64.175	weak	0.978	78.395	good	0.993	59.425	good	0.993	#N/A	#N/A	#N/A	#N/A	#N/A	#N/A
APEH	115.815	good	0.984	150.435	good	0.998	529.658	good	0.998	366.949	good	0.995	137.815	weak	0.938	235.716	weak	0.926	148.217	weak	0.976	114.389	good	0.973	#N/A	#N/A	#N/A	92.384	good	0.998
APEX1	271.698	good	0.978	381.975	good	0.995	#N/A	#N/A	#N/A	1148.38	good	0.956	122.543	weak	0.889	125.425	good	0.978	262.246	good	0.981	184.152	good	0.985	110.348	good	0.996	146.296	good	0.998
APH1A	38.206	weak	0.939	#N/A	#N/A	#N/A	#N/A	#N/A	#N/A	#N/A	#N/A	#N/A	126.407	weak	0.849	#N/A	#N/A	#N/A	41.629	weak	0.973	35.19	weak	0.993	#N/A	#N/A	#N/A	89.6	weak	0.905
API5	78.669	good	0.993	96.785	good	1	287.136	good	0.993	258.76	good	0.996	35.39	good	0.996	35.189	good	0.989	63.883	good	0.992	56.904	good	0.989	66.836	good	0.999	70.868	good	1
APIP	#N/A	#N/A	#N/A	167.439	weak	0.998	332.821	weak	0.916	#N/A	#N/A	#N/A	#N/A	#N/A	#N/A	#N/A	#N/A	#N/A	108.637	weak	0.979	#N/A	#N/A	#N/A	92.876	weak	0.998	128.257	weak	0.98
APMAP	206.053	good	0.987	276.834	good	0.976	302.181	good	0.993	263.834	good	0.995	140.699	good	0.962	126.962	good	0.97	87.152	good	0.993	61.445	good	0.983	84.106	good	0.99	94.165	good	0.977
APOA1	#N/A	#N/A	#N/A	#N/A	#N/A	#N/A	#N/A	#N/A	#N/A	#N/A	#N/A	#N/A	38.895	good	0.876	38.21	good	0.905	#N/A	#N/A	#N/A	#N/A	#N/A	#N/A	#N/A	#N/A	#N/A	54.764	weak	0.931
APOA1BP	#N/A	#N/A	#N/A	232.505	weak	0.93	906.053	weak	0.915	#N/A	#N/A	#N/A	143.248	good	0.96	130.012	good	0.99	#N/A	#N/A	#N/A	#N/A	#N/A	#N/A	#N/A	#N/A	#N/A	168.972	good	0.998
APOBEC3C	61.269	weak	0.996	#N/A	#N/A	#N/A	#N/A	#N/A	#N/A	#N/A	#N/A	#N/A	#N/A	#N/A	#N/A	#N/A	#N/A	#N/A	#N/A	#N/A	#N/A	68.01	weak	0.97	#N/A	#N/A	#N/A	#N/A	#N/A	#N/A
APOBEC3G	#N/A	#N/A	#N/A	45.267	weak	0.944	167.905	good	0.947	158.074	good	0.971	#N/A	#N/A	#N/A	#N/A	#N/A	#N/A	#N/A	#N/A	#N/A	#N/A	#N/A	#N/A	#N/A	#N/A	#N/A	#N/A	#N/A	#N/A
APOBR	#N/A	#N/A	#N/A	#N/A	#N/A	#N/A	195.549	good	1	167.826	good	0.998	#N/A	#N/A	#N/A	#N/A	#N/A	#N/A	61.572	good	0.994	57.595	good	0.998	#N/A	#N/A	#N/A	#N/A	#N/A	#N/A
APOE	#N/A	#N/A	#N/A	#N/A	#N/A	#N/A	#N/A	#N/A	#N/A	#N/A	#N/A	#N/A	59.538	good	0.993	63.864	good	0.999	11.04	good	0.862	#N/A	#N/A	#N/A	37.915	good	0.988	55.014	good	0.991
APOH	#N/A	#N/A	#N/A	#N/A	#N/A	#N/A	#N/A	#N/A	#N/A	#N/A	#N/A	#N/A	22.928	good	0.954	25.516	good	0.911	#N/A	#N/A	#N/A	#N/A	#N/A	#N/A	#N/A	#N/A	#N/A	#N/A	#N/A	#N/A
APOL2	31.173	weak	0.986	#N/A	#N/A	#N/A	79.078	good	0.991	61.629	good	0.992	48.497	good	1	46.832	good	1	42.477	weak	0.991	36.399	weak	0.993	#N/A	#N/A	#N/A	#N/A	#N/A	#N/A
APOL3	#N/A	#N/A	#N/A	#N/A	#N/A	#N/A	45.373	weak	0.994	36.195	weak	0.995	37.046	good	0.968	#N/A	#N/A	#N/A	#N/A	#N/A	#N/A	55.867	weak	0.948	#N/A	#N/A	#N/A	#N/A	#N/A	#N/A
APOO	#N/A	#N/A	#N/A	264.437	weak	0.938	#N/A	#N/A	#N/A	#N/A	#N/A	#N/A	157.059	weak	0.998	155.246	weak	0.988	#N/A	#N/A	#N/A	#N/A	#N/A	#N/A	92.463	good	0.993	101.991	good	0.998
APOOL	423.907	weak	0.973	#N/A	#N/A	#N/A	#N/A	#N/A	#N/A	#N/A	#N/A	#N/A	208.689	good	0.999	201.15	good	0.99	202.911	weak	0.983	151.108	weak	0.98	#N/A	#N/A	#N/A	302.022	good	0.976
APPL1	148.815	good	0.987	174.71	good	0.999	#N/A	#N/A	#N/A	176.974	good	0.969	#N/A	#N/A	#N/A	#N/A	#N/A	#N/A	123.83	weak	0.991	104.276	good	0.971	51.14	good	0.999	61.404	good	0.999
APPL2	#N/A	#N/A	#N/A	#N/A	#N/A	#N/A	#N/A	#N/A	#N/A	#N/A	#N/A	#N/A	45.785	good	0.991	43.053	weak	0.992	#N/A	#N/A	#N/A	#N/A	#N/A	#N/A	47.266	weak	0.931	#N/A	#N/A	#N/A
APRT	161.464	good	0.975	220.023	good	0.996	592.293	weak	0.94	453.743	good	0.999	#N/A	#N/A	#N/A	1951.14	weak	0.883	139.738	good	0.982	111.699	good	0.985	94.854	good	0.996	106.573	good	0.999
APTX	118.011	weak	0.98	142.535	weak	0.877	#N/A	#N/A	#N/A	#N/A	#N/A	#N/A	36.105	weak	0.99	#N/A	#N/A	#N/A	#N/A	#N/A	#N/A	#N/A	#N/A	#N/A	32.438	weak	0.991	36.546	weak	0.988
AQR	57.429	good	0.985	67.666	good	0.995	193.824	good	0.994	173.477	good	0.992	43.701	good	0.985	37.213	good	0.997	60.22	good	0.947	53.865	good	0.991	54.015	good	0.998	51.123	good	0.991
ARAF	68.609	weak	0.961	66.676	weak	0.907	153.947	weak	0.99	142.234	weak	0.908	#N/A	#N/A	#N/A	#N/A	#N/A	#N/A	95.075	good	0.978	72.527	good	0.988	22.296	good	0.993	23.491	good	0.988
ARAP1	52.075	good	0.976	62.885	good	0.995	128.17	good	0.993	102.823	good	0.999	#N/A	#N/A	#N/A	#N/A	#N/A	#N/A	78.833	good	0.987	63.88	good	0.985	#N/A	#N/A	#N/A	#N/A	#N/A	#N/A
ARAP2	#N/A	#N/A	#N/A	#N/A	#N/A	#N/A	#N/A	#N/A	#N/A	48.632	good	0.991	#N/A	#N/A	#N/A	#N/A	#N/A	#N/A	#N/A	#N/A	#N/A	#N/A	#N/A	#N/A	#N/A	#N/A	#N/A	#N/A	#N/A	#N/A
ARCN1	64.899	good	0.991	70.996	good	0.998	149.948	good	1	122.462	good	0.999	93.86	good	0.984	101.285	good	0.986	63.833	good	0.991	56.779	good	0.991	50.642	good	1	61.443	good	0.999
ARF4	50.494	weak	0.992	57.588	weak	0.92	#N/A	#N/A	#N/A	#N/A	#N/A	#N/A	139.131	good	0.989	151.366	good	0.957	60.943	weak	0.988	53.079	good	0.991	44.653	good	0.999	54.327	good	0.998
ARF5	87.613	weak	0.99	#N/A	#N/A	#N/A	#N/A	#N/A	#N/A	#N/A	#N/A	#N/A	162.685	weak	0.972	348.396	weak	0.961	#N/A	#N/A	#N/A	67.989	weak	0.981	54.209	good	0.999	67.315	good	0.997
ARF6	88.891	good	0.993	88.258	weak	0.931	300.355	weak	0.998	311.513	weak	0.998	341.05	good	0.999	364.162	good	0.981	90.33	good	0.988	73.024	good	0.991	54.82	weak	0.997	63.386	good	0.999
ARFGAP1	#N/A	#N/A	#N/A	73.275	weak	0.97	#N/A	#N/A	#N/A	#N/A	#N/A	#N/A	#N/A	#N/A	#N/A	#N/A	#N/A	#N/A	69.766	weak	0.988	47.134	weak	0.998	30.03	good	0.999	42.01	good	0.997
ARFGAP2	30.125	good	0.991	35.008	good	0.997	76.107	weak	0.984	65.87	good	0.998	92.687	good	0.93	#N/A	#N/A	#N/A	39.646	good	0.993	32.244	good	0.991	40.685	good	0.999	51.88	good	0.997
ARFGAP3	22.593	weak	0.972	34.646	weak	0.985	58.366	weak	0.986	50.698	good	0.999	41.979	weak	0.987	41.176	weak	0.994	27.344	good	0.99	25.039	weak	0.972	34.14	weak	0.975	49.801	good	1
ARFGEF1	59.534	good	0.984	74.051	good	0.998	139.034	weak	0.962	#N/A	#N/A	#N/A	#N/A	#N/A	#N/A	#N/A	#N/A	#N/A	105.734	good	0.995	73.891	good	0.985	39.459	good	0.998	43.186	good	1
ARFGEF2	56.561	good	0.971	66.45	good	0.99	145.963	weak	0.974	118.909	weak	0.999	#N/A	#N/A	#N/A	75.333	good	0.98	#N/A	#N/A	#N/A	46.769	weak	0.925	50.41	weak	0.975	66.257	good	0.995
ARFIP1	86.153	weak	0.969	88.953	good	0.999	124.46	weak	0.918	93.948	good	0.975	69.298	good	0.995	67.455	good	0.995	69.151	good	0.998	53.605	good	0.984	#N/A	#N/A	#N/A	92.915	good	0.998
ARFIP2	30.859	weak	0.997	#N/A	#N/A	#N/A	#N/A	#N/A	#N/A	#N/A	#N/A	#N/A	48.101	weak	0.922	#N/A	#N/A	#N/A	#N/A	#N/A	#N/A	38.682	weak	0.938	35.533	good	0.992	42.534	good	0.999
ARFRP1	#N/A	#N/A	#N/A	#N/A	#N/A	#N/A	#N/A	#N/A	#N/A	#N/A	#N/A	#N/A	69.379	weak	0.881	#N/A	#N/A	#N/A	60.56	weak	0.941	#N/A	#N/A	#N/A	35.742	weak	0.992	46.054	weak	0.982
ARG1	#N/A	#N/A	#N/A	#N/A	#N/A	#N/A	#N/A	#N/A	#N/A	#N/A	#N/A	#N/A	134.997	good	0.982	151.251	good	0.983	#N/A	#N/A	#N/A	#N/A	#N/A	#N/A	#N/A	#N/A	#N/A	#N/A	#N/A	#N/A
ARGLU1	122.352	good	0.993	140.607	good	0.986	#N/A	#N/A	#N/A	347.404	good	0.983	#N/A	#N/A	#N/A	#N/A	#N/A	#N/A	74.632	weak	0.964	88.706	good	0.989	63.018	good	0.998	71.96	good	0.998
ARHGAP1	100.185	good	0.989	123.107	good	0.997	372.209	good	0.991	239.768	good	0.993	158.102	good	0.959	#N/A	#N/A	#N/A	244.41	good	0.959	198.681	good	0.969	57.376	good	0.997	64.081	good	0.995
ARHGAP12	#N/A	#N/A	#N/A	#N/A	#N/A	#N/A	#N/A	#N/A	#N/A	#N/A	#N/A	#N/A	#N/A	#N/A	#N/A	79.946	weak	0.923	#N/A	#N/A	#N/A	#N/A	#N/A	#N/A	29.756	weak	0.983	32.86	good	0.998
ARHGAP15	56.399	weak	0.97	81.894	good	0.995	125.794	weak	0.982	99.056	good	0.993	#N/A	#N/A	#N/A	#N/A	#N/A	#N/A	#N/A	#N/A	#N/A	67.477	weak	0.946	#N/A	#N/A	#N/A	#N/A	#N/A	#N/A
ARHGAP17	117.038	good	0.961	155.488	good	0.985	225.439	weak	0.99	170.14	weak	0.922	#N/A	#N/A	#N/A	#N/A	#N/A	#N/A	91.024	good	0.986	70.798	good	0.951	#N/A	#N/A	#N/A	#N/A	#N/A	#N/A
ARHGAP18	55.129	weak	0.987	79.439	weak	0.973	170.142	weak	0.971	124.134	weak	0.969	#N/A	#N/A	#N/A	#N/A	#N/A	#N/A	44.162	good	0.968	27.111	good	0.985	#N/A	#N/A	#N/A	#N/A	#N/A	#N/A
ARHGAP24	18.852	good	0.995	24.28	good	0.999	#N/A	#N/A	#N/A	#N/A	#N/A	#N/A	#N/A	#N/A	#N/A	#N/A	#N/A	#N/A	#N/A	#N/A	#N/A	17.257	weak	0.988	#N/A	#N/A	#N/A	#N/A	#N/A	#N/A
ARHGAP25	82.81	good	0.992	104.749	good	0.996	165.177	good	1	152.588	good	0.999	#N/A	#N/A	#N/A	#N/A	#N/A	#N/A	80.925	good	0.99	72.04	good	0.982	#N/A	#N/A	#N/A	#N/A	#N/A	#N/A
ARHGAP26	#N/A	#N/A	#N/A	#N/A	#N/A	#N/A	#N/A	#N/A	#N/A	#N/A	#N/A	#N/A	#N/A	#N/A	#N/A	#N/A	#N/A	#N/A	56.86	good	0.978	53.705	good	0.987	22.097	weak	0.99	26.64	good	0.999
ARHGAP27	95.892	weak	0.971	107.71	good	0.997	148.722	weak	0.998	110.983	good	0.975	#N/A	#N/A	#N/A	#N/A	#N/A	#N/A	59.9	weak	0.948	62.661	weak	0.972	#N/A	#N/A	#N/A	#N/A	#N/A	#N/A
ARHGAP30	56.581	good	0.975	97.183	good	0.992	127.138	good	0.998	120.008	good	1	#N/A	#N/A	#N/A	#N/A	#N/A	#N/A	59.538	good	0.993	45.668	good	0.984	#N/A	#N/A	#N/A	#N/A	#N/A	#N/A
ARHGAP35	#N/A	#N/A	#N/A	#N/A	#N/A	#N/A	#N/A	#N/A	#N/A	97.689	weak	0.974	77.015	good	0.922	75.652	weak	0.974	54.737	weak	0.951	40.232	weak	0.996	37.746	good	1	47.037	good	1
ARHGAP4	#N/A	#N/A	#N/A	196.67	good	0.986	400.582	weak	0.981	#N/A	#N/A	#N/A	#N/A	#N/A	#N/A	#N/A	#N/A	#N/A	#N/A	#N/A	#N/A	157.206	good	0.973	#N/A	#N/A	#N/A	#N/A	#N/A	#N/A
ARHGAP5	34.93	weak	0.994	45.941	weak	0.934	#N/A	#N/A	#N/A	#N/A	#N/A	#N/A	#N/A	#N/A	#N/A	#N/A	#N/A	#N/A	46.885	weak	0.993	#N/A	#N/A	#N/A	37.359	weak	0.999	56.555	good	0.998
ARHGAP9	89.827	weak	0.975	144.718	weak	0.923	160.76	good	0.986	#N/A	#N/A	#N/A	#N/A	#N/A	#N/A	#N/A	#N/A	#N/A	127.619	weak	0.984	82.999	weak	0.961	#N/A	#N/A	#N/A	#N/A	#N/A	#N/A
ARHGDIA	132.272	good	0.991	176.115	good	0.997	517.284	good	0.996	426.217	good	0.999	#N/A	#N/A	#N/A	#N/A	#N/A	#N/A	147.002	good	0.982	143.269	good	0.993	81.181	good	0.998	102.7	good	0.999
ARHGDIB	270.553	good	0.984	317.685	good	0.992	557.303	good	0.999	519.727	good	0.998	#N/A	#N/A	#N/A	#N/A	#N/A	#N/A	250.876	good	0.994	206.301	good	0.984	#N/A	#N/A	#N/A	#N/A	#N/A	#N/A
ARHGEF1	133.517	good	0.992	135.016	good	0.996	170.423	good	0.939	161.835	good	0.999	162.989	weak	0.849	#N/A	#N/A	#N/A	148.151	good	0.997	130.342	good	0.986	#N/A	#N/A	#N/A	77.474	weak	0.99
ARHGEF12	#N/A	#N/A	#N/A	#N/A	#N/A	#N/A	#N/A	#N/A	#N/A	#N/A	#N/A	#N/A	#N/A	#N/A	#N/A	60.656	good	0.915	#N/A	#N/A	#N/A	#N/A	#N/A	#N/A	32.702	good	0.999	40.548	good	0.998
ARHGEF18	104.237	good	0.974	116.482	good	0.991	114.69	good	0.974	105.337	good	0.992	#N/A	#N/A	#N/A	#N/A	#N/A	#N/A	89.024	good	0.956	73.061	weak	0.975	#N/A	#N/A	#N/A	29.25	good	0.998
ARHGEF2	36.479	good	0.975	44.668	good	0.994	99.286	good	0.999	76.682	good	0.998	#N/A	#N/A	#N/A	51.059	weak	0.97	47.817	good	0.988	39.598	good	0.992	26.041	good	0.995	28.362	good	0.997
ARHGEF6	74.836	good	0.956	96.86	good	0.995	151.055	good	0.999	137.9	good	0.997	#N/A	#N/A	#N/A	#N/A	#N/A	#N/A	151.945	good	0.995	118.052	good	0.993	#N/A	#N/A	#N/A	#N/A	#N/A	#N/A
ARHGEF7	106.621	good	0.939	119.315	good	0.999	140.796	weak	0.96	139.593	weak	0.991	#N/A	#N/A	#N/A	#N/A	#N/A	#N/A	92.252	good	0.955	69.787	weak	0.995	41.89	good	0.998	51.251	good	0.999
ARID1A	58.944	good	0.986	60.677	good	0.996	81.223	good	0.996	80.104	good	0.998	29.929	good	0.99	27.557	good	0.983	48.831	good	0.995	49.405	good	0.991	28.115	good	0.997	33.43	good	0.998
ARID1B	75.594	weak	0.964	65.755	good	0.99	93.486	weak	0.95	80.81	weak	0.966	#N/A	#N/A	#N/A	#N/A	#N/A	#N/A	54.795	weak	0.947	#N/A	#N/A	#N/A	34.089	good	0.988	35.095	good	0.997
ARID2	41.171	weak	0.994	43.391	weak	0.996	73.119	weak	0.939	56.066	good	0.996	#N/A	#N/A	#N/A	19.262	weak	1	35.141	weak	0.989	#N/A	#N/A	#N/A	24.505	good	0.993	26.152	good	0.998
ARID3A	20.357	weak	0.987	#N/A	#N/A	#N/A	#N/A	#N/A	#N/A	#N/A	#N/A	#N/A	#N/A	#N/A	#N/A	#N/A	#N/A	#N/A	52.729	weak	0.981	43.299	weak	0.996	#N/A	#N/A	#N/A	#N/A	#N/A	#N/A
ARID3B	46.454	weak	0.998	#N/A	#N/A	#N/A	#N/A	#N/A	#N/A	82.97	weak	0.912	#N/A	#N/A	#N/A	#N/A	#N/A	#N/A	55.972	weak	0.91	49.95	weak	0.992	#N/A	#N/A	#N/A	#N/A	#N/A	#N/A
ARID4A	55.198	weak	0.983	45.356	good	0.999	62.127	good	0.997	54.604	weak	0.999	#N/A	#N/A	#N/A	#N/A	#N/A	#N/A	37.572	weak	0.878	#N/A	#N/A	#N/A	13.186	weak	0.997	18.46	weak	0.913
ARID4B	38.73	weak	0.976	34.686	good	0.999	#N/A	#N/A	#N/A	38.848	weak	0.975	#N/A	#N/A	#N/A	#N/A	#N/A	#N/A	26.078	weak	0.955	#N/A	#N/A	#N/A	22.964	weak	0.913	17.57	weak	0.981
ARIH1	#N/A	#N/A	#N/A	108.679	weak	0.984	163.092	weak	0.913	135.275	weak	0.962	#N/A	#N/A	#N/A	#N/A	#N/A	#N/A	#N/A	#N/A	#N/A	#N/A	#N/A	#N/A	#N/A	#N/A	#N/A	42.237	good	0.999
ARIH2	#N/A	#N/A	#N/A	114.216	weak	0.971	#N/A	#N/A	#N/A	272.94	weak	0.916	#N/A	#N/A	#N/A	#N/A	#N/A	#N/A	90.254	weak	0.986	#N/A	#N/A	#N/A	#N/A	#N/A	#N/A	64.355	weak	0.926
ARL1	58.592	good	0.994	#N/A	#N/A	#N/A	269.314	weak	0.969	157.064	weak	1	81.182	good	0.992	86.991	good	0.994	58.534	weak	0.992	46.328	good	0.99	37.981	good	0.992	37.285	good	0.998
ARL14EP	31.003	weak	0.932	26.895	weak	1	#N/A	#N/A	#N/A	#N/A	#N/A	#N/A	#N/A	#N/A	#N/A	#N/A	#N/A	#N/A	#N/A	#N/A	#N/A	#N/A	#N/A	#N/A	#N/A	#N/A	#N/A	26.286	weak	0.943
ARL15	#N/A	#N/A	#N/A	#N/A	#N/A	#N/A	#N/A	#N/A	#N/A	#N/A	#N/A	#N/A	#N/A	#N/A	#N/A	74.089	weak	0.857	#N/A	#N/A	#N/A	40.953	weak	0.973	43.598	good	0.993	52.077	good	0.985
ARL2	34.433	weak	0.991	41.873	weak	0.997	#N/A	#N/A	#N/A	89.344	weak	0.996	#N/A	#N/A	#N/A	#N/A	#N/A	#N/A	51.774	weak	0.977	37.183	weak	0.98	45.971	weak	0.999	49.164	good	0.998
ARL2BP	51.457	weak	0.984	#N/A	#N/A	#N/A	#N/A	#N/A	#N/A	#N/A	#N/A	#N/A	#N/A	#N/A	#N/A	#N/A	#N/A	#N/A	#N/A	#N/A	#N/A	#N/A	#N/A	#N/A	#N/A	#N/A	#N/A	27.308	weak	0.998
ARL3	58.279	weak	0.999	#N/A	#N/A	#N/A	233.626	weak	0.997	#N/A	#N/A	#N/A	#N/A	#N/A	#N/A	#N/A	#N/A	#N/A	56.711	weak	0.996	50.661	good	0.99	47.732	good	0.997	57.633	good	1
ARL6IP4	73.006	weak	0.976	87.061	weak	0.996	#N/A	#N/A	#N/A	#N/A	#N/A	#N/A	#N/A	#N/A	#N/A	#N/A	#N/A	#N/A	27.361	weak	0.999	#N/A	#N/A	#N/A	#N/A	#N/A	#N/A	45.48	weak	0.969
ARL6IP5	166.508	weak	0.992	210.202	good	0.992	271.759	good	1	217.23	good	0.99	59.07	good	0.991	58.782	good	0.987	108.736	weak	0.926	84.322	weak	0.997	47.038	good	0.996	51.73	good	0.999
ARL6IP6	#N/A	#N/A	#N/A	#N/A	#N/A	#N/A	#N/A	#N/A	#N/A	204.044	weak	0.936	#N/A	#N/A	#N/A	#N/A	#N/A	#N/A	#N/A	#N/A	#N/A	#N/A	#N/A	#N/A	#N/A	#N/A	#N/A	99.324	good	0.989
ARL8A	#N/A	#N/A	#N/A	225.99	weak	0.975	501.037	weak	0.999	416.584	weak	0.999	86.129	good	0.999	79.839	good	0.995	83.922	weak	0.992	74.727	good	0.983	34.904	good	1	40.116	good	1
ARL8B	77.631	weak	0.998	118.274	weak	0.997	405.347	weak	0.998	289.892	weak	0.995	90.115	good	0.997	80.867	good	1	82.71	weak	0.994	72.162	good	0.987	39.649	good	0.994	52.966	good	0.998
ARMC1	63.56	weak	0.988	86.726	good	0.997	#N/A	#N/A	#N/A	#N/A	#N/A	#N/A	55.361	weak	0.98	100.455	weak	0.922	72.175	weak	0.995	55.747	weak	0.993	32.013	good	0.999	35.586	good	0.998
ARMC10	109.768	good	0.928	155.985	weak	0.999	#N/A	#N/A	#N/A	#N/A	#N/A	#N/A	130.962	good	0.998	134.986	good	0.998	155.931	weak	0.99	#N/A	#N/A	#N/A	91.516	good	1	95.701	good	1
ARMC6	29.902	weak	0.992	36.202	weak	0.995	206.797	weak	0.998	156.512	weak	0.99	#N/A	#N/A	#N/A	348.433	weak	0.911	100.456	weak	0.98	76.349	weak	0.945	42.292	good	0.999	51.418	good	0.997
ARMC8	59.562	good	0.991	72.202	good	0.996	#N/A	#N/A	#N/A	#N/A	#N/A	#N/A	73.52	good	0.931	#N/A	#N/A	#N/A	77.784	weak	0.993	61.828	weak	0.985	37.212	good	0.992	39.757	good	0.985
ARMCX2	#N/A	#N/A	#N/A	#N/A	#N/A	#N/A	#N/A	#N/A	#N/A	#N/A	#N/A	#N/A	#N/A	#N/A	#N/A	#N/A	#N/A	#N/A	#N/A	#N/A	#N/A	#N/A	#N/A	#N/A	16.988	good	0.988	18.786	good	0.989
ARMCX3	33.552	weak	0.994	39.309	weak	0.998	63.22	weak	0.974	56.513	weak	0.907	40.247	good	0.995	37.818	good	0.992	45.676	weak	0.992	30.104	weak	0.994	36.376	good	0.974	42.256	good	0.984
ARNT	#N/A	#N/A	#N/A	17.28	weak	0.965	#N/A	#N/A	#N/A	#N/A	#N/A	#N/A	#N/A	#N/A	#N/A	#N/A	#N/A	#N/A	18.101	weak	0.965	#N/A	#N/A	#N/A	#N/A	#N/A	#N/A	#N/A	#N/A	#N/A
ARNT2	#N/A	#N/A	#N/A	#N/A	#N/A	#N/A	#N/A	#N/A	#N/A	#N/A	#N/A	#N/A	#N/A	#N/A	#N/A	#N/A	#N/A	#N/A	#N/A	#N/A	#N/A	#N/A	#N/A	#N/A	#N/A	#N/A	#N/A	18.929	weak	0.943
ARPC1B	169.892	good	0.989	225.968	good	0.999	1005.55	good	0.996	791.855	good	0.998	52.339	good	0.999	50.217	good	0.99	112.818	good	0.986	92.465	good	0.988	#N/A	#N/A	#N/A	#N/A	#N/A	#N/A
ARPC2	173.683	good	0.988	238.182	good	0.997	739.223	good	0.995	674.522	good	1	111.079	good	0.988	104.04	good	0.994	114.496	good	0.991	93.991	good	0.984	65.308	good	1	75.85	good	0.999
ARPC3	117.506	good	0.99	147.672	good	0.998	461.875	good	1	440.81	good	0.997	166.354	good	0.947	96.958	good	0.978	75.993	good	0.991	63.892	good	0.99	62.783	good	0.999	76.923	good	1
ARPC4	176.431	good	0.984	234.757	good	0.997	848.475	good	0.997	779.476	good	0.997	242.741	good	0.97	248.085	good	0.997	122.12	good	0.99	95.591	good	0.991	70.418	good	1	79.759	good	1
ARPC5	142.732	good	0.982	202.271	good	0.986	542.628	weak	0.995	491.952	weak	0.998	49.733	good	0.999	49.614	good	0.999	89.791	good	0.985	73.789	good	0.987	56.497	good	0.999	65.861	good	0.999
ARPC5L	175.181	weak	0.98	219.327	good	0.999	600.148	good	0.901	682.03	good	0.937	#N/A	#N/A	#N/A	#N/A	#N/A	#N/A	164.433	weak	0.996	135.672	weak	0.976	67.639	weak	0.996	81.489	good	0.999
ARRDC1	#N/A	#N/A	#N/A	34.489	weak	0.991	91.555	weak	0.984	83.424	weak	0.993	37.983	weak	0.991	#N/A	#N/A	#N/A	42.67	weak	0.988	32.666	weak	0.98	#N/A	#N/A	#N/A	#N/A	#N/A	#N/A
ARSA	#N/A	#N/A	#N/A	88.951	weak	1	1081.59	weak	0.908	#N/A	#N/A	#N/A	61.707	good	0.931	48.54	weak	0.988	74.66	weak	0.989	#N/A	#N/A	#N/A	#N/A	#N/A	#N/A	#N/A	#N/A	#N/A
ARSB	#N/A	#N/A	#N/A	#N/A	#N/A	#N/A	1159.45	weak	0.874	1079.14	weak	0.903	163.775	weak	0.988	134.63	good	0.993	95.556	weak	0.938	75.942	weak	0.964	#N/A	#N/A	#N/A	124.341	good	0.992
ARSD	#N/A	#N/A	#N/A	162.44	weak	0.986	#N/A	#N/A	#N/A	#N/A	#N/A	#N/A	278.092	good	0.922	253.526	good	0.913	#N/A	#N/A	#N/A	120.743	weak	0.942	#N/A	#N/A	#N/A	#N/A	#N/A	#N/A
ASAH1	241.151	weak	0.988	#N/A	#N/A	#N/A	647.285	good	0.989	562.814	good	0.994	153.052	good	0.993	151.273	good	1	32.535	good	0.999	30.275	good	0.997	87.067	good	0.999	122.906	good	0.987
ASAP1	125.99	weak	0.956	134.1	good	0.988	207.345	weak	0.966	181.533	good	0.916	#N/A	#N/A	#N/A	#N/A	#N/A	#N/A	132.037	good	0.969	103.609	good	0.969	#N/A	#N/A	#N/A	58.046	good	0.999
ASB6	#N/A	#N/A	#N/A	#N/A	#N/A	#N/A	#N/A	#N/A	#N/A	#N/A	#N/A	#N/A	#N/A	#N/A	#N/A	#N/A	#N/A	#N/A	#N/A	#N/A	#N/A	14.764	weak	0.903	#N/A	#N/A	#N/A	15.4	weak	0.946
ASCC1	#N/A	#N/A	#N/A	57.485	weak	1	#N/A	#N/A	#N/A	#N/A	#N/A	#N/A	#N/A	#N/A	#N/A	#N/A	#N/A	#N/A	60.723	weak	0.982	51.732	weak	0.993	#N/A	#N/A	#N/A	25.632	weak	0.997
ASCC2	#N/A	#N/A	#N/A	50.889	weak	0.974	79.077	weak	0.999	67.625	weak	0.995	#N/A	#N/A	#N/A	#N/A	#N/A	#N/A	#N/A	#N/A	#N/A	#N/A	#N/A	#N/A	#N/A	#N/A	#N/A	#N/A	#N/A	#N/A
ASCC3	43.619	good	0.903	56.942	good	0.999	#N/A	#N/A	#N/A	158.799	weak	0.994	45.283	good	0.955	48.373	weak	0.918	#N/A	#N/A	#N/A	64.072	good	0.993	#N/A	#N/A	#N/A	37.158	good	0.999
ASF1A	#N/A	#N/A	#N/A	#N/A	#N/A	#N/A	#N/A	#N/A	#N/A	#N/A	#N/A	#N/A	#N/A	#N/A	#N/A	#N/A	#N/A	#N/A	#N/A	#N/A	#N/A	#N/A	#N/A	#N/A	#N/A	#N/A	#N/A	49.814	weak	0.991
ASH2L	116.3	weak	0.976	119.907	weak	0.993	#N/A	#N/A	#N/A	#N/A	#N/A	#N/A	#N/A	#N/A	#N/A	#N/A	#N/A	#N/A	90.153	weak	0.927	70.727	weak	0.97	39.597	weak	0.998	49.065	good	0.996
ASL	113.844	weak	0.913	#N/A	#N/A	#N/A	#N/A	#N/A	#N/A	632.572	weak	0.878	#N/A	#N/A	#N/A	#N/A	#N/A	#N/A	155.901	good	0.954	137.38	good	0.854	#N/A	#N/A	#N/A	158.961	good	0.97
ASMTL	39.956	good	0.968	52.224	weak	0.98	239.82	good	0.987	134.327	weak	0.955	#N/A	#N/A	#N/A	140.465	weak	0.911	69.143	good	0.971	59.7	good	0.955	#N/A	#N/A	#N/A	#N/A	#N/A	#N/A
ASNA1	78.638	weak	0.937	87.122	weak	0.999	284.619	good	0.998	203.829	weak	1	79.382	good	0.996	74.753	good	0.99	85.129	good	0.99	67.522	weak	0.975	65.23	good	1	78.37	good	0.999
ASNS	14.941	good	0.991	16.334	good	0.983	#N/A	#N/A	#N/A	#N/A	#N/A	#N/A	#N/A	#N/A	#N/A	#N/A	#N/A	#N/A	25.787	weak	0.913	19.373	good	0.87	33.571	good	0.999	27.299	good	0.999
ASPH	#N/A	#N/A	#N/A	#N/A	#N/A	#N/A	182.152	weak	0.878	#N/A	#N/A	#N/A	144.052	good	0.996	135.423	good	0.997	95.344	good	0.993	67.122	weak	0.991	89.687	good	0.979	114.499	good	0.923
ASPSCR1	77.497	weak	0.997	135.085	weak	0.975	189.347	weak	0.957	#N/A	#N/A	#N/A	#N/A	#N/A	#N/A	#N/A	#N/A	#N/A	73.289	weak	0.964	#N/A	#N/A	#N/A	52.625	good	0.998	66.232	good	0.992
ASUN	63.489	good	0.992	72.203	good	0.996	#N/A	#N/A	#N/A	#N/A	#N/A	#N/A	41.887	weak	0.987	44.686	good	0.961	#N/A	#N/A	#N/A	63.742	weak	0.992	55.274	weak	0.995	64.777	good	0.997
ASXL2	#N/A	#N/A	#N/A	#N/A	#N/A	#N/A	#N/A	#N/A	#N/A	35.559	weak	0.974	#N/A	#N/A	#N/A	#N/A	#N/A	#N/A	#N/A	#N/A	#N/A	20.359	weak	0.968	#N/A	#N/A	#N/A	#N/A	#N/A	#N/A
ATAD1	#N/A	#N/A	#N/A	64.278	weak	0.993	#N/A	#N/A	#N/A	#N/A	#N/A	#N/A	62.003	good	0.996	61.418	good	0.993	#N/A	#N/A	#N/A	#N/A	#N/A	#N/A	32.408	good	0.996	36.522	good	0.998
ATAD2	29.172	weak	0.913	#N/A	#N/A	#N/A	#N/A	#N/A	#N/A	75.042	weak	0.967	#N/A	#N/A	#N/A	#N/A	#N/A	#N/A	#N/A	#N/A	#N/A	#N/A	#N/A	#N/A	#N/A	#N/A	#N/A	#N/A	#N/A	#N/A
ATAD2B	#N/A	#N/A	#N/A	45.999	weak	0.935	#N/A	#N/A	#N/A	124.124	weak	0.914	#N/A	#N/A	#N/A	26.559	weak	0.973	99.052	good	0.92	97.37	weak	0.861	41.417	good	0.999	41.112	good	0.998
ATAD3A	126.743	good	0.974	#N/A	#N/A	#N/A	#N/A	#N/A	#N/A	#N/A	#N/A	#N/A	#N/A	#N/A	#N/A	#N/A	#N/A	#N/A	#N/A	#N/A	#N/A	#N/A	#N/A	#N/A	#N/A	#N/A	#N/A	#N/A	#N/A	#N/A
ATE1	140.081	weak	0.961	#N/A	#N/A	#N/A	#N/A	#N/A	#N/A	202.838	weak	0.939	#N/A	#N/A	#N/A	#N/A	#N/A	#N/A	111.618	weak	0.916	#N/A	#N/A	#N/A	34.248	weak	1	43.694	good	0.995
ATF1	#N/A	#N/A	#N/A	#N/A	#N/A	#N/A	#N/A	#N/A	#N/A	103.991	weak	0.871	#N/A	#N/A	#N/A	#N/A	#N/A	#N/A	#N/A	#N/A	#N/A	#N/A	#N/A	#N/A	#N/A	#N/A	#N/A	#N/A	#N/A	#N/A
ATF2	#N/A	#N/A	#N/A	#N/A	#N/A	#N/A	#N/A	#N/A	#N/A	#N/A	#N/A	#N/A	#N/A	#N/A	#N/A	#N/A	#N/A	#N/A	#N/A	#N/A	#N/A	#N/A	#N/A	#N/A	14.05	weak	1	15.645	good	0.996
ATF7IP	24.817	weak	0.989	22.676	weak	0.999	#N/A	#N/A	#N/A	#N/A	#N/A	#N/A	12.333	weak	0.981	#N/A	#N/A	#N/A	25.917	weak	0.94	#N/A	#N/A	#N/A	10.959	weak	0.999	#N/A	#N/A	#N/A
ATG101	#N/A	#N/A	#N/A	#N/A	#N/A	#N/A	#N/A	#N/A	#N/A	#N/A	#N/A	#N/A	#N/A	#N/A	#N/A	#N/A	#N/A	#N/A	29.376	weak	0.986	#N/A	#N/A	#N/A	#N/A	#N/A	#N/A	#N/A	#N/A	#N/A
ATG12	56.524	weak	0.996	#N/A	#N/A	#N/A	#N/A	#N/A	#N/A	#N/A	#N/A	#N/A	#N/A	#N/A	#N/A	#N/A	#N/A	#N/A	#N/A	#N/A	#N/A	#N/A	#N/A	#N/A	51.986	weak	0.943	48.645	weak	0.991
ATG13	#N/A	#N/A	#N/A	#N/A	#N/A	#N/A	#N/A	#N/A	#N/A	#N/A	#N/A	#N/A	#N/A	#N/A	#N/A	#N/A	#N/A	#N/A	24.429	weak	0.974	#N/A	#N/A	#N/A	#N/A	#N/A	#N/A	29.386	weak	0.995
ATG16L1	130.83	weak	0.968	122.663	weak	0.937	#N/A	#N/A	#N/A	#N/A	#N/A	#N/A	#N/A	#N/A	#N/A	#N/A	#N/A	#N/A	#N/A	#N/A	#N/A	#N/A	#N/A	#N/A	43.256	good	0.979	46.332	good	1
ATG2A	30.46	weak	0.979	#N/A	#N/A	#N/A	#N/A	#N/A	#N/A	#N/A	#N/A	#N/A	#N/A	#N/A	#N/A	#N/A	#N/A	#N/A	51.42	weak	0.988	38.874	weak	0.976	#N/A	#N/A	#N/A	#N/A	#N/A	#N/A
ATG3	62.002	good	0.968	72.823	good	0.999	150.858	weak	0.867	144.605	weak	0.999	#N/A	#N/A	#N/A	#N/A	#N/A	#N/A	88.746	good	0.981	77.855	good	0.993	47.219	good	0.995	62.1	good	0.997
ATG4B	#N/A	#N/A	#N/A	45.539	weak	0.999	#N/A	#N/A	#N/A	#N/A	#N/A	#N/A	#N/A	#N/A	#N/A	#N/A	#N/A	#N/A	#N/A	#N/A	#N/A	37.655	weak	0.986	39.588	weak	0.978	46.105	weak	0.95
ATG4C	66.117	weak	0.949	120.096	weak	0.91	#N/A	#N/A	#N/A	#N/A	#N/A	#N/A	#N/A	#N/A	#N/A	#N/A	#N/A	#N/A	56.106	weak	0.945	42.904	weak	0.995	27.244	weak	0.994	37.606	weak	0.997
ATG5	#N/A	#N/A	#N/A	#N/A	#N/A	#N/A	#N/A	#N/A	#N/A	284.872	weak	0.916	#N/A	#N/A	#N/A	#N/A	#N/A	#N/A	#N/A	#N/A	#N/A	#N/A	#N/A	#N/A	52.332	weak	0.966	74.393	weak	0.982
ATG7	71.56	weak	0.977	67.017	weak	0.958	#N/A	#N/A	#N/A	#N/A	#N/A	#N/A	#N/A	#N/A	#N/A	#N/A	#N/A	#N/A	92.677	good	0.967	84.068	good	0.972	65.961	good	0.94	87.49	good	0.995
ATG9A	#N/A	#N/A	#N/A	55.279	weak	0.981	#N/A	#N/A	#N/A	#N/A	#N/A	#N/A	19.787	weak	0.975	18.202	weak	0.976	59.651	weak	0.989	49.818	weak	0.994	19.502	good	0.998	23.44	good	0.997
ATIC	96.734	good	0.965	135.658	good	0.998	#N/A	#N/A	#N/A	518.393	good	0.86	#N/A	#N/A	#N/A	392.365	good	0.943	216.035	good	0.978	127.825	good	0.979	78.483	good	0.998	103.149	good	0.996
ATL2	27.017	weak	0.946	30.517	weak	0.997	65.675	weak	0.873	#N/A	#N/A	#N/A	96.915	weak	0.997	36.997	weak	0.915	60.519	weak	0.902	55.668	weak	0.924	34.197	good	0.999	40.859	good	0.999
ATL3	#N/A	#N/A	#N/A	105.552	good	0.938	223.321	good	0.999	169.985	good	0.994	87.063	weak	0.921	78.472	weak	0.987	151.608	good	0.988	105.244	good	0.979	#N/A	#N/A	#N/A	87.715	good	0.995
ATM	119.875	good	0.989	125.753	good	0.996	186.486	good	0.994	192.443	good	0.999	38.536	weak	0.988	36.527	good	0.989	#N/A	#N/A	#N/A	70.009	good	0.988	#N/A	#N/A	#N/A	#N/A	#N/A	#N/A
ATOX1	#N/A	#N/A	#N/A	68.647	weak	0.996	#N/A	#N/A	#N/A	231.155	weak	0.955	#N/A	#N/A	#N/A	#N/A	#N/A	#N/A	42.132	weak	0.963	35.797	weak	0.981	59.438	weak	0.976	77.878	good	0.999
ATP11B	#N/A	#N/A	#N/A	113.719	weak	0.911	260.752	good	0.985	184.242	good	0.988	41.739	weak	0.922	#N/A	#N/A	#N/A	183.66	weak	0.94	#N/A	#N/A	#N/A	#N/A	#N/A	#N/A	46.679	weak	0.999
ATP13A1	69.57	good	0.966	#N/A	#N/A	#N/A	247.239	weak	0.97	165.345	good	0.998	55.708	good	1	54.253	good	0.997	89.368	good	0.978	58.049	good	0.962	52.773	good	0.988	53.739	good	0.999
ATP13A2	#N/A	#N/A	#N/A	#N/A	#N/A	#N/A	#N/A	#N/A	#N/A	#N/A	#N/A	#N/A	#N/A	#N/A	#N/A	#N/A	#N/A	#N/A	#N/A	#N/A	#N/A	#N/A	#N/A	#N/A	28.145	weak	0.975	#N/A	#N/A	#N/A
ATP1A1	55.895	good	0.993	67.307	good	0.99	219.956	good	0.989	173.09	good	0.977	66.656	good	0.997	63.129	good	0.998	64.095	good	0.986	50.888	good	0.99	46.148	good	0.997	49.336	good	0.998
ATP1A2	#N/A	#N/A	#N/A	#N/A	#N/A	#N/A	#N/A	#N/A	#N/A	#N/A	#N/A	#N/A	70.601	weak	0.91	#N/A	#N/A	#N/A	#N/A	#N/A	#N/A	#N/A	#N/A	#N/A	75.599	good	0.992	150.944	good	0.985
ATP1B1	#N/A	#N/A	#N/A	#N/A	#N/A	#N/A	#N/A	#N/A	#N/A	#N/A	#N/A	#N/A	76.579	good	0.99	70.418	good	0.997	#N/A	#N/A	#N/A	22.493	weak	0.99	43.593	good	1	54.977	good	0.998
ATP1B3	53.218	weak	0.992	63.141	weak	0.995	245.664	weak	0.987	193.303	weak	0.97	52.569	weak	0.993	63.756	good	0.892	65.383	good	0.989	56.156	good	0.987	71.767	good	0.995	81.829	good	0.997
ATP2A2	54.483	good	0.97	74.172	good	0.988	#N/A	#N/A	#N/A	#N/A	#N/A	#N/A	84.786	good	1	82.012	good	0.996	89.603	good	0.986	64.627	good	0.977	36.389	good	0.997	43.933	good	0.998
ATP2A3	234.969	good	0.985	304.907	good	0.998	417.101	good	0.955	354.658	good	0.996	#N/A	#N/A	#N/A	#N/A	#N/A	#N/A	#N/A	#N/A	#N/A	#N/A	#N/A	#N/A	#N/A	#N/A	#N/A	#N/A	#N/A	#N/A
ATP2B1	83.044	good	0.966	87.925	weak	0.957	#N/A	#N/A	#N/A	#N/A	#N/A	#N/A	95.221	good	0.999	98.023	weak	0.977	50.744	good	0.982	42.287	good	0.985	50.815	good	0.998	62.291	good	0.994
ATP2B3	#N/A	#N/A	#N/A	#N/A	#N/A	#N/A	#N/A	#N/A	#N/A	#N/A	#N/A	#N/A	#N/A	#N/A	#N/A	#N/A	#N/A	#N/A	#N/A	#N/A	#N/A	#N/A	#N/A	#N/A	38.426	good	0.998	46.611	good	0.997
ATP2B4	83.522	weak	0.979	#N/A	#N/A	#N/A	107.966	good	0.995	91.642	good	0.999	73.954	good	0.979	79.212	good	1	#N/A	#N/A	#N/A	215.525	weak	0.932	28.021	good	0.997	33.408	good	0.999
ATP5A1	287.68	good	0.984	350.257	good	0.999	796.638	good	0.992	692.297	good	0.997	187.632	good	0.998	195.992	good	0.995	279.146	good	0.97	198.492	good	0.952	97.622	good	1	106.871	good	1
ATP5B	318.665	good	0.988	384.925	good	0.999	816.309	good	0.985	664.986	good	0.996	232.738	good	0.999	224.319	good	0.996	277.131	good	0.981	194.767	good	0.956	99.159	good	1	111.894	good	0.999
ATP5C1	313.415	good	0.983	391.542	good	0.997	1134.28	good	0.987	1015.59	good	0.969	228.184	good	1	228.97	good	0.999	319.262	weak	0.969	212.466	good	0.954	98.423	good	0.997	106.628	good	1
ATP5D	316.039	weak	0.987	392.97	weak	0.973	1192.92	weak	0.975	905.453	weak	0.994	201.181	good	0.961	171.132	good	0.994	199.009	weak	0.879	186.835	weak	0.945	86.024	good	0.998	106.211	good	0.997
ATP5E	224.748	weak	0.93	#N/A	#N/A	#N/A	890.721	weak	0.896	690.476	weak	0.965	#N/A	#N/A	#N/A	171.633	good	0.972	#N/A	#N/A	#N/A	#N/A	#N/A	#N/A	79.534	good	0.997	95.346	good	0.993
ATP5F1	338.314	good	0.982	386.936	good	0.998	1219.15	good	0.969	1087.96	good	0.996	215.747	good	0.999	211.879	good	0.999	#N/A	#N/A	#N/A	204.269	good	0.944	95.545	good	1	107.549	good	0.999
ATP5H	324.487	good	0.982	253.554	weak	0.929	#N/A	#N/A	#N/A	1452.93	weak	0.91	216.841	good	0.999	211.857	good	0.997	344.212	weak	0.974	228.111	good	0.946	#N/A	#N/A	#N/A	#N/A	#N/A	#N/A
ATP5I	319.794	good	0.985	311.739	weak	0.877	1006.23	weak	0.849	861.653	weak	0.981	192.746	good	0.993	200.135	good	0.996	270.938	weak	0.978	182.077	good	0.966	105.224	good	0.999	123.949	good	0.999
ATP5J	#N/A	#N/A	#N/A	#N/A	#N/A	#N/A	#N/A	#N/A	#N/A	#N/A	#N/A	#N/A	116.854	good	0.998	106.39	good	0.991	226.97	good	0.918	#N/A	#N/A	#N/A	100.541	good	0.991	139.635	good	0.999
ATP5J2	#N/A	#N/A	#N/A	#N/A	#N/A	#N/A	1944.63	weak	0.904	#N/A	#N/A	#N/A	133.985	good	0.996	#N/A	#N/A	#N/A	321.265	weak	0.933	172.966	weak	0.933	99.98	good	0.995	124.359	good	0.998
ATP5L	339.754	good	0.989	385.094	good	0.998	764.191	weak	0.929	#N/A	#N/A	#N/A	249.217	good	0.989	210.336	good	1	320.103	weak	0.999	312.226	weak	0.993	120.253	good	0.988	158.631	good	0.986
ATP5O	305.744	good	0.985	388.107	good	1	1254.41	weak	0.961	1271.8	good	0.987	176.482	good	0.999	180.789	good	0.999	275.839	good	0.976	212.864	good	0.959	99.144	good	0.999	117.165	good	0.999
ATP5S	#N/A	#N/A	#N/A	346.354	good	0.914	104.54	weak	0.906	149.739	weak	0.915	170.088	weak	0.996	170.195	weak	0.999	#N/A	#N/A	#N/A	155.086	weak	0.857	74.867	weak	0.995	84.484	weak	0.916
ATP6AP1	80.959	weak	0.971	#N/A	#N/A	#N/A	#N/A	#N/A	#N/A	#N/A	#N/A	#N/A	#N/A	#N/A	#N/A	#N/A	#N/A	#N/A	38.27	good	0.852	#N/A	#N/A	#N/A	24.333	good	0.924	25.488	good	0.898
ATP6AP2	#N/A	#N/A	#N/A	22.524	good	0.899	#N/A	#N/A	#N/A	17.519	weak	0.943	#N/A	#N/A	#N/A	#N/A	#N/A	#N/A	17.253	weak	0.89	#N/A	#N/A	#N/A	27.143	good	0.918	27.447	good	0.91
ATP6V0A1	#N/A	#N/A	#N/A	114.905	good	0.998	127.938	weak	0.938	#N/A	#N/A	#N/A	48	good	0.981	49.603	good	0.984	49.243	good	0.991	42.982	good	0.99	47.741	good	1	50.199	good	1
ATP6V0A2	57.198	weak	0.996	#N/A	#N/A	#N/A	#N/A	#N/A	#N/A	#N/A	#N/A	#N/A	51.348	weak	0.931	50.659	weak	0.971	96.531	weak	0.923	65.976	good	0.921	47.648	weak	0.915	68.529	weak	0.99
ATP6V0C	#N/A	#N/A	#N/A	#N/A	#N/A	#N/A	#N/A	#N/A	#N/A	#N/A	#N/A	#N/A	100.68	weak	0.995	#N/A	#N/A	#N/A	92.439	weak	0.913	131.899	weak	0.986	57.835	good	1	67.271	good	0.999
ATP6V0D1	#N/A	#N/A	#N/A	83.737	good	0.963	167.386	weak	0.948	102.787	weak	0.935	50.368	good	0.998	46.464	good	0.997	68.729	good	0.987	57.508	weak	0.981	46.516	good	0.997	53.403	good	0.998
ATP6V1A	99.966	weak	0.993	104.827	good	0.998	#N/A	#N/A	#N/A	151.429	good	0.998	79.176	good	0.943	77.525	good	0.983	81.922	good	0.986	64.272	good	0.975	55.982	good	1	62.746	good	1
ATP6V1B2	99.524	good	0.991	103.105	good	0.997	174.206	good	0.952	121.611	good	0.99	67.727	good	0.995	65.112	good	0.99	46.372	good	0.989	41.886	good	0.987	54.652	good	1	63.194	good	0.998
ATP6V1C1	51.165	good	0.98	84.414	good	0.999	152.087	good	0.997	#N/A	#N/A	#N/A	53.157	good	0.974	54.811	good	0.998	55.316	good	0.994	46.237	good	0.984	47.063	good	0.999	57.283	good	1
ATP6V1D	47.316	good	0.921	89.151	good	0.997	147.682	weak	0.989	90.473	weak	0.994	#N/A	#N/A	#N/A	61.853	weak	0.857	66.953	good	0.981	57.66	good	0.973	46.531	good	0.999	56.323	good	0.999
ATP6V1E1	52.244	good	0.988	57.933	good	0.996	97.095	good	0.997	63.175	good	0.992	46.266	good	0.994	39.923	good	0.985	68.481	good	0.991	63.72	good	0.992	46.82	good	1	56.124	good	1
ATP6V1F	#N/A	#N/A	#N/A	47.814	weak	0.975	84.166	weak	0.992	#N/A	#N/A	#N/A	44.098	weak	0.905	32.73	weak	0.999	39.885	weak	0.994	34.339	weak	0.982	47.566	good	0.999	60.74	good	0.993
ATP6V1G1	30.444	good	0.982	33.875	weak	0.999	69.277	good	0.983	44.553	good	0.998	44.997	weak	0.982	31.702	weak	0.978	65.786	good	0.99	60.205	good	0.993	43.164	good	1	50.595	good	1
ATP6V1H	63.615	weak	0.996	52.195	good	0.965	158.511	weak	0.999	88.373	good	0.999	45.286	good	0.994	45.56	good	0.995	67.683	good	0.976	60.905	good	0.974	34.95	good	1	43.173	good	1
ATP7A	#N/A	#N/A	#N/A	#N/A	#N/A	#N/A	93.559	weak	0.878	#N/A	#N/A	#N/A	48.289	weak	0.981	#N/A	#N/A	#N/A	50.84	weak	0.918	#N/A	#N/A	#N/A	#N/A	#N/A	#N/A	28.213	weak	0.921
ATP8A1	#N/A	#N/A	#N/A	#N/A	#N/A	#N/A	145.772	good	0.872	96.007	good	0.979	#N/A	#N/A	#N/A	#N/A	#N/A	#N/A	397.536	good	0.92	223.021	weak	0.9	35.265	good	0.998	38.312	good	0.998
ATP9B	#N/A	#N/A	#N/A	#N/A	#N/A	#N/A	#N/A	#N/A	#N/A	#N/A	#N/A	#N/A	56.716	weak	0.91	#N/A	#N/A	#N/A	44.543	weak	0.996	29.201	weak	0.937	26.797	weak	0.96	33.099	weak	0.986
ATPAF1	50.04	weak	0.916	#N/A	#N/A	#N/A	#N/A	#N/A	#N/A	#N/A	#N/A	#N/A	62.492	good	0.987	69.711	weak	0.982	92.469	weak	0.919	#N/A	#N/A	#N/A	#N/A	#N/A	#N/A	59.35	weak	0.99
ATPAF2	#N/A	#N/A	#N/A	#N/A	#N/A	#N/A	#N/A	#N/A	#N/A	#N/A	#N/A	#N/A	112.712	weak	0.976	156.023	weak	0.918	73.876	weak	0.933	60.356	weak	0.994	77.564	weak	0.968	95.264	weak	0.998
ATPIF1	311.512	good	0.991	300.64	weak	0.973	975.966	good	0.998	772.846	good	0.969	87.758	good	0.997	85.357	good	0.996	239.592	weak	0.992	187.275	good	0.976	80.921	good	1	91.938	good	0.999
ATR	#N/A	#N/A	#N/A	31.815	weak	0.904	#N/A	#N/A	#N/A	#N/A	#N/A	#N/A	23.971	weak	0.903	21.572	weak	0.985	#N/A	#N/A	#N/A	#N/A	#N/A	#N/A	#N/A	#N/A	#N/A	#N/A	#N/A	#N/A
ATRIP	55.959	weak	0.975	84.221	weak	0.963	#N/A	#N/A	#N/A	#N/A	#N/A	#N/A	#N/A	#N/A	#N/A	#N/A	#N/A	#N/A	76.253	weak	0.986	80.854	weak	0.988	#N/A	#N/A	#N/A	#N/A	#N/A	#N/A
ATRX	51.343	good	0.988	54.684	good	0.998	71.257	good	0.998	68.557	good	0.998	17.965	good	0.987	16.73	good	0.987	37.451	good	0.928	34.819	good	0.995	26.355	good	0.996	27.515	good	0.999
ATXN10	19.892	good	0.993	23.04	good	0.995	61.186	weak	0.998	48.643	good	1	74.931	weak	0.874	43.802	weak	0.981	32.95	good	0.997	24.97	good	0.991	18.429	good	0.997	18.696	good	0.997
ATXN1L	#N/A	#N/A	#N/A	108.453	weak	0.877	#N/A	#N/A	#N/A	#N/A	#N/A	#N/A	#N/A	#N/A	#N/A	#N/A	#N/A	#N/A	#N/A	#N/A	#N/A	#N/A	#N/A	#N/A	#N/A	#N/A	#N/A	#N/A	#N/A	#N/A
ATXN2	34.953	weak	0.983	#N/A	#N/A	#N/A	44.656	weak	0.897	80.009	weak	0.91	44.907	weak	0.914	45.134	weak	0.919	40.943	weak	0.941	25.384	weak	0.943	25.862	good	1	31.422	good	0.998
ATXN2L	30.786	good	0.998	34.304	good	0.963	#N/A	#N/A	#N/A	61.647	good	0.927	50.454	good	0.994	45.103	good	0.871	39.367	good	0.989	31.223	good	0.987	36.508	good	1	44.171	good	0.999
ATXN3	63	good	1	75.209	weak	0.967	131.767	weak	0.864	121.308	weak	0.969	#N/A	#N/A	#N/A	#N/A	#N/A	#N/A	51.276	weak	0.998	47.094	good	0.989	#N/A	#N/A	#N/A	#N/A	#N/A	#N/A
AUH	#N/A	#N/A	#N/A	569.865	weak	0.883	#N/A	#N/A	#N/A	567.361	weak	0.899	180.563	good	0.954	194.344	good	0.979	#N/A	#N/A	#N/A	#N/A	#N/A	#N/A	80.897	good	0.999	85.171	good	0.999
AUP1	46.75	weak	0.981	52.77	weak	0.998	#N/A	#N/A	#N/A	102.638	weak	0.992	39.753	good	0.999	39.089	good	1	42.183	weak	0.993	33.316	good	0.99	46.415	weak	0.998	67.235	good	0.981
AVL9	72.204	weak	0.984	79.813	good	1	#N/A	#N/A	#N/A	126.844	weak	0.971	#N/A	#N/A	#N/A	#N/A	#N/A	#N/A	80.522	weak	0.986	61.003	weak	0.984	29.993	weak	0.998	39.068	good	0.995
AZU1	#N/A	#N/A	#N/A	#N/A	#N/A	#N/A	6658.24	weak	0.942	6324.42	weak	0.855	#N/A	#N/A	#N/A	#N/A	#N/A	#N/A	#N/A	#N/A	#N/A	#N/A	#N/A	#N/A	#N/A	#N/A	#N/A	#N/A	#N/A	#N/A
B2M	23.813	good	0.956	25.759	good	0.972	18.787	good	0.923	16.001	good	0.94	15.172	good	0.937	14.855	good	0.95	#N/A	#N/A	#N/A	16.291	good	0.913	15.326	weak	0.988	#N/A	#N/A	#N/A
B3GALT6	#N/A	#N/A	#N/A	#N/A	#N/A	#N/A	#N/A	#N/A	#N/A	#N/A	#N/A	#N/A	#N/A	#N/A	#N/A	#N/A	#N/A	#N/A	#N/A	#N/A	#N/A	#N/A	#N/A	#N/A	54.217	weak	0.997	56.908	good	0.997
B3GAT3	#N/A	#N/A	#N/A	#N/A	#N/A	#N/A	120.006	weak	0.923	95.635	weak	0.998	173.572	good	0.996	66.341	weak	0.995	84.572	weak	0.981	51.154	weak	0.972	77.041	good	0.985	#N/A	#N/A	#N/A
B4GALT1	#N/A	#N/A	#N/A	#N/A	#N/A	#N/A	#N/A	#N/A	#N/A	#N/A	#N/A	#N/A	24.098	good	0.99	26.409	good	0.949	#N/A	#N/A	#N/A	#N/A	#N/A	#N/A	#N/A	#N/A	#N/A	#N/A	#N/A	#N/A
BABAM1	161.26	good	0.998	#N/A	#N/A	#N/A	20.977	weak	0.878	#N/A	#N/A	#N/A	#N/A	#N/A	#N/A	#N/A	#N/A	#N/A	126.365	weak	0.984	95.654	weak	0.946	55.527	weak	0.995	71.155	weak	0.995
BACH2	#N/A	#N/A	#N/A	29.397	weak	0.999	#N/A	#N/A	#N/A	#N/A	#N/A	#N/A	#N/A	#N/A	#N/A	#N/A	#N/A	#N/A	#N/A	#N/A	#N/A	#N/A	#N/A	#N/A	24.138	weak	0.99	29.556	weak	0.995
BAD	143.875	weak	0.915	#N/A	#N/A	#N/A	#N/A	#N/A	#N/A	#N/A	#N/A	#N/A	51.739	weak	0.998	43.195	weak	0.999	#N/A	#N/A	#N/A	#N/A	#N/A	#N/A	#N/A	#N/A	#N/A	#N/A	#N/A	#N/A
BAG1	#N/A	#N/A	#N/A	#N/A	#N/A	#N/A	#N/A	#N/A	#N/A	#N/A	#N/A	#N/A	#N/A	#N/A	#N/A	#N/A	#N/A	#N/A	#N/A	#N/A	#N/A	#N/A	#N/A	#N/A	78.083	good	0.986	99.384	good	0.995
BAG2	66.945	weak	0.988	73.422	weak	0.998	#N/A	#N/A	#N/A	#N/A	#N/A	#N/A	84.943	good	0.999	69.549	good	0.99	#N/A	#N/A	#N/A	#N/A	#N/A	#N/A	43.125	good	1	52.8	good	0.999
BAG4	#N/A	#N/A	#N/A	#N/A	#N/A	#N/A	#N/A	#N/A	#N/A	#N/A	#N/A	#N/A	#N/A	#N/A	#N/A	#N/A	#N/A	#N/A	#N/A	#N/A	#N/A	#N/A	#N/A	#N/A	25.926	weak	0.978	30.742	weak	0.998
BAG5	69.563	weak	0.997	76.275	weak	0.96	#N/A	#N/A	#N/A	105.529	weak	0.968	47.495	weak	0.857	#N/A	#N/A	#N/A	75.539	weak	0.983	55.173	good	0.995	44.546	good	1	54.731	good	0.992
BAG6	32.935	good	0.988	36.81	good	0.99	68.951	good	0.996	46.435	good	0.996	45.682	good	0.954	59.283	good	0.991	48.233	good	0.991	37.237	good	0.986	38.669	good	0.996	51.106	good	0.997
BANF1	201.337	weak	0.979	220.02	weak	0.975	#N/A	#N/A	#N/A	482.269	weak	0.971	52.892	good	0.996	61.676	good	0.998	104.142	weak	0.958	77.002	weak	0.983	124.614	good	0.995	131.944	good	0.987
BANK1	43.219	good	0.992	50.943	good	0.992	#N/A	#N/A	#N/A	#N/A	#N/A	#N/A	#N/A	#N/A	#N/A	#N/A	#N/A	#N/A	#N/A	#N/A	#N/A	#N/A	#N/A	#N/A	#N/A	#N/A	#N/A	#N/A	#N/A	#N/A
BANP	#N/A	#N/A	#N/A	46.603	weak	0.998	#N/A	#N/A	#N/A	83.203	weak	0.934	#N/A	#N/A	#N/A	#N/A	#N/A	#N/A	32.253	weak	0.926	#N/A	#N/A	#N/A	#N/A	#N/A	#N/A	#N/A	#N/A	#N/A
BAP1	#N/A	#N/A	#N/A	#N/A	#N/A	#N/A	#N/A	#N/A	#N/A	#N/A	#N/A	#N/A	#N/A	#N/A	#N/A	#N/A	#N/A	#N/A	#N/A	#N/A	#N/A	48.387	weak	0.969	#N/A	#N/A	#N/A	21.861	weak	0.897
BAP18	#N/A	#N/A	#N/A	119.04	good	0.998	633.51	weak	1	546.583	good	0.975	#N/A	#N/A	#N/A	#N/A	#N/A	#N/A	#N/A	#N/A	#N/A	#N/A	#N/A	#N/A	#N/A	#N/A	#N/A	#N/A	#N/A	#N/A
BASP1	99.625	good	0.994	#N/A	#N/A	#N/A	#N/A	#N/A	#N/A	#N/A	#N/A	#N/A	#N/A	#N/A	#N/A	#N/A	#N/A	#N/A	107.339	good	0.96	#N/A	#N/A	#N/A	91.389	good	0.999	118.007	good	1
BAX	223.9	good	0.992	215.981	good	0.996	349.743	good	0.968	297.305	good	0.992	130.312	weak	0.857	196.605	good	0.856	92.688	good	0.998	87.169	good	0.993	79.176	good	0.997	93.644	good	0.998
BAZ1A	34.058	weak	0.949	28.876	good	0.994	#N/A	#N/A	#N/A	#N/A	#N/A	#N/A	#N/A	#N/A	#N/A	16.602	weak	0.898	29.869	good	0.984	27.823	good	0.962	#N/A	#N/A	#N/A	#N/A	#N/A	#N/A
BAZ1B	71.16	good	0.993	72.104	good	0.998	117.672	good	0.996	89.176	good	0.999	16.606	good	0.977	18.459	good	0.956	52.726	good	0.993	43.343	good	0.984	47.906	good	0.989	55.307	good	0.988
BAZ2A	25.463	weak	0.963	#N/A	#N/A	#N/A	#N/A	#N/A	#N/A	#N/A	#N/A	#N/A	#N/A	#N/A	#N/A	#N/A	#N/A	#N/A	26.659	weak	0.983	24.061	weak	0.948	#N/A	#N/A	#N/A	#N/A	#N/A	#N/A
BBS2	#N/A	#N/A	#N/A	#N/A	#N/A	#N/A	#N/A	#N/A	#N/A	#N/A	#N/A	#N/A	#N/A	#N/A	#N/A	#N/A	#N/A	#N/A	#N/A	#N/A	#N/A	#N/A	#N/A	#N/A	49.272	weak	0.872	61.313	weak	0.996
BBX	30.835	weak	0.941	29.297	weak	0.987	#N/A	#N/A	#N/A	28.754	weak	0.967	#N/A	#N/A	#N/A	#N/A	#N/A	#N/A	#N/A	#N/A	#N/A	#N/A	#N/A	#N/A	#N/A	#N/A	#N/A	#N/A	#N/A	#N/A
BCAP29	#N/A	#N/A	#N/A	#N/A	#N/A	#N/A	#N/A	#N/A	#N/A	#N/A	#N/A	#N/A	84.099	good	0.999	80.13	good	0.999	86.06	weak	0.983	59.081	weak	0.998	#N/A	#N/A	#N/A	#N/A	#N/A	#N/A
BCAP31	162.658	good	0.991	170.494	good	0.999	325.194	good	0.996	208.185	good	0.995	83.672	good	0.997	80.806	good	0.995	43.777	good	0.989	38.075	good	0.995	56.42	good	0.999	55.828	good	0.999
BCAS2	107.144	weak	0.984	#N/A	#N/A	#N/A	277.673	weak	0.974	214.502	weak	0.906	38.901	good	0.996	38.771	weak	0.996	85.222	weak	0.976	73.533	good	0.994	49.161	good	0.999	54.206	good	0.998
BCAS3	52.992	good	0.993	#N/A	#N/A	#N/A	#N/A	#N/A	#N/A	#N/A	#N/A	#N/A	#N/A	#N/A	#N/A	#N/A	#N/A	#N/A	67.047	weak	0.999	56.24	weak	0.998	27.319	good	0.996	30.933	good	0.998
BCAT1	#N/A	#N/A	#N/A	#N/A	#N/A	#N/A	#N/A	#N/A	#N/A	#N/A	#N/A	#N/A	#N/A	#N/A	#N/A	#N/A	#N/A	#N/A	52.588	weak	0.946	42.827	weak	0.989	60.949	good	0.999	68.658	good	0.996
BCAT2	323.625	weak	0.868	#N/A	#N/A	#N/A	#N/A	#N/A	#N/A	#N/A	#N/A	#N/A	37.401	weak	0.995	39.903	good	0.997	#N/A	#N/A	#N/A	#N/A	#N/A	#N/A	79.397	weak	0.997	#N/A	#N/A	#N/A
BCCIP	50.452	weak	0.969	64.447	weak	0.996	166.561	weak	0.915	165.966	weak	0.9	59.126	good	0.995	61.571	good	0.996	52.197	weak	0.976	#N/A	#N/A	#N/A	41.58	weak	0.996	47.418	weak	0.984
BCKDHA	#N/A	#N/A	#N/A	134.554	weak	0.89	#N/A	#N/A	#N/A	101.47	weak	0.976	124.84	good	0.975	145.99	good	0.928	85.328	weak	0.941	#N/A	#N/A	#N/A	75.403	good	0.997	91.872	good	0.97
BCKDHB	#N/A	#N/A	#N/A	242.691	weak	0.998	#N/A	#N/A	#N/A	#N/A	#N/A	#N/A	144.639	weak	0.873	161.076	weak	0.895	#N/A	#N/A	#N/A	#N/A	#N/A	#N/A	90.672	weak	0.997	125.488	weak	0.988
BCL10	45.564	weak	0.995	43.592	good	0.999	#N/A	#N/A	#N/A	54.346	weak	0.999	#N/A	#N/A	#N/A	#N/A	#N/A	#N/A	27.797	weak	0.986	31.384	weak	0.848	#N/A	#N/A	#N/A	#N/A	#N/A	#N/A
BCL11A	#N/A	#N/A	#N/A	39.457	weak	0.972	#N/A	#N/A	#N/A	#N/A	#N/A	#N/A	#N/A	#N/A	#N/A	#N/A	#N/A	#N/A	#N/A	#N/A	#N/A	#N/A	#N/A	#N/A	20.163	good	0.988	22.7	good	0.998
BCL2	156.743	weak	0.995	#N/A	#N/A	#N/A	#N/A	#N/A	#N/A	#N/A	#N/A	#N/A	#N/A	#N/A	#N/A	#N/A	#N/A	#N/A	#N/A	#N/A	#N/A	106.467	weak	0.974	68.815	weak	0.932	#N/A	#N/A	#N/A
BCL2L1	19.351	weak	0.997	22.682	weak	0.999	185.225	weak	0.912	130.127	weak	0.997	#N/A	#N/A	#N/A	37.481	weak	0.986	74.983	weak	0.969	43.798	weak	0.983	30.513	good	0.994	24.628	good	0.999
BCL2L11	49.837	weak	0.941	#N/A	#N/A	#N/A	#N/A	#N/A	#N/A	#N/A	#N/A	#N/A	#N/A	#N/A	#N/A	#N/A	#N/A	#N/A	#N/A	#N/A	#N/A	#N/A	#N/A	#N/A	#N/A	#N/A	#N/A	#N/A	#N/A	#N/A
BCL2L13	188.465	weak	0.935	196.128	weak	0.998	#N/A	#N/A	#N/A	418.48	good	0.912	95.296	good	1	93.001	good	0.997	161.961	weak	0.998	98.181	weak	0.996	86.588	good	0.999	111.118	good	0.999
BCL3	19.361	weak	0.939	23.823	weak	0.979	#N/A	#N/A	#N/A	#N/A	#N/A	#N/A	#N/A	#N/A	#N/A	#N/A	#N/A	#N/A	#N/A	#N/A	#N/A	#N/A	#N/A	#N/A	#N/A	#N/A	#N/A	#N/A	#N/A	#N/A
BCL7C	#N/A	#N/A	#N/A	#N/A	#N/A	#N/A	#N/A	#N/A	#N/A	#N/A	#N/A	#N/A	#N/A	#N/A	#N/A	#N/A	#N/A	#N/A	#N/A	#N/A	#N/A	#N/A	#N/A	#N/A	#N/A	#N/A	#N/A	39.919	weak	0.972
BCLAF1	99.784	good	0.988	103.229	good	0.997	239.524	good	0.994	212.769	good	0.998	54.421	good	0.994	52.741	good	0.98	83.11	good	0.979	68.052	good	0.989	67.741	good	0.999	74.312	good	0.998
BCR	35.223	weak	0.958	44.235	weak	0.991	84.79	weak	0.991	74.647	good	0.999	#N/A	#N/A	#N/A	#N/A	#N/A	#N/A	88.942	weak	0.937	68.062	weak	0.933	29.86	good	0.998	34.13	good	0.998
BCS1L	260.697	weak	0.952	#N/A	#N/A	#N/A	#N/A	#N/A	#N/A	#N/A	#N/A	#N/A	192.055	good	0.968	197.367	good	0.993	314.23	weak	0.926	#N/A	#N/A	#N/A	95.523	good	1	111.881	good	0.997
BDH1	#N/A	#N/A	#N/A	218.029	weak	0.93	498.682	weak	0.916	#N/A	#N/A	#N/A	214.989	good	0.985	263.836	good	0.995	#N/A	#N/A	#N/A	#N/A	#N/A	#N/A	72.388	good	1	95.04	good	1
BECN1	85.851	weak	0.994	66.435	weak	0.995	#N/A	#N/A	#N/A	#N/A	#N/A	#N/A	#N/A	#N/A	#N/A	#N/A	#N/A	#N/A	68.795	weak	0.946	53.183	weak	0.972	35.053	weak	1	43.524	weak	0.998
BET1L	#N/A	#N/A	#N/A	36.221	weak	0.959	#N/A	#N/A	#N/A	#N/A	#N/A	#N/A	31.211	weak	0.851	20.277	weak	0.986	#N/A	#N/A	#N/A	#N/A	#N/A	#N/A	43.164	good	0.997	51.104	good	0.993
BHLHE40	#N/A	#N/A	#N/A	#N/A	#N/A	#N/A	#N/A	#N/A	#N/A	#N/A	#N/A	#N/A	#N/A	#N/A	#N/A	#N/A	#N/A	#N/A	13.19	weak	0.877	12.901	weak	0.936	#N/A	#N/A	#N/A	#N/A	#N/A	#N/A
BICD2	23.682	weak	0.98	29.131	weak	0.991	33.082	weak	0.891	38.565	good	0.993	#N/A	#N/A	#N/A	#N/A	#N/A	#N/A	38.266	good	0.989	29.936	good	0.991	21.166	good	0.965	24.535	good	0.982
BID	27.44	good	0.998	43.387	weak	0.999	300.742	weak	0.983	224.132	weak	0.994	#N/A	#N/A	#N/A	699.199	weak	0.923	84.564	good	0.993	67.603	good	0.988	24.493	weak	0.914	#N/A	#N/A	#N/A
BIN1	151.975	good	0.991	196.093	good	0.98	287.347	weak	0.989	269.63	good	0.984	105.587	weak	0.846	98.441	weak	0.923	#N/A	#N/A	#N/A	56.222	weak	0.956	43.425	good	0.998	63.438	good	1
BIN2	#N/A	#N/A	#N/A	210.708	weak	0.871	311.952	good	0.998	275.62	good	0.998	#N/A	#N/A	#N/A	#N/A	#N/A	#N/A	266.949	good	0.975	185.281	good	0.985	#N/A	#N/A	#N/A	#N/A	#N/A	#N/A
BIRC6	27.964	good	0.995	33.712	good	0.999	#N/A	#N/A	#N/A	58.994	weak	0.899	#N/A	#N/A	#N/A	#N/A	#N/A	#N/A	47.655	good	0.991	35.015	good	0.997	27.679	good	0.999	28.138	good	0.999
BLK	21.706	good	0.989	29.163	weak	0.998	#N/A	#N/A	#N/A	#N/A	#N/A	#N/A	#N/A	#N/A	#N/A	#N/A	#N/A	#N/A	#N/A	#N/A	#N/A	#N/A	#N/A	#N/A	#N/A	#N/A	#N/A	#N/A	#N/A	#N/A
BLMH	#N/A	#N/A	#N/A	123.49	good	0.941	#N/A	#N/A	#N/A	602.911	weak	0.894	#N/A	#N/A	#N/A	#N/A	#N/A	#N/A	183.062	weak	0.989	172.919	weak	0.993	72.521	good	0.999	106.478	good	0.999
BLNK	30.551	weak	0.996	40.336	good	0.997	#N/A	#N/A	#N/A	#N/A	#N/A	#N/A	#N/A	#N/A	#N/A	#N/A	#N/A	#N/A	#N/A	#N/A	#N/A	#N/A	#N/A	#N/A	#N/A	#N/A	#N/A	#N/A	#N/A	#N/A
BLOC1S1	#N/A	#N/A	#N/A	#N/A	#N/A	#N/A	#N/A	#N/A	#N/A	169.071	weak	0.938	#N/A	#N/A	#N/A	#N/A	#N/A	#N/A	#N/A	#N/A	#N/A	#N/A	#N/A	#N/A	44.048	weak	0.985	#N/A	#N/A	#N/A
BLOC1S2	#N/A	#N/A	#N/A	141.003	weak	0.972	#N/A	#N/A	#N/A	#N/A	#N/A	#N/A	#N/A	#N/A	#N/A	#N/A	#N/A	#N/A	63.927	weak	0.975	#N/A	#N/A	#N/A	#N/A	#N/A	#N/A	#N/A	#N/A	#N/A
BLOC1S3	201.139	weak	0.986	#N/A	#N/A	#N/A	#N/A	#N/A	#N/A	#N/A	#N/A	#N/A	#N/A	#N/A	#N/A	#N/A	#N/A	#N/A	99.804	weak	0.984	97.949	weak	0.98	#N/A	#N/A	#N/A	#N/A	#N/A	#N/A
BLOC1S4	#N/A	#N/A	#N/A	229.356	weak	0.913	#N/A	#N/A	#N/A	155.121	weak	0.969	#N/A	#N/A	#N/A	#N/A	#N/A	#N/A	#N/A	#N/A	#N/A	69.998	weak	0.992	#N/A	#N/A	#N/A	58.197	weak	0.912
BLVRA	96.375	weak	0.921	106.639	good	0.993	602.22	weak	0.99	342.62	weak	0.999	#N/A	#N/A	#N/A	#N/A	#N/A	#N/A	167.537	good	0.973	121.913	good	0.961	89.399	good	1	108.526	good	0.998
BLVRB	195.763	weak	0.993	207.178	good	0.966	1797.84	good	0.966	190.928	weak	0.986	#N/A	#N/A	#N/A	#N/A	#N/A	#N/A	99.107	good	0.974	76.69	good	0.979	#N/A	#N/A	#N/A	172.704	weak	0.992
BMP2K	#N/A	#N/A	#N/A	40.363	weak	0.996	#N/A	#N/A	#N/A	#N/A	#N/A	#N/A	38.036	weak	0.963	29.676	weak	0.961	30.912	good	0.987	25.713	weak	0.986	#N/A	#N/A	#N/A	#N/A	#N/A	#N/A
BMS1	37.029	good	0.976	42.047	good	0.998	98.823	weak	0.997	82.137	weak	0.995	36.456	good	0.984	32.298	good	0.998	40.012	weak	0.85	26.958	weak	0.982	#N/A	#N/A	#N/A	33.314	good	0.993
BNIP1	#N/A	#N/A	#N/A	136.646	weak	0.914	#N/A	#N/A	#N/A	#N/A	#N/A	#N/A	122.565	weak	0.906	73.556	weak	0.98	85.758	weak	0.969	#N/A	#N/A	#N/A	26.759	good	0.995	29.919	good	0.997
BOD1L1	47.351	good	0.953	41.413	good	0.993	83.851	weak	0.949	73.617	good	0.96	18.186	weak	0.916	15.719	weak	0.993	24.047	weak	0.994	18.729	weak	0.997	#N/A	#N/A	#N/A	#N/A	#N/A	#N/A
BOLA2	93.095	good	0.988	111.245	weak	0.999	472.846	weak	0.98	#N/A	#N/A	#N/A	#N/A	#N/A	#N/A	#N/A	#N/A	#N/A	#N/A	#N/A	#N/A	#N/A	#N/A	#N/A	59.513	weak	0.997	78.412	good	0.999
BOP1	64.778	weak	0.925	71.113	good	0.999	285.454	weak	0.904	#N/A	#N/A	#N/A	#N/A	#N/A	#N/A	45.181	good	0.982	65.078	weak	0.919	#N/A	#N/A	#N/A	26.64	weak	0.963	28.522	good	0.961
BPGM	#N/A	#N/A	#N/A	250.043	weak	0.973	642.37	weak	0.892	#N/A	#N/A	#N/A	#N/A	#N/A	#N/A	#N/A	#N/A	#N/A	#N/A	#N/A	#N/A	#N/A	#N/A	#N/A	44.237	weak	0.99	50.622	good	1
BPHL	#N/A	#N/A	#N/A	#N/A	#N/A	#N/A	#N/A	#N/A	#N/A	#N/A	#N/A	#N/A	243.791	good	0.991	247.101	good	0.986	#N/A	#N/A	#N/A	#N/A	#N/A	#N/A	#N/A	#N/A	#N/A	117.969	good	0.985
BPNT1	251.274	good	0.987	274.077	weak	0.985	499.687	weak	0.966	452.667	good	0.894	257.478	weak	0.999	#N/A	#N/A	#N/A	162.339	weak	0.955	133.676	good	0.986	57.751	good	0.999	65.635	good	1
BPTF	39.337	good	0.985	39.12	good	0.99	71.137	weak	0.931	#N/A	#N/A	#N/A	22.04	good	0.997	19.375	good	0.992	37.583	weak	0.876	28.908	good	0.994	23.452	good	0.996	26.028	good	0.999
BRAF	61.276	weak	0.913	82.43	weak	0.912	#N/A	#N/A	#N/A	124.322	weak	0.973	#N/A	#N/A	#N/A	#N/A	#N/A	#N/A	#N/A	#N/A	#N/A	#N/A	#N/A	#N/A	#N/A	#N/A	#N/A	50.996	good	0.996
BRAP	#N/A	#N/A	#N/A	#N/A	#N/A	#N/A	#N/A	#N/A	#N/A	49.69	weak	0.879	#N/A	#N/A	#N/A	#N/A	#N/A	#N/A	39.991	weak	0.999	35.246	weak	0.949	20.264	weak	0.996	23.193	weak	0.998
BRAT1	15.527	weak	0.986	18.2	weak	0.997	#N/A	#N/A	#N/A	27.813	weak	0.929	#N/A	#N/A	#N/A	#N/A	#N/A	#N/A	23.879	weak	0.964	17.777	good	0.993	#N/A	#N/A	#N/A	#N/A	#N/A	#N/A
BRCC3	192.438	weak	0.962	272.503	good	0.998	#N/A	#N/A	#N/A	#N/A	#N/A	#N/A	#N/A	#N/A	#N/A	#N/A	#N/A	#N/A	151.344	good	0.902	119.303	weak	0.97	80.035	weak	0.974	85.524	good	0.994
BRD1	45.861	weak	0.961	46.264	good	0.998	47.507	good	0.999	41.409	weak	0.997	#N/A	#N/A	#N/A	#N/A	#N/A	#N/A	#N/A	#N/A	#N/A	35.772	weak	0.982	27.754	good	0.973	26.01	good	0.985
BRD2	58.263	good	0.852	36.679	good	0.989	41.773	weak	0.998	39.097	weak	0.998	#N/A	#N/A	#N/A	#N/A	#N/A	#N/A	#N/A	#N/A	#N/A	17.722	weak	0.98	17.514	good	0.959	19.847	good	0.952
BRD3	111.481	weak	0.979	121.862	weak	0.998	136.036	weak	0.909	98.101	good	0.975	#N/A	#N/A	#N/A	#N/A	#N/A	#N/A	77.963	weak	0.982	82.964	weak	0.861	30.697	good	0.997	32.299	good	0.993
BRD4	62.869	good	0.989	69.863	good	0.991	85.504	weak	0.979	89.45	weak	0.989	23.243	weak	0.997	25.453	weak	0.966	41.847	weak	0.989	34.141	weak	0.989	22.221	good	0.998	23.724	good	0.984
BRD7	50.827	weak	0.976	#N/A	#N/A	#N/A	#N/A	#N/A	#N/A	#N/A	#N/A	#N/A	#N/A	#N/A	#N/A	#N/A	#N/A	#N/A	#N/A	#N/A	#N/A	40.08	weak	0.87	36.009	good	0.996	42.708	good	0.987
BRD8	59.422	good	0.994	#N/A	#N/A	#N/A	#N/A	#N/A	#N/A	#N/A	#N/A	#N/A	#N/A	#N/A	#N/A	#N/A	#N/A	#N/A	42.396	weak	0.927	45.907	weak	0.951	16.527	good	0.988	20.594	good	0.993
BRD9	#N/A	#N/A	#N/A	88.714	weak	0.937	#N/A	#N/A	#N/A	#N/A	#N/A	#N/A	#N/A	#N/A	#N/A	#N/A	#N/A	#N/A	#N/A	#N/A	#N/A	#N/A	#N/A	#N/A	#N/A	#N/A	#N/A	33.998	good	0.992
BRE	#N/A	#N/A	#N/A	168.701	weak	0.999	#N/A	#N/A	#N/A	#N/A	#N/A	#N/A	#N/A	#N/A	#N/A	#N/A	#N/A	#N/A	#N/A	#N/A	#N/A	#N/A	#N/A	#N/A	51.796	weak	1	76.595	good	0.999
BRI3BP	#N/A	#N/A	#N/A	578.248	weak	0.905	#N/A	#N/A	#N/A	#N/A	#N/A	#N/A	123.99	weak	0.857	117.438	weak	0.857	223.918	weak	0.987	#N/A	#N/A	#N/A	63.745	weak	0.994	74.486	good	0.995
BRIX1	90.754	good	0.99	84.307	good	0.999	214.631	weak	0.912	146.637	weak	0.896	93.253	good	0.985	93.54	good	0.97	74.055	weak	0.945	71.369	weak	0.849	34.504	good	0.982	36.898	good	0.993
BRK1	175.354	weak	0.979	236.752	weak	0.982	434.141	weak	0.97	316.325	weak	0.972	#N/A	#N/A	#N/A	#N/A	#N/A	#N/A	67.224	good	0.98	49.741	good	0.991	40.62	weak	0.985	62.228	good	0.996
BRMS1	82.644	weak	0.877	131.652	weak	0.913	#N/A	#N/A	#N/A	#N/A	#N/A	#N/A	#N/A	#N/A	#N/A	#N/A	#N/A	#N/A	#N/A	#N/A	#N/A	87.691	weak	0.978	#N/A	#N/A	#N/A	#N/A	#N/A	#N/A
BRMS1L	#N/A	#N/A	#N/A	#N/A	#N/A	#N/A	#N/A	#N/A	#N/A	#N/A	#N/A	#N/A	#N/A	#N/A	#N/A	#N/A	#N/A	#N/A	#N/A	#N/A	#N/A	#N/A	#N/A	#N/A	#N/A	#N/A	#N/A	42.006	good	0.983
BROX	#N/A	#N/A	#N/A	87.735	weak	1	180.496	weak	0.973	148.986	good	0.999	#N/A	#N/A	#N/A	#N/A	#N/A	#N/A	80.244	weak	0.992	60.281	good	0.935	40.684	good	0.999	48.585	good	0.998
BRPF1	120.985	weak	0.99	#N/A	#N/A	#N/A	#N/A	#N/A	#N/A	122.131	weak	0.999	#N/A	#N/A	#N/A	80.617	weak	0.928	49.061	weak	0.982	#N/A	#N/A	#N/A	#N/A	#N/A	#N/A	39.45	good	0.992
BRPF3	45.861	weak	0.961	#N/A	#N/A	#N/A	#N/A	#N/A	#N/A	#N/A	#N/A	#N/A	#N/A	#N/A	#N/A	#N/A	#N/A	#N/A	#N/A	#N/A	#N/A	#N/A	#N/A	#N/A	#N/A	#N/A	#N/A	#N/A	#N/A	#N/A
BSDC1	#N/A	#N/A	#N/A	#N/A	#N/A	#N/A	#N/A	#N/A	#N/A	#N/A	#N/A	#N/A	40.36	weak	0.999	40.843	weak	0.999	#N/A	#N/A	#N/A	#N/A	#N/A	#N/A	#N/A	#N/A	#N/A	33.981	weak	0.996
BSG	37.715	good	0.983	49.077	good	0.943	119.105	good	0.966	97.252	good	0.962	57.394	good	0.982	58.515	good	0.964	37.42	good	0.98	31.089	good	0.992	59.59	good	0.986	76.895	good	0.991
BST2	36.938	weak	0.994	#N/A	#N/A	#N/A	61.079	weak	0.994	39.884	weak	0.999	18.996	weak	0.937	18.309	good	0.937	30.487	weak	0.922	12.911	weak	0.904	#N/A	#N/A	#N/A	#N/A	#N/A	#N/A
BTAF1	35.711	good	0.985	40.259	good	1	129.199	good	0.855	107.839	weak	1	#N/A	#N/A	#N/A	#N/A	#N/A	#N/A	60.545	good	0.944	41.898	weak	0.987	53.694	weak	0.996	49.787	good	0.993
BTF3	36.539	weak	0.982	44.078	weak	0.998	122.31	weak	0.999	108.93	weak	0.992	32.609	good	0.964	19.979	weak	0.997	36.974	weak	0.962	#N/A	#N/A	#N/A	21.947	weak	0.993	26.018	good	0.967
BTF3L4	178.928	weak	0.989	211.47	weak	0.991	529.375	weak	0.915	#N/A	#N/A	#N/A	#N/A	#N/A	#N/A	#N/A	#N/A	#N/A	87.039	weak	0.995	#N/A	#N/A	#N/A	74.241	good	0.999	98.939	good	0.999
BTK	59.11	good	0.981	70.049	good	0.995	#N/A	#N/A	#N/A	#N/A	#N/A	#N/A	#N/A	#N/A	#N/A	#N/A	#N/A	#N/A	96.098	good	0.978	62.265	good	0.989	#N/A	#N/A	#N/A	#N/A	#N/A	#N/A
BTLA	68.642	weak	0.935	90.862	weak	1	#N/A	#N/A	#N/A	#N/A	#N/A	#N/A	#N/A	#N/A	#N/A	#N/A	#N/A	#N/A	#N/A	#N/A	#N/A	#N/A	#N/A	#N/A	#N/A	#N/A	#N/A	#N/A	#N/A	#N/A
BTN3A1	#N/A	#N/A	#N/A	147.712	weak	0.974	40.615	weak	0.896	50.356	weak	1	#N/A	#N/A	#N/A	#N/A	#N/A	#N/A	113.019	weak	0.919	#N/A	#N/A	#N/A	#N/A	#N/A	#N/A	#N/A	#N/A	#N/A
BTN3A2	93.375	weak	0.982	121.496	weak	0.936	36.404	weak	0.906	53.896	weak	0.958	#N/A	#N/A	#N/A	#N/A	#N/A	#N/A	#N/A	#N/A	#N/A	#N/A	#N/A	#N/A	#N/A	#N/A	#N/A	#N/A	#N/A	#N/A
BUB3	86.708	good	0.992	96.525	good	0.997	#N/A	#N/A	#N/A	175.834	good	0.997	54.322	good	0.991	58.032	good	0.963	103.057	good	0.995	81.574	good	0.989	73.405	good	0.999	73.292	good	0.996
BUD13	#N/A	#N/A	#N/A	#N/A	#N/A	#N/A	83.126	weak	0.933	93.791	weak	0.997	#N/A	#N/A	#N/A	#N/A	#N/A	#N/A	53.281	weak	0.97	#N/A	#N/A	#N/A	#N/A	#N/A	#N/A	63.945	weak	0.985
BUD31	86.802	weak	0.978	82.242	weak	0.997	200.961	weak	0.954	#N/A	#N/A	#N/A	22.313	weak	0.999	#N/A	#N/A	#N/A	50.89	weak	0.974	38.39	weak	0.991	27.495	weak	0.99	25.929	good	0.996
BYSL	40.433	good	0.981	48.839	good	0.998	#N/A	#N/A	#N/A	286.279	weak	0.865	40.748	weak	0.986	48.671	good	0.893	41.41	weak	0.98	24.171	weak	0.994	18.385	weak	0.972	18.691	good	0.982
BZW1	50.923	good	0.979	60.813	good	0.997	164.609	good	0.998	146.994	good	1	104.824	good	0.989	109.233	good	0.976	63.982	good	0.991	50.305	good	0.985	27.071	good	0.998	29.778	good	0.997
BZW2	44.541	weak	0.97	52.293	good	0.93	199.78	weak	0.956	#N/A	#N/A	#N/A	#N/A	#N/A	#N/A	124.697	weak	0.923	114.005	good	0.961	64.746	good	0.993	37.454	good	0.999	40.309	good	1
C10orf32	#N/A	#N/A	#N/A	100.212	weak	0.928	#N/A	#N/A	#N/A	#N/A	#N/A	#N/A	#N/A	#N/A	#N/A	#N/A	#N/A	#N/A	#N/A	#N/A	#N/A	#N/A	#N/A	#N/A	#N/A	#N/A	#N/A	#N/A	#N/A	#N/A
C10orf76	#N/A	#N/A	#N/A	#N/A	#N/A	#N/A	206.94	weak	0.914	#N/A	#N/A	#N/A	#N/A	#N/A	#N/A	#N/A	#N/A	#N/A	69.865	weak	0.973	54.358	weak	0.98	#N/A	#N/A	#N/A	#N/A	#N/A	#N/A
C11orf54	#N/A	#N/A	#N/A	248.126	weak	1	270.422	weak	0.966	304.512	weak	0.976	246.366	good	0.916	#N/A	#N/A	#N/A	95.7	weak	0.992	87.642	good	0.993	#N/A	#N/A	#N/A	#N/A	#N/A	#N/A
C11orf57	#N/A	#N/A	#N/A	#N/A	#N/A	#N/A	#N/A	#N/A	#N/A	#N/A	#N/A	#N/A	#N/A	#N/A	#N/A	#N/A	#N/A	#N/A	31.549	weak	0.948	#N/A	#N/A	#N/A	#N/A	#N/A	#N/A	#N/A	#N/A	#N/A
C11orf68	83.589	weak	0.992	90.383	weak	0.891	97.071	weak	0.998	79.669	weak	0.996	#N/A	#N/A	#N/A	#N/A	#N/A	#N/A	60.732	weak	0.984	#N/A	#N/A	#N/A	#N/A	#N/A	#N/A	#N/A	#N/A	#N/A
C11orf73	#N/A	#N/A	#N/A	#N/A	#N/A	#N/A	#N/A	#N/A	#N/A	#N/A	#N/A	#N/A	#N/A	#N/A	#N/A	#N/A	#N/A	#N/A	#N/A	#N/A	#N/A	97.5	weak	0.996	#N/A	#N/A	#N/A	#N/A	#N/A	#N/A
C12orf10	#N/A	#N/A	#N/A	80.412	weak	0.999	#N/A	#N/A	#N/A	256.44	weak	0.99	#N/A	#N/A	#N/A	#N/A	#N/A	#N/A	96.484	weak	0.993	63.654	weak	0.923	#N/A	#N/A	#N/A	#N/A	#N/A	#N/A
C12orf29	42.679	weak	0.975	41.124	weak	0.999	#N/A	#N/A	#N/A	#N/A	#N/A	#N/A	#N/A	#N/A	#N/A	#N/A	#N/A	#N/A	#N/A	#N/A	#N/A	#N/A	#N/A	#N/A	#N/A	#N/A	#N/A	#N/A	#N/A	#N/A
C12orf43	53.511	weak	0.984	18.387	weak	0.89	#N/A	#N/A	#N/A	82.365	weak	0.957	37.531	weak	0.946	#N/A	#N/A	#N/A	#N/A	#N/A	#N/A	#N/A	#N/A	#N/A	#N/A	#N/A	#N/A	#N/A	#N/A	#N/A
C14orf1	113.345	weak	0.993	#N/A	#N/A	#N/A	#N/A	#N/A	#N/A	#N/A	#N/A	#N/A	122.558	weak	0.987	137.047	good	0.954	#N/A	#N/A	#N/A	#N/A	#N/A	#N/A	#N/A	#N/A	#N/A	#N/A	#N/A	#N/A
C14orf166	141.15	good	0.978	154.793	good	0.998	489.583	good	0.975	396.766	good	0.968	71.706	good	0.999	70.12	good	0.993	118.736	good	0.995	93.089	weak	0.994	#N/A	#N/A	#N/A	#N/A	#N/A	#N/A
C16orf13	#N/A	#N/A	#N/A	97.913	weak	0.998	287.872	weak	0.909	#N/A	#N/A	#N/A	#N/A	#N/A	#N/A	#N/A	#N/A	#N/A	#N/A	#N/A	#N/A	110.887	weak	0.963	#N/A	#N/A	#N/A	#N/A	#N/A	#N/A
C16orf58	#N/A	#N/A	#N/A	172	weak	0.992	#N/A	#N/A	#N/A	192.915	weak	0.997	246.166	good	0.973	122.508	good	0.964	#N/A	#N/A	#N/A	#N/A	#N/A	#N/A	#N/A	#N/A	#N/A	#N/A	#N/A	#N/A
C16orf62	72.614	weak	0.933	129.633	good	0.998	531.371	weak	0.967	380.545	good	0.915	76.932	weak	0.992	#N/A	#N/A	#N/A	92.189	good	0.971	68.983	good	0.963	#N/A	#N/A	#N/A	#N/A	#N/A	#N/A
C17orf59	106.253	good	0.986	#N/A	#N/A	#N/A	147.531	weak	0.92	#N/A	#N/A	#N/A	#N/A	#N/A	#N/A	114.339	weak	0.966	79.41	weak	0.983	93.623	weak	0.972	#N/A	#N/A	#N/A	#N/A	#N/A	#N/A
C17orf62	273.059	good	0.986	#N/A	#N/A	#N/A	#N/A	#N/A	#N/A	#N/A	#N/A	#N/A	193.471	weak	0.997	299.893	weak	0.9	173.761	weak	0.987	130.746	weak	0.962	#N/A	#N/A	#N/A	#N/A	#N/A	#N/A
C17orf75	#N/A	#N/A	#N/A	#N/A	#N/A	#N/A	#N/A	#N/A	#N/A	195.398	weak	0.936	#N/A	#N/A	#N/A	114.376	weak	0.922	254.168	weak	0.932	#N/A	#N/A	#N/A	#N/A	#N/A	#N/A	#N/A	#N/A	#N/A
C17orf85	68.005	good	0.99	73.491	good	0.998	117.045	good	0.99	111.28	good	0.968	37.544	weak	0.999	33.931	weak	0.986	#N/A	#N/A	#N/A	53.128	weak	0.975	#N/A	#N/A	#N/A	#N/A	#N/A	#N/A
C18orf21	#N/A	#N/A	#N/A	#N/A	#N/A	#N/A	#N/A	#N/A	#N/A	#N/A	#N/A	#N/A	#N/A	#N/A	#N/A	35.5	weak	0.968	#N/A	#N/A	#N/A	#N/A	#N/A	#N/A	#N/A	#N/A	#N/A	#N/A	#N/A	#N/A
C18orf25	57.304	weak	0.973	#N/A	#N/A	#N/A	#N/A	#N/A	#N/A	#N/A	#N/A	#N/A	#N/A	#N/A	#N/A	#N/A	#N/A	#N/A	#N/A	#N/A	#N/A	#N/A	#N/A	#N/A	#N/A	#N/A	#N/A	#N/A	#N/A	#N/A
C18orf8	92.39	weak	0.972	106.868	good	0.998	302.17	weak	0.91	215.594	weak	0.931	#N/A	#N/A	#N/A	87.835	weak	0.917	80.402	weak	0.941	80.22	weak	0.98	#N/A	#N/A	#N/A	#N/A	#N/A	#N/A
C19orf10	180.085	weak	0.99	146.709	weak	0.999	678.958	weak	0.878	370.553	weak	0.915	145.885	good	0.998	132.131	good	0.997	113.399	weak	0.969	79.872	good	0.961	#N/A	#N/A	#N/A	#N/A	#N/A	#N/A
C19orf12	147.498	weak	0.999	#N/A	#N/A	#N/A	#N/A	#N/A	#N/A	#N/A	#N/A	#N/A	#N/A	#N/A	#N/A	#N/A	#N/A	#N/A	117.278	weak	0.988	#N/A	#N/A	#N/A	#N/A	#N/A	#N/A	#N/A	#N/A	#N/A
C19orf43	87.131	good	0.998	91.24	weak	0.998	#N/A	#N/A	#N/A	191.303	weak	0.996	#N/A	#N/A	#N/A	18.202	weak	0.975	40.195	weak	0.982	38.205	weak	0.965	#N/A	#N/A	#N/A	#N/A	#N/A	#N/A
C19orf47	#N/A	#N/A	#N/A	#N/A	#N/A	#N/A	#N/A	#N/A	#N/A	164.547	weak	0.972	#N/A	#N/A	#N/A	#N/A	#N/A	#N/A	#N/A	#N/A	#N/A	#N/A	#N/A	#N/A	#N/A	#N/A	#N/A	#N/A	#N/A	#N/A
C19orf52	250.452	weak	0.934	#N/A	#N/A	#N/A	#N/A	#N/A	#N/A	#N/A	#N/A	#N/A	#N/A	#N/A	#N/A	#N/A	#N/A	#N/A	#N/A	#N/A	#N/A	117.382	weak	0.932	#N/A	#N/A	#N/A	#N/A	#N/A	#N/A
C19orf53	259.469	good	0.994	249.482	good	0.992	804.63	weak	0.948	683.889	weak	0.99	#N/A	#N/A	#N/A	7.502	weak	0.998	92.237	weak	0.928	#N/A	#N/A	#N/A	#N/A	#N/A	#N/A	#N/A	#N/A	#N/A
C19orf66	107.598	weak	0.868	110.646	weak	0.999	#N/A	#N/A	#N/A	171.05	weak	0.914	#N/A	#N/A	#N/A	#N/A	#N/A	#N/A	#N/A	#N/A	#N/A	50.273	weak	0.985	#N/A	#N/A	#N/A	#N/A	#N/A	#N/A
C1D	61.929	weak	0.954	#N/A	#N/A	#N/A	83.692	weak	1	#N/A	#N/A	#N/A	#N/A	#N/A	#N/A	35.511	weak	0.993	#N/A	#N/A	#N/A	#N/A	#N/A	#N/A	#N/A	#N/A	#N/A	37.022	weak	0.957
C1orf123	126.378	weak	0.949	119.844	weak	0.975	#N/A	#N/A	#N/A	#N/A	#N/A	#N/A	#N/A	#N/A	#N/A	#N/A	#N/A	#N/A	120.577	weak	0.984	94.092	weak	0.938	#N/A	#N/A	#N/A	#N/A	#N/A	#N/A
C1orf131	#N/A	#N/A	#N/A	#N/A	#N/A	#N/A	#N/A	#N/A	#N/A	#N/A	#N/A	#N/A	#N/A	#N/A	#N/A	15.9	weak	0.99	#N/A	#N/A	#N/A	#N/A	#N/A	#N/A	#N/A	#N/A	#N/A	#N/A	#N/A	#N/A
C1orf174	92.952	weak	0.997	104.484	weak	0.999	183.001	weak	0.933	166.52	weak	0.916	31.062	weak	0.97	27.536	weak	0.986	#N/A	#N/A	#N/A	#N/A	#N/A	#N/A	#N/A	#N/A	#N/A	#N/A	#N/A	#N/A
C1orf52	68.251	weak	0.947	#N/A	#N/A	#N/A	#N/A	#N/A	#N/A	#N/A	#N/A	#N/A	#N/A	#N/A	#N/A	#N/A	#N/A	#N/A	#N/A	#N/A	#N/A	#N/A	#N/A	#N/A	#N/A	#N/A	#N/A	#N/A	#N/A	#N/A
C1QBP	180.029	weak	0.915	208.41	weak	0.998	#N/A	#N/A	#N/A	#N/A	#N/A	#N/A	173.095	good	0.989	154.045	good	1	#N/A	#N/A	#N/A	293.598	weak	0.996	134.21	good	0.999	163.472	good	0.997
C20orf27	#N/A	#N/A	#N/A	#N/A	#N/A	#N/A	#N/A	#N/A	#N/A	#N/A	#N/A	#N/A	#N/A	#N/A	#N/A	#N/A	#N/A	#N/A	260.314	weak	0.919	#N/A	#N/A	#N/A	#N/A	#N/A	#N/A	#N/A	#N/A	#N/A
C21orf33	619.117	good	0.967	705.975	weak	0.994	826.091	good	0.966	#N/A	#N/A	#N/A	228.483	good	0.994	231.867	good	1	346.212	weak	0.996	166.913	weak	0.933	#N/A	#N/A	#N/A	#N/A	#N/A	#N/A
C2CD5	111.075	good	0.993	#N/A	#N/A	#N/A	134.929	good	0.991	98.236	good	0.986	#N/A	#N/A	#N/A	116.876	weak	0.89	135.713	good	0.971	93.05	good	0.986	#N/A	#N/A	#N/A	71.533	good	0.996
C2orf43	50.101	weak	0.97	#N/A	#N/A	#N/A	#N/A	#N/A	#N/A	#N/A	#N/A	#N/A	#N/A	#N/A	#N/A	96.819	weak	0.984	112.241	weak	0.986	#N/A	#N/A	#N/A	#N/A	#N/A	#N/A	#N/A	#N/A	#N/A
C2orf47	97.122	weak	0.978	173.48	weak	0.937	#N/A	#N/A	#N/A	#N/A	#N/A	#N/A	80.819	good	0.997	81.423	good	0.992	#N/A	#N/A	#N/A	102.747	weak	0.933	#N/A	#N/A	#N/A	#N/A	#N/A	#N/A
C2orf49	46.202	weak	0.981	#N/A	#N/A	#N/A	83.268	weak	0.972	72.797	weak	0.998	#N/A	#N/A	#N/A	#N/A	#N/A	#N/A	#N/A	#N/A	#N/A	#N/A	#N/A	#N/A	#N/A	#N/A	#N/A	#N/A	#N/A	#N/A
C2orf69	#N/A	#N/A	#N/A	115.217	weak	0.91	#N/A	#N/A	#N/A	#N/A	#N/A	#N/A	#N/A	#N/A	#N/A	#N/A	#N/A	#N/A	#N/A	#N/A	#N/A	#N/A	#N/A	#N/A	#N/A	#N/A	#N/A	#N/A	#N/A	#N/A
C3	#N/A	#N/A	#N/A	#N/A	#N/A	#N/A	#N/A	#N/A	#N/A	#N/A	#N/A	#N/A	15.837	good	0.884	15.986	good	0.916	#N/A	#N/A	#N/A	28.364	good	0.921	#N/A	#N/A	#N/A	#N/A	#N/A	#N/A
C3orf17	37.879	good	0.992	42.264	good	0.992	#N/A	#N/A	#N/A	#N/A	#N/A	#N/A	35.432	weak	0.96	34.239	good	0.959	#N/A	#N/A	#N/A	#N/A	#N/A	#N/A	#N/A	#N/A	#N/A	#N/A	#N/A	#N/A
C4orf27	82.507	weak	0.971	#N/A	#N/A	#N/A	#N/A	#N/A	#N/A	#N/A	#N/A	#N/A	#N/A	#N/A	#N/A	#N/A	#N/A	#N/A	#N/A	#N/A	#N/A	57.554	weak	0.989	#N/A	#N/A	#N/A	#N/A	#N/A	#N/A
C5orf22	#N/A	#N/A	#N/A	#N/A	#N/A	#N/A	#N/A	#N/A	#N/A	#N/A	#N/A	#N/A	#N/A	#N/A	#N/A	#N/A	#N/A	#N/A	19.967	weak	0.993	#N/A	#N/A	#N/A	#N/A	#N/A	#N/A	#N/A	#N/A	#N/A
C5orf45	38.95	weak	0.995	#N/A	#N/A	#N/A	#N/A	#N/A	#N/A	#N/A	#N/A	#N/A	#N/A	#N/A	#N/A	#N/A	#N/A	#N/A	#N/A	#N/A	#N/A	#N/A	#N/A	#N/A	#N/A	#N/A	#N/A	#N/A	#N/A	#N/A
C6orf203	#N/A	#N/A	#N/A	#N/A	#N/A	#N/A	#N/A	#N/A	#N/A	#N/A	#N/A	#N/A	#N/A	#N/A	#N/A	148.216	weak	0.996	#N/A	#N/A	#N/A	#N/A	#N/A	#N/A	#N/A	#N/A	#N/A	#N/A	#N/A	#N/A
C6orf211	#N/A	#N/A	#N/A	177.582	weak	0.985	562.086	weak	0.922	#N/A	#N/A	#N/A	#N/A	#N/A	#N/A	#N/A	#N/A	#N/A	118.704	weak	0.991	99.656	weak	0.975	#N/A	#N/A	#N/A	#N/A	#N/A	#N/A
C7orf25	#N/A	#N/A	#N/A	#N/A	#N/A	#N/A	#N/A	#N/A	#N/A	#N/A	#N/A	#N/A	#N/A	#N/A	#N/A	#N/A	#N/A	#N/A	85.599	weak	0.929	#N/A	#N/A	#N/A	#N/A	#N/A	#N/A	#N/A	#N/A	#N/A
C7orf26	#N/A	#N/A	#N/A	#N/A	#N/A	#N/A	#N/A	#N/A	#N/A	#N/A	#N/A	#N/A	#N/A	#N/A	#N/A	#N/A	#N/A	#N/A	62.677	weak	0.98	#N/A	#N/A	#N/A	#N/A	#N/A	#N/A	#N/A	#N/A	#N/A
C7orf43	#N/A	#N/A	#N/A	129.018	weak	0.972	#N/A	#N/A	#N/A	#N/A	#N/A	#N/A	#N/A	#N/A	#N/A	#N/A	#N/A	#N/A	#N/A	#N/A	#N/A	73.442	weak	0.93	#N/A	#N/A	#N/A	#N/A	#N/A	#N/A
C7orf50	#N/A	#N/A	#N/A	164.986	good	0.943	#N/A	#N/A	#N/A	#N/A	#N/A	#N/A	32.234	weak	0.976	#N/A	#N/A	#N/A	#N/A	#N/A	#N/A	#N/A	#N/A	#N/A	#N/A	#N/A	#N/A	#N/A	#N/A	#N/A
C7orf73	#N/A	#N/A	#N/A	#N/A	#N/A	#N/A	#N/A	#N/A	#N/A	#N/A	#N/A	#N/A	294.731	weak	0.922	238.204	weak	0.855	#N/A	#N/A	#N/A	#N/A	#N/A	#N/A	#N/A	#N/A	#N/A	#N/A	#N/A	#N/A
C8orf33	#N/A	#N/A	#N/A	36.55	weak	0.913	95.084	weak	0.974	#N/A	#N/A	#N/A	#N/A	#N/A	#N/A	#N/A	#N/A	#N/A	#N/A	#N/A	#N/A	#N/A	#N/A	#N/A	#N/A	#N/A	#N/A	#N/A	#N/A	#N/A
C8orf82	#N/A	#N/A	#N/A	67.911	weak	0.937	#N/A	#N/A	#N/A	#N/A	#N/A	#N/A	344.483	weak	0.906	#N/A	#N/A	#N/A	#N/A	#N/A	#N/A	#N/A	#N/A	#N/A	#N/A	#N/A	#N/A	#N/A	#N/A	#N/A
C9	#N/A	#N/A	#N/A	#N/A	#N/A	#N/A	#N/A	#N/A	#N/A	#N/A	#N/A	#N/A	27.715	good	0.953	29.978	good	0.978	#N/A	#N/A	#N/A	#N/A	#N/A	#N/A	#N/A	#N/A	#N/A	#N/A	#N/A	#N/A
C9orf114	#N/A	#N/A	#N/A	40.341	weak	0.913	94.104	weak	0.916	#N/A	#N/A	#N/A	36.786	weak	0.996	26.262	weak	0.99	#N/A	#N/A	#N/A	#N/A	#N/A	#N/A	#N/A	#N/A	#N/A	#N/A	#N/A	#N/A
C9orf142	361.574	weak	0.997	371.404	good	0.996	1135.01	good	0.987	1180.86	good	0.99	#N/A	#N/A	#N/A	#N/A	#N/A	#N/A	240.442	weak	0.972	#N/A	#N/A	#N/A	#N/A	#N/A	#N/A	#N/A	#N/A	#N/A
C9orf64	84.919	weak	0.878	#N/A	#N/A	#N/A	#N/A	#N/A	#N/A	248.877	weak	0.974	#N/A	#N/A	#N/A	#N/A	#N/A	#N/A	98.442	weak	0.935	88.673	good	0.989	#N/A	#N/A	#N/A	#N/A	#N/A	#N/A
C9orf78	31.528	good	0.995	36.181	good	0.999	44.866	weak	0.994	43.213	weak	1	#N/A	#N/A	#N/A	#N/A	#N/A	#N/A	#N/A	#N/A	#N/A	#N/A	#N/A	#N/A	#N/A	#N/A	#N/A	#N/A	#N/A	#N/A
C9orf89	#N/A	#N/A	#N/A	#N/A	#N/A	#N/A	#N/A	#N/A	#N/A	#N/A	#N/A	#N/A	176.37	weak	0.997	#N/A	#N/A	#N/A	#N/A	#N/A	#N/A	83.594	weak	0.988	#N/A	#N/A	#N/A	#N/A	#N/A	#N/A
CA2	#N/A	#N/A	#N/A	#N/A	#N/A	#N/A	#N/A	#N/A	#N/A	#N/A	#N/A	#N/A	787.504	weak	0.992	#N/A	#N/A	#N/A	#N/A	#N/A	#N/A	121.243	weak	0.958	#N/A	#N/A	#N/A	#N/A	#N/A	#N/A
CAAP1	#N/A	#N/A	#N/A	54.58	weak	1	128.493	weak	0.974	#N/A	#N/A	#N/A	#N/A	#N/A	#N/A	#N/A	#N/A	#N/A	51.405	weak	0.948	42.737	weak	0.98	#N/A	#N/A	#N/A	61.959	weak	0.98
CAB39	56.105	good	0.998	64.942	good	0.998	111.412	good	0.989	91.489	weak	0.998	63.231	weak	0.985	73.719	weak	0.917	50.766	good	0.989	46.595	good	0.993	33.359	good	0.999	39.797	good	0.999
CABIN1	58.859	weak	0.942	57.787	weak	0.947	#N/A	#N/A	#N/A	#N/A	#N/A	#N/A	#N/A	#N/A	#N/A	#N/A	#N/A	#N/A	#N/A	#N/A	#N/A	#N/A	#N/A	#N/A	18.497	good	0.971	17.576	good	0.994
CACTIN	#N/A	#N/A	#N/A	63.047	weak	0.995	#N/A	#N/A	#N/A	#N/A	#N/A	#N/A	#N/A	#N/A	#N/A	#N/A	#N/A	#N/A	#N/A	#N/A	#N/A	#N/A	#N/A	#N/A	47.01	weak	0.988	54.622	weak	0.948
CACYBP	46.305	good	0.992	55.264	good	0.998	211.449	good	0.945	188.084	good	0.998	#N/A	#N/A	#N/A	278.13	weak	0.955	64.509	good	0.99	54.072	good	0.99	34.29	good	0.999	40.731	good	1
CAD	39.875	good	0.972	58.933	good	0.998	#N/A	#N/A	#N/A	360.239	good	0.889	#N/A	#N/A	#N/A	416.495	weak	0.977	176.618	good	0.944	128.121	good	0.973	76.565	good	0.997	105.666	good	0.999
CALCOCO1	#N/A	#N/A	#N/A	15.515	weak	0.991	11.541	weak	0.984	14.092	weak	0.891	#N/A	#N/A	#N/A	#N/A	#N/A	#N/A	25.409	good	0.961	18.155	weak	0.977	16.965	weak	0.942	20.341	good	0.954
CALCOCO2	#N/A	#N/A	#N/A	20.661	weak	0.953	#N/A	#N/A	#N/A	#N/A	#N/A	#N/A	#N/A	#N/A	#N/A	#N/A	#N/A	#N/A	#N/A	#N/A	#N/A	12.779	weak	0.932	#N/A	#N/A	#N/A	#N/A	#N/A	#N/A
CALM1	133.957	good	0.999	170.546	good	0.999	507.528	good	0.999	441.742	good	0.997	97.438	good	0.988	95.265	good	0.991	97.015	good	0.997	#N/A	#N/A	#N/A	45.935	good	0.999	53.804	good	0.998
CALR	165.127	good	0.991	160.77	good	0.992	645.154	good	0.918	364.791	good	0.998	164.473	good	0.995	159.191	good	0.99	84.864	good	0.979	61.151	good	0.967	84.246	good	0.997	105.077	good	0.992
CALU	144.559	weak	0.955	#N/A	#N/A	#N/A	493.968	weak	0.915	218.274	weak	0.937	77.83	good	0.996	72.693	good	0.994	33.102	good	0.984	24.568	good	0.994	83.825	good	0.994	103.305	good	0.997
CAMK1D	106.738	weak	0.984	103.988	good	1	228.375	good	0.972	127.837	weak	0.975	#N/A	#N/A	#N/A	#N/A	#N/A	#N/A	29.508	weak	0.99	#N/A	#N/A	#N/A	33.41	good	0.998	37.214	good	0.998
CAMK2D	#N/A	#N/A	#N/A	298.561	good	0.986	290.978	weak	0.961	175	weak	0.853	92.429	good	0.973	119.73	good	0.991	#N/A	#N/A	#N/A	69.685	weak	0.874	43.259	weak	0.997	47.428	good	0.999
CAMK2G	#N/A	#N/A	#N/A	246.65	weak	0.932	#N/A	#N/A	#N/A	244.788	weak	0.97	91.395	weak	0.988	#N/A	#N/A	#N/A	#N/A	#N/A	#N/A	144.489	weak	0.987	47.321	good	0.986	55.997	good	1
CAMK4	#N/A	#N/A	#N/A	57.592	weak	0.903	74.625	weak	0.974	68.159	weak	0.997	#N/A	#N/A	#N/A	#N/A	#N/A	#N/A	#N/A	#N/A	#N/A	#N/A	#N/A	#N/A	32.851	good	0.997	36.321	good	0.999
CAMKK2	#N/A	#N/A	#N/A	#N/A	#N/A	#N/A	#N/A	#N/A	#N/A	#N/A	#N/A	#N/A	#N/A	#N/A	#N/A	#N/A	#N/A	#N/A	54.906	weak	0.981	#N/A	#N/A	#N/A	33.615	good	0.999	36.337	good	0.999
CAMLG	#N/A	#N/A	#N/A	#N/A	#N/A	#N/A	#N/A	#N/A	#N/A	#N/A	#N/A	#N/A	#N/A	#N/A	#N/A	#N/A	#N/A	#N/A	#N/A	#N/A	#N/A	#N/A	#N/A	#N/A	39.029	good	0.953	48.628	good	0.997
CAMSAP1	#N/A	#N/A	#N/A	#N/A	#N/A	#N/A	#N/A	#N/A	#N/A	#N/A	#N/A	#N/A	#N/A	#N/A	#N/A	#N/A	#N/A	#N/A	#N/A	#N/A	#N/A	34.194	weak	0.946	25.208	good	0.999	33.435	good	0.999
CAND1	143.397	good	0.984	182.247	good	0.998	522.878	good	0.999	443.014	good	0.999	241.711	good	0.977	274.116	good	0.96	134.722	good	0.988	117.897	good	0.989	70.892	good	0.999	81.458	good	1
CANX	96.425	good	0.988	124.427	good	0.95	435.32	good	0.995	240.159	good	0.992	172.136	good	1	159.702	good	0.999	84.017	good	0.992	63.533	good	0.983	87.954	good	0.998	91.732	good	0.996
CAP1	210.478	good	0.982	302.793	good	0.996	704.941	good	1	622.158	good	0.999	99.181	good	0.995	95.249	good	0.997	171.572	good	0.99	133.456	good	0.988	64.038	good	0.998	80.139	good	1
CAPG	420.472	good	0.981	381.549	good	0.99	1457.92	good	0.995	268.432	good	0.949	51.309	weak	0.922	#N/A	#N/A	#N/A	57.013	good	0.985	50.792	good	0.985	#N/A	#N/A	#N/A	#N/A	#N/A	#N/A
CAPN1	180.515	good	0.989	229.527	good	0.994	447.086	good	0.998	438.898	good	0.999	85.052	good	0.996	86.797	good	0.991	169.107	good	0.982	129.948	good	0.975	#N/A	#N/A	#N/A	#N/A	#N/A	#N/A
CAPN2	#N/A	#N/A	#N/A	338.373	good	0.996	#N/A	#N/A	#N/A	#N/A	#N/A	#N/A	102.546	weak	0.963	119.131	weak	0.855	182.649	good	0.993	158.891	good	0.991	65.678	good	0.999	81.661	good	0.995
CAPN7	91.199	weak	0.998	#N/A	#N/A	#N/A	#N/A	#N/A	#N/A	90.76	weak	0.971	#N/A	#N/A	#N/A	#N/A	#N/A	#N/A	#N/A	#N/A	#N/A	66.549	weak	0.996	25.268	weak	0.996	27.871	good	0.998
CAPNS1	228.808	good	0.987	257.384	good	0.992	460.214	good	0.973	366.369	good	0.998	121.97	good	0.995	112.577	good	0.995	147.747	good	0.984	126.52	good	0.975	69.311	weak	0.999	88.356	good	0.999
CAPRIN1	24.5	good	0.997	28.105	weak	1	49.014	good	0.948	46.135	good	0.995	28.961	good	1	29.037	good	0.999	27.533	weak	0.992	24.489	good	0.998	25.76	good	0.999	30.032	good	1
CAPZA1	218.004	good	0.993	235.243	weak	0.996	632.425	good	0.99	501.748	good	0.998	75.643	good	0.998	74.218	good	0.998	133.94	good	0.994	116.547	good	0.983	89.464	good	1	105.622	good	1
CAPZA2	177.523	good	0.99	190.009	good	0.9	#N/A	#N/A	#N/A	125.687	weak	0.898	74.364	good	0.993	76.958	good	0.987	86.88	good	0.987	71.435	good	0.99	63.593	good	0.999	79.243	good	0.997
CAPZB	172.583	weak	0.987	221.935	good	0.996	547.902	good	0.976	493.935	good	0.996	71.455	good	0.986	73	good	0.974	105.97	weak	0.99	88.866	good	0.993	64.8	good	1	74.902	good	1
CARD11	48.729	good	0.982	53.71	good	0.992	110.063	good	0.999	110.495	good	0.999	#N/A	#N/A	#N/A	#N/A	#N/A	#N/A	#N/A	#N/A	#N/A	#N/A	#N/A	#N/A	#N/A	#N/A	#N/A	#N/A	#N/A	#N/A
CARD16	#N/A	#N/A	#N/A	#N/A	#N/A	#N/A	294.269	weak	0.984	#N/A	#N/A	#N/A	#N/A	#N/A	#N/A	#N/A	#N/A	#N/A	#N/A	#N/A	#N/A	105.204	weak	0.977	#N/A	#N/A	#N/A	#N/A	#N/A	#N/A
CARD8	122.915	good	0.961	100.156	weak	0.932	91.258	weak	0.912	71.641	weak	0.976	#N/A	#N/A	#N/A	#N/A	#N/A	#N/A	76.864	weak	0.888	70.793	weak	0.994	#N/A	#N/A	#N/A	#N/A	#N/A	#N/A
CARHSP1	93.183	weak	0.984	#N/A	#N/A	#N/A	#N/A	#N/A	#N/A	175.719	weak	0.973	1272.87	weak	0.898	1721.56	weak	0.942	#N/A	#N/A	#N/A	152.528	weak	0.972	126.764	weak	0.864	#N/A	#N/A	#N/A
CARKD	#N/A	#N/A	#N/A	308.912	weak	0.996	#N/A	#N/A	#N/A	405.48	weak	0.971	231.751	good	0.971	249.774	good	0.939	147.353	weak	0.989	#N/A	#N/A	#N/A	97.213	good	1	121.427	good	1
CARM1	53.547	weak	0.974	54.232	weak	0.965	53.016	weak	0.931	#N/A	#N/A	#N/A	218.808	weak	0.909	#N/A	#N/A	#N/A	57.938	weak	0.977	#N/A	#N/A	#N/A	55.939	weak	0.98	67.378	good	1
CARS	93.568	good	0.991	101.301	good	0.997	#N/A	#N/A	#N/A	219.608	good	0.994	126.904	good	0.923	99.951	good	0.862	75.575	good	0.983	66.083	good	0.988	60.218	good	0.999	64.2	good	0.999
CARS2	#N/A	#N/A	#N/A	169.3	good	0.876	#N/A	#N/A	#N/A	#N/A	#N/A	#N/A	120.926	good	0.996	101.681	good	0.993	173.376	weak	0.937	#N/A	#N/A	#N/A	#N/A	#N/A	#N/A	#N/A	#N/A	#N/A
CASC3	#N/A	#N/A	#N/A	#N/A	#N/A	#N/A	#N/A	#N/A	#N/A	#N/A	#N/A	#N/A	#N/A	#N/A	#N/A	#N/A	#N/A	#N/A	#N/A	#N/A	#N/A	#N/A	#N/A	#N/A	#N/A	#N/A	#N/A	14.551	weak	0.907
CASK	#N/A	#N/A	#N/A	#N/A	#N/A	#N/A	#N/A	#N/A	#N/A	#N/A	#N/A	#N/A	99.938	good	0.999	97.235	good	0.999	#N/A	#N/A	#N/A	#N/A	#N/A	#N/A	43.024	good	0.999	52.533	good	0.999
CASP1	142.316	good	0.965	188.975	good	0.999	#N/A	#N/A	#N/A	#N/A	#N/A	#N/A	#N/A	#N/A	#N/A	#N/A	#N/A	#N/A	170.097	good	0.987	123.33	good	0.99	#N/A	#N/A	#N/A	#N/A	#N/A	#N/A
CASP2	#N/A	#N/A	#N/A	23.916	weak	0.999	#N/A	#N/A	#N/A	#N/A	#N/A	#N/A	#N/A	#N/A	#N/A	#N/A	#N/A	#N/A	#N/A	#N/A	#N/A	#N/A	#N/A	#N/A	#N/A	#N/A	#N/A	#N/A	#N/A	#N/A
CASP3	#N/A	#N/A	#N/A	61.244	good	1	271.753	weak	0.981	189.013	weak	0.983	#N/A	#N/A	#N/A	#N/A	#N/A	#N/A	113.309	good	0.986	75.797	weak	0.987	48.913	good	0.997	61.139	good	0.997
CASP4	#N/A	#N/A	#N/A	#N/A	#N/A	#N/A	114.934	weak	0.956	84.796	weak	0.972	#N/A	#N/A	#N/A	#N/A	#N/A	#N/A	52.403	good	0.995	37.994	good	0.991	#N/A	#N/A	#N/A	#N/A	#N/A	#N/A
CASP6	#N/A	#N/A	#N/A	#N/A	#N/A	#N/A	#N/A	#N/A	#N/A	#N/A	#N/A	#N/A	66.122	weak	0.91	#N/A	#N/A	#N/A	164.54	weak	0.957	#N/A	#N/A	#N/A	#N/A	#N/A	#N/A	60.724	good	0.981
CASP7	#N/A	#N/A	#N/A	44.376	weak	0.869	#N/A	#N/A	#N/A	#N/A	#N/A	#N/A	#N/A	#N/A	#N/A	#N/A	#N/A	#N/A	70.54	weak	0.966	77.687	weak	0.986	42.517	weak	0.983	60.888	weak	0.999
CASP8	79.288	weak	0.969	70.175	weak	0.957	#N/A	#N/A	#N/A	#N/A	#N/A	#N/A	#N/A	#N/A	#N/A	#N/A	#N/A	#N/A	80.422	weak	0.94	53.464	good	0.992	#N/A	#N/A	#N/A	#N/A	#N/A	#N/A
CASP9	#N/A	#N/A	#N/A	53.976	weak	0.998	101.633	weak	0.96	89.034	weak	0.984	#N/A	#N/A	#N/A	#N/A	#N/A	#N/A	63.663	weak	0.995	#N/A	#N/A	#N/A	#N/A	#N/A	#N/A	#N/A	#N/A	#N/A
CAST	157.75	good	0.992	189.398	good	0.997	387.333	good	1	295.127	good	0.974	46.617	good	0.999	45.295	good	0.983	113.529	good	0.999	122.189	good	0.994	#N/A	#N/A	#N/A	#N/A	#N/A	#N/A
CAT	150.934	good	1	237.738	good	0.998	608.034	good	0.998	255.891	good	0.997	227.428	good	0.961	236.374	good	0.954	194.102	good	0.97	168.659	good	0.932	33.975	good	0.998	47.919	good	0.995
CBFB	95.315	good	0.99	163.636	weak	0.906	379.763	weak	0.915	#N/A	#N/A	#N/A	#N/A	#N/A	#N/A	#N/A	#N/A	#N/A	55.741	good	0.987	46.043	good	0.989	32.36	weak	0.954	51.489	good	0.99
CBL	58.466	weak	0.995	63.996	good	1	#N/A	#N/A	#N/A	82.097	weak	0.992	#N/A	#N/A	#N/A	#N/A	#N/A	#N/A	46.861	good	0.976	40.499	good	0.991	24.959	good	0.999	30.533	good	0.998
CBLB	#N/A	#N/A	#N/A	20.229	weak	1	#N/A	#N/A	#N/A	#N/A	#N/A	#N/A	#N/A	#N/A	#N/A	#N/A	#N/A	#N/A	#N/A	#N/A	#N/A	#N/A	#N/A	#N/A	#N/A	#N/A	#N/A	23.223	weak	0.981
CBLL1	#N/A	#N/A	#N/A	#N/A	#N/A	#N/A	#N/A	#N/A	#N/A	#N/A	#N/A	#N/A	#N/A	#N/A	#N/A	#N/A	#N/A	#N/A	#N/A	#N/A	#N/A	#N/A	#N/A	#N/A	38.1	weak	0.951	32.22	weak	0.983
CBR1	206.469	good	0.967	238.369	weak	0.993	#N/A	#N/A	#N/A	397.876	weak	0.995	715.173	good	0.971	#N/A	#N/A	#N/A	129.949	good	0.961	106.474	good	0.935	64.276	good	1	76.015	good	0.999
CBR3	243.027	good	0.952	#N/A	#N/A	#N/A	211.152	weak	0.855	#N/A	#N/A	#N/A	1759.48	weak	0.986	2242.75	weak	0.938	143.189	weak	0.961	106.251	weak	0.937	59.389	weak	0.982	94.398	good	0.998
CBR4	327.366	good	0.972	#N/A	#N/A	#N/A	#N/A	#N/A	#N/A	#N/A	#N/A	#N/A	373.849	good	0.993	362.884	good	0.981	#N/A	#N/A	#N/A	#N/A	#N/A	#N/A	108.371	good	0.975	128.384	good	0.992
CBX1	288.94	weak	0.962	322.612	weak	0.985	#N/A	#N/A	#N/A	#N/A	#N/A	#N/A	#N/A	#N/A	#N/A	#N/A	#N/A	#N/A	125.548	weak	0.934	95.346	weak	0.978	61.623	good	0.986	80.686	good	0.999
CBX3	148.572	good	0.982	139.476	weak	0.975	#N/A	#N/A	#N/A	419.047	good	0.999	35.72	good	1	36.062	good	0.998	99.999	weak	0.994	94.318	good	0.993	50.15	good	0.997	57.149	good	0.997
CBX4	#N/A	#N/A	#N/A	#N/A	#N/A	#N/A	#N/A	#N/A	#N/A	#N/A	#N/A	#N/A	#N/A	#N/A	#N/A	#N/A	#N/A	#N/A	#N/A	#N/A	#N/A	#N/A	#N/A	#N/A	13.374	good	0.941	12.729	weak	0.918
CBX5	90.112	weak	0.941	114.002	good	0.995	384.667	weak	0.994	295.437	weak	0.998	30.348	weak	0.997	25.774	weak	0.975	78.746	weak	0.978	92.246	weak	0.979	45.487	good	0.994	53.432	good	0.997
CBX6	#N/A	#N/A	#N/A	#N/A	#N/A	#N/A	#N/A	#N/A	#N/A	#N/A	#N/A	#N/A	#N/A	#N/A	#N/A	#N/A	#N/A	#N/A	#N/A	#N/A	#N/A	#N/A	#N/A	#N/A	#N/A	#N/A	#N/A	9.788	weak	0.885
CBX7	51.675	weak	0.941	#N/A	#N/A	#N/A	#N/A	#N/A	#N/A	#N/A	#N/A	#N/A	#N/A	#N/A	#N/A	#N/A	#N/A	#N/A	#N/A	#N/A	#N/A	#N/A	#N/A	#N/A	#N/A	#N/A	#N/A	#N/A	#N/A	#N/A
CBX8	#N/A	#N/A	#N/A	#N/A	#N/A	#N/A	105.874	weak	0.974	#N/A	#N/A	#N/A	52.242	weak	0.994	47.173	weak	0.998	#N/A	#N/A	#N/A	84.053	weak	0.911	38.377	good	0.998	42.785	good	0.995
CC2D1A	42.987	good	0.995	44.144	weak	0.997	108.181	weak	0.966	84.963	good	0.978	32.462	good	0.993	56.24	weak	0.979	45.363	good	0.997	38.225	good	0.987	21.991	good	1	28.589	good	0.993
CC2D1B	78.372	weak	0.973	86.842	weak	0.998	154.971	weak	0.938	128.131	weak	0.999	#N/A	#N/A	#N/A	#N/A	#N/A	#N/A	64.27	weak	0.989	#N/A	#N/A	#N/A	#N/A	#N/A	#N/A	#N/A	#N/A	#N/A
CCAR1	127.686	good	0.921	168.899	good	0.994	544.462	weak	0.966	445.078	good	0.992	47.046	good	0.994	45.552	good	0.999	152.771	good	0.984	131.831	good	0.992	63.103	good	0.999	67.706	good	1
CCAR2	119.644	good	0.984	133.361	good	0.999	284.588	good	0.998	243.047	good	0.999	51.603	good	0.991	48.615	good	0.991	89.825	good	0.987	74.854	good	0.992	69.183	good	0.997	76.501	good	0.997
CCBL1	335.52	weak	0.958	#N/A	#N/A	#N/A	#N/A	#N/A	#N/A	#N/A	#N/A	#N/A	#N/A	#N/A	#N/A	#N/A	#N/A	#N/A	#N/A	#N/A	#N/A	#N/A	#N/A	#N/A	#N/A	#N/A	#N/A	106.907	weak	0.861
CCBL2	200.771	good	0.996	179.222	weak	0.982	467.901	weak	0.916	324.015	weak	0.958	79.961	good	0.997	73.39	good	0.979	#N/A	#N/A	#N/A	121.553	good	0.981	#N/A	#N/A	#N/A	#N/A	#N/A	#N/A
CCDC101	35.463	weak	0.985	#N/A	#N/A	#N/A	#N/A	#N/A	#N/A	#N/A	#N/A	#N/A	#N/A	#N/A	#N/A	#N/A	#N/A	#N/A	#N/A	#N/A	#N/A	#N/A	#N/A	#N/A	#N/A	#N/A	#N/A	#N/A	#N/A	#N/A
CCDC102A	#N/A	#N/A	#N/A	#N/A	#N/A	#N/A	#N/A	#N/A	#N/A	41.006	weak	0.971	#N/A	#N/A	#N/A	#N/A	#N/A	#N/A	#N/A	#N/A	#N/A	#N/A	#N/A	#N/A	#N/A	#N/A	#N/A	#N/A	#N/A	#N/A
CCDC12	31.652	weak	0.999	38.128	weak	0.983	78.482	weak	0.998	68.989	good	0.992	#N/A	#N/A	#N/A	#N/A	#N/A	#N/A	#N/A	#N/A	#N/A	21.652	weak	0.943	20.971	weak	0.999	36.452	weak	0.95
CCDC124	52.764	good	0.997	61.269	good	0.997	86.491	weak	0.878	#N/A	#N/A	#N/A	55.144	good	0.992	41.095	good	0.993	39.99	weak	0.989	39.529	weak	0.982	25.911	good	0.999	32.021	good	0.999
CCDC127	#N/A	#N/A	#N/A	297.395	weak	0.891	#N/A	#N/A	#N/A	#N/A	#N/A	#N/A	306.965	weak	0.967	148.137	weak	0.964	#N/A	#N/A	#N/A	75.336	weak	0.941	#N/A	#N/A	#N/A	96.575	good	0.997
CCDC132	77.522	weak	0.965	94.631	weak	0.95	#N/A	#N/A	#N/A	#N/A	#N/A	#N/A	#N/A	#N/A	#N/A	#N/A	#N/A	#N/A	79.933	weak	0.999	79.781	weak	0.98	#N/A	#N/A	#N/A	#N/A	#N/A	#N/A
CCDC134	#N/A	#N/A	#N/A	98.442	weak	0.984	#N/A	#N/A	#N/A	#N/A	#N/A	#N/A	90.984	weak	0.991	89.353	weak	0.988	67.771	weak	0.978	50.243	weak	0.987	98.951	weak	0.997	134.869	weak	0.929
CCDC137	65.011	weak	0.976	59.454	weak	0.989	#N/A	#N/A	#N/A	62.275	weak	0.992	#N/A	#N/A	#N/A	14.442	weak	1	#N/A	#N/A	#N/A	#N/A	#N/A	#N/A	22.039	weak	0.975	23.752	weak	0.986
CCDC149	#N/A	#N/A	#N/A	#N/A	#N/A	#N/A	#N/A	#N/A	#N/A	#N/A	#N/A	#N/A	#N/A	#N/A	#N/A	#N/A	#N/A	#N/A	#N/A	#N/A	#N/A	#N/A	#N/A	#N/A	#N/A	#N/A	#N/A	21.102	weak	0.921
CCDC167	#N/A	#N/A	#N/A	#N/A	#N/A	#N/A	#N/A	#N/A	#N/A	#N/A	#N/A	#N/A	61.177	weak	0.997	74.942	weak	0.995	#N/A	#N/A	#N/A	#N/A	#N/A	#N/A	64.029	weak	0.976	57.541	weak	0.944
CCDC174	41.88	weak	0.979	27.1	weak	0.98	#N/A	#N/A	#N/A	#N/A	#N/A	#N/A	#N/A	#N/A	#N/A	#N/A	#N/A	#N/A	#N/A	#N/A	#N/A	#N/A	#N/A	#N/A	17.911	weak	0.972	#N/A	#N/A	#N/A
CCDC186	#N/A	#N/A	#N/A	#N/A	#N/A	#N/A	28.217	weak	0.926	#N/A	#N/A	#N/A	#N/A	#N/A	#N/A	#N/A	#N/A	#N/A	#N/A	#N/A	#N/A	#N/A	#N/A	#N/A	23.778	weak	0.999	25.876	good	0.997
CCDC22	#N/A	#N/A	#N/A	86.703	good	0.998	241.391	good	0.992	157.557	good	0.999	#N/A	#N/A	#N/A	#N/A	#N/A	#N/A	103.636	good	0.979	91.594	good	0.976	65.524	good	0.997	79.398	good	1
CCDC25	#N/A	#N/A	#N/A	73.097	weak	1	#N/A	#N/A	#N/A	#N/A	#N/A	#N/A	#N/A	#N/A	#N/A	#N/A	#N/A	#N/A	88.143	weak	0.977	#N/A	#N/A	#N/A	33.016	weak	0.986	34.247	weak	0.989
CCDC43	#N/A	#N/A	#N/A	#N/A	#N/A	#N/A	256.623	weak	0.968	239.376	weak	0.887	#N/A	#N/A	#N/A	#N/A	#N/A	#N/A	#N/A	#N/A	#N/A	#N/A	#N/A	#N/A	51.154	weak	0.938	56.799	weak	0.982
CCDC47	63.531	good	0.979	77.711	good	0.996	237.81	weak	0.939	144.444	good	0.914	101.286	good	0.997	91.266	good	0.996	73.585	good	0.987	55.047	good	0.984	54.908	good	0.996	58.665	good	1
CCDC50	21.974	good	0.994	24.686	good	0.995	#N/A	#N/A	#N/A	#N/A	#N/A	#N/A	#N/A	#N/A	#N/A	20.323	good	0.964	#N/A	#N/A	#N/A	21.647	weak	0.997	19.114	good	0.999	21.401	good	0.998
CCDC51	#N/A	#N/A	#N/A	167.097	weak	0.972	#N/A	#N/A	#N/A	#N/A	#N/A	#N/A	211.408	good	0.978	189.684	good	0.967	#N/A	#N/A	#N/A	#N/A	#N/A	#N/A	#N/A	#N/A	#N/A	130.51	weak	0.995
CCDC53	#N/A	#N/A	#N/A	100.979	good	0.999	#N/A	#N/A	#N/A	#N/A	#N/A	#N/A	135.168	weak	0.855	#N/A	#N/A	#N/A	#N/A	#N/A	#N/A	54.837	good	0.979	#N/A	#N/A	#N/A	#N/A	#N/A	#N/A
CCDC58	164.884	weak	0.993	176.472	weak	0.974	#N/A	#N/A	#N/A	#N/A	#N/A	#N/A	153.301	good	0.995	147.506	good	0.997	184.985	weak	0.947	147.072	weak	0.964	133.003	weak	0.914	141.071	good	0.999
CCDC59	45.761	weak	0.992	40.554	weak	0.932	#N/A	#N/A	#N/A	61.105	weak	0.937	#N/A	#N/A	#N/A	16.251	weak	0.98	#N/A	#N/A	#N/A	#N/A	#N/A	#N/A	#N/A	#N/A	#N/A	#N/A	#N/A	#N/A
CCDC6	76.101	good	0.983	93.458	good	0.999	279.18	weak	0.916	#N/A	#N/A	#N/A	87.96	weak	0.994	77.443	weak	0.994	85.392	good	0.983	71.191	good	0.979	44.029	good	0.999	56.43	good	1
CCDC71L	#N/A	#N/A	#N/A	#N/A	#N/A	#N/A	#N/A	#N/A	#N/A	#N/A	#N/A	#N/A	#N/A	#N/A	#N/A	#N/A	#N/A	#N/A	#N/A	#N/A	#N/A	13.275	weak	0.868	#N/A	#N/A	#N/A	21.561	weak	0.956
CCDC86	86.19	good	0.993	89.765	good	0.993	343.652	weak	0.915	298.928	weak	0.983	26.842	weak	0.989	30.179	good	0.972	47.353	weak	0.979	#N/A	#N/A	#N/A	36.902	weak	0.999	39.836	good	0.994
CCDC88B	61.765	good	0.979	65.951	good	0.998	278.286	good	0.999	164.52	good	0.999	#N/A	#N/A	#N/A	#N/A	#N/A	#N/A	#N/A	#N/A	#N/A	129.164	good	0.999	#N/A	#N/A	#N/A	#N/A	#N/A	#N/A
CCDC88C	33.752	weak	0.994	49.141	weak	0.989	48.256	good	0.99	40.71	good	0.995	#N/A	#N/A	#N/A	#N/A	#N/A	#N/A	#N/A	#N/A	#N/A	#N/A	#N/A	#N/A	21.577	good	0.852	30.122	good	0.995
CCDC9	92.378	weak	0.977	81.23	weak	0.969	165.526	weak	0.859	156.47	good	0.974	#N/A	#N/A	#N/A	84.222	weak	0.847	63.07	weak	0.96	59.843	good	0.987	46.702	weak	0.989	47.972	good	0.998
CCDC90B	30.447	weak	0.989	#N/A	#N/A	#N/A	55.869	weak	0.912	42.642	weak	0.913	#N/A	#N/A	#N/A	#N/A	#N/A	#N/A	#N/A	#N/A	#N/A	#N/A	#N/A	#N/A	#N/A	#N/A	#N/A	198.167	good	0.987
CCDC91	87.828	good	0.861	104.458	good	0.999	148.093	weak	0.961	164.582	weak	0.994	#N/A	#N/A	#N/A	#N/A	#N/A	#N/A	#N/A	#N/A	#N/A	34.672	good	0.94	49.234	weak	0.991	63.405	weak	0.903
CCDC92	#N/A	#N/A	#N/A	#N/A	#N/A	#N/A	#N/A	#N/A	#N/A	#N/A	#N/A	#N/A	#N/A	#N/A	#N/A	#N/A	#N/A	#N/A	#N/A	#N/A	#N/A	#N/A	#N/A	#N/A	28.585	weak	0.992	28.909	good	1
CCDC93	122.935	weak	0.95	#N/A	#N/A	#N/A	253.59	weak	0.945	162.886	weak	0.995	#N/A	#N/A	#N/A	135.772	weak	0.982	100.888	good	0.972	92.696	good	0.974	68.969	good	0.996	83.603	good	1
CCDC94	40.53	weak	0.998	40.947	weak	0.998	#N/A	#N/A	#N/A	#N/A	#N/A	#N/A	#N/A	#N/A	#N/A	#N/A	#N/A	#N/A	31.899	weak	0.998	#N/A	#N/A	#N/A	24.988	weak	1	#N/A	#N/A	#N/A
CCDC97	29.766	weak	0.985	#N/A	#N/A	#N/A	#N/A	#N/A	#N/A	#N/A	#N/A	#N/A	#N/A	#N/A	#N/A	#N/A	#N/A	#N/A	#N/A	#N/A	#N/A	20.194	weak	0.85	#N/A	#N/A	#N/A	#N/A	#N/A	#N/A
CCM2	#N/A	#N/A	#N/A	62.985	good	0.996	62.116	weak	0.929	#N/A	#N/A	#N/A	#N/A	#N/A	#N/A	#N/A	#N/A	#N/A	#N/A	#N/A	#N/A	74.059	weak	0.945	#N/A	#N/A	#N/A	62.332	good	0.999
CCNH	49.381	weak	0.999	#N/A	#N/A	#N/A	#N/A	#N/A	#N/A	#N/A	#N/A	#N/A	#N/A	#N/A	#N/A	#N/A	#N/A	#N/A	#N/A	#N/A	#N/A	#N/A	#N/A	#N/A	#N/A	#N/A	#N/A	22.852	weak	0.96
CCNK	66.213	weak	0.992	#N/A	#N/A	#N/A	161.35	weak	0.999	126.454	weak	1	42.723	weak	0.998	41.598	weak	0.979	51.49	weak	0.997	50.271	weak	0.995	55.57	weak	0.997	48.407	weak	0.916
CCNL1	74.565	weak	0.972	#N/A	#N/A	#N/A	#N/A	#N/A	#N/A	#N/A	#N/A	#N/A	#N/A	#N/A	#N/A	#N/A	#N/A	#N/A	#N/A	#N/A	#N/A	#N/A	#N/A	#N/A	#N/A	#N/A	#N/A	57.149	weak	0.975
CCNL2	#N/A	#N/A	#N/A	#N/A	#N/A	#N/A	#N/A	#N/A	#N/A	#N/A	#N/A	#N/A	#N/A	#N/A	#N/A	#N/A	#N/A	#N/A	37.846	weak	0.959	#N/A	#N/A	#N/A	#N/A	#N/A	#N/A	#N/A	#N/A	#N/A
CCNT1	38.364	weak	0.948	43.94	weak	0.994	#N/A	#N/A	#N/A	85.86	weak	0.913	24.844	weak	0.863	#N/A	#N/A	#N/A	#N/A	#N/A	#N/A	#N/A	#N/A	#N/A	#N/A	#N/A	#N/A	29.585	good	0.995
CCNY	95.658	weak	0.983	#N/A	#N/A	#N/A	#N/A	#N/A	#N/A	#N/A	#N/A	#N/A	#N/A	#N/A	#N/A	#N/A	#N/A	#N/A	113.084	weak	0.996	112.916	weak	0.989	#N/A	#N/A	#N/A	73.586	good	0.998
CCNYL1	#N/A	#N/A	#N/A	92.915	weak	0.937	#N/A	#N/A	#N/A	#N/A	#N/A	#N/A	52.012	weak	0.97	47.082	weak	0.974	44.616	weak	0.985	#N/A	#N/A	#N/A	87.014	good	0.965	72.851	good	0.977
CCR7	#N/A	#N/A	#N/A	29.528	weak	0.97	#N/A	#N/A	#N/A	#N/A	#N/A	#N/A	#N/A	#N/A	#N/A	#N/A	#N/A	#N/A	#N/A	#N/A	#N/A	#N/A	#N/A	#N/A	#N/A	#N/A	#N/A	#N/A	#N/A	#N/A
CCS	92.541	good	0.987	105.88	weak	0.872	340.233	weak	0.931	#N/A	#N/A	#N/A	#N/A	#N/A	#N/A	#N/A	#N/A	#N/A	64.552	weak	0.991	55.587	weak	0.993	#N/A	#N/A	#N/A	#N/A	#N/A	#N/A
CCT2	94.937	good	0.98	124.026	good	1	646.027	good	0.998	450.003	good	1	188.021	good	0.983	224.933	good	0.99	154.98	good	0.985	114.292	good	0.988	70.793	good	1	79.033	good	1
CCT3	91.481	good	0.983	121.482	good	0.998	491.046	good	0.989	374.163	good	0.999	144.234	good	0.999	167.54	good	0.995	137.91	good	0.985	108.345	good	0.989	75.051	good	0.999	84.864	good	0.999
CCT4	92.724	good	0.985	120.547	good	0.999	589.582	good	0.999	413.539	good	0.996	186.743	good	0.983	207.579	good	0.995	131.117	good	0.986	104.895	good	0.992	77.367	good	0.999	85.88	good	1
CCT5	96.021	good	0.985	127.945	good	0.999	496.654	good	0.998	377.815	good	0.996	172.802	good	0.992	187.743	good	0.986	125.787	good	0.988	102.021	good	0.99	76.961	good	0.999	84.659	good	1
CCT6A	98.527	good	0.978	123.757	good	1	557.865	good	0.995	396.15	good	1	163.288	good	0.99	196.762	good	0.988	134.553	good	0.991	109.125	good	0.989	68.846	good	1	79.404	good	0.999
CCT7	93.319	good	0.984	122.637	good	0.999	439.005	good	0.997	356.844	good	0.998	156.491	good	0.987	175.657	good	0.996	136.066	good	0.99	103.482	good	0.985	70.92	good	0.999	79.284	good	1
CCT8	93.559	good	0.982	120.959	good	0.999	517.523	good	0.995	421.277	good	0.999	158.079	good	0.996	189.27	good	0.988	124.911	good	0.991	96.833	good	0.985	70.914	good	1	81.209	good	0.999
CD180	#N/A	#N/A	#N/A	#N/A	#N/A	#N/A	#N/A	#N/A	#N/A	#N/A	#N/A	#N/A	#N/A	#N/A	#N/A	#N/A	#N/A	#N/A	71.301	weak	0.984	82.085	good	0.985	#N/A	#N/A	#N/A	#N/A	#N/A	#N/A
CD19	63.716	weak	0.983	97.69	weak	0.996	#N/A	#N/A	#N/A	#N/A	#N/A	#N/A	#N/A	#N/A	#N/A	#N/A	#N/A	#N/A	#N/A	#N/A	#N/A	#N/A	#N/A	#N/A	#N/A	#N/A	#N/A	#N/A	#N/A	#N/A
CD22	145.518	good	0.994	185.501	good	0.998	#N/A	#N/A	#N/A	#N/A	#N/A	#N/A	#N/A	#N/A	#N/A	#N/A	#N/A	#N/A	#N/A	#N/A	#N/A	#N/A	#N/A	#N/A	#N/A	#N/A	#N/A	#N/A	#N/A	#N/A
CD2AP	105.937	good	0.994	117.983	good	0.998	244.524	good	0.969	250.225	good	0.935	53.415	good	0.998	49.369	good	0.991	85.067	good	0.982	64.34	weak	0.975	#N/A	#N/A	#N/A	72.491	weak	0.968
CD2BP2	33.431	weak	0.961	41.189	good	0.998	57.512	good	0.999	56.181	good	0.994	12.583	weak	0.903	#N/A	#N/A	#N/A	23.745	weak	0.99	21.942	weak	0.972	22.051	good	0.993	26.187	good	0.994
CD36	#N/A	#N/A	#N/A	#N/A	#N/A	#N/A	#N/A	#N/A	#N/A	#N/A	#N/A	#N/A	#N/A	#N/A	#N/A	#N/A	#N/A	#N/A	74.991	good	0.977	35.436	good	0.983	#N/A	#N/A	#N/A	#N/A	#N/A	#N/A
CD37	73.721	good	0.981	67.695	good	0.996	#N/A	#N/A	#N/A	37.198	weak	0.986	#N/A	#N/A	#N/A	#N/A	#N/A	#N/A	#N/A	#N/A	#N/A	18.473	weak	0.983	#N/A	#N/A	#N/A	#N/A	#N/A	#N/A
CD38	#N/A	#N/A	#N/A	#N/A	#N/A	#N/A	#N/A	#N/A	#N/A	#N/A	#N/A	#N/A	#N/A	#N/A	#N/A	#N/A	#N/A	#N/A	445.994	weak	0.931	#N/A	#N/A	#N/A	#N/A	#N/A	#N/A	#N/A	#N/A	#N/A
CD3EAP	93.995	weak	0.878	#N/A	#N/A	#N/A	#N/A	#N/A	#N/A	#N/A	#N/A	#N/A	48.45	weak	0.984	53.539	weak	0.964	#N/A	#N/A	#N/A	#N/A	#N/A	#N/A	#N/A	#N/A	#N/A	#N/A	#N/A	#N/A
CD4	#N/A	#N/A	#N/A	#N/A	#N/A	#N/A	#N/A	#N/A	#N/A	#N/A	#N/A	#N/A	#N/A	#N/A	#N/A	#N/A	#N/A	#N/A	#N/A	#N/A	#N/A	12.598	weak	0.895	#N/A	#N/A	#N/A	#N/A	#N/A	#N/A
CD40	40.31	weak	0.993	52.469	weak	0.998	#N/A	#N/A	#N/A	#N/A	#N/A	#N/A	56.598	weak	0.923	#N/A	#N/A	#N/A	#N/A	#N/A	#N/A	#N/A	#N/A	#N/A	#N/A	#N/A	#N/A	#N/A	#N/A	#N/A
CD44	64.009	good	0.989	70.701	good	0.988	59.776	good	0.995	51.568	good	0.989	#N/A	#N/A	#N/A	#N/A	#N/A	#N/A	39.249	good	0.983	30.633	good	0.987	#N/A	#N/A	#N/A	57.533	weak	0.903
CD46	#N/A	#N/A	#N/A	#N/A	#N/A	#N/A	#N/A	#N/A	#N/A	#N/A	#N/A	#N/A	23.119	weak	0.985	28.704	weak	0.983	41.027	weak	0.982	#N/A	#N/A	#N/A	#N/A	#N/A	#N/A	#N/A	#N/A	#N/A
CD47	110.735	weak	0.98	150.001	weak	0.998	458.471	good	0.997	358.006	good	0.999	76.616	good	0.999	71.522	good	0.999	221.946	weak	0.99	124.645	weak	0.944	45.906	good	1	#N/A	#N/A	#N/A
CD48	#N/A	#N/A	#N/A	147.631	weak	0.99	#N/A	#N/A	#N/A	322.175	weak	0.878	#N/A	#N/A	#N/A	#N/A	#N/A	#N/A	69.707	weak	0.983	65.453	good	0.98	#N/A	#N/A	#N/A	#N/A	#N/A	#N/A
CD53	91.454	weak	0.978	93.969	weak	0.995	167.406	weak	1	126.241	weak	0.996	#N/A	#N/A	#N/A	#N/A	#N/A	#N/A	46.386	weak	0.959	47.155	weak	0.982	#N/A	#N/A	#N/A	#N/A	#N/A	#N/A
CD55	#N/A	#N/A	#N/A	#N/A	#N/A	#N/A	#N/A	#N/A	#N/A	#N/A	#N/A	#N/A	26.073	weak	0.966	8.755	weak	0.921	#N/A	#N/A	#N/A	174.786	weak	0.976	#N/A	#N/A	#N/A	#N/A	#N/A	#N/A
CD58	20.43	weak	0.996	29.206	weak	0.896	#N/A	#N/A	#N/A	#N/A	#N/A	#N/A	54.915	weak	0.922	46.528	weak	0.996	55.315	weak	0.946	42.649	weak	0.896	#N/A	#N/A	#N/A	#N/A	#N/A	#N/A
CD59	#N/A	#N/A	#N/A	78.257	weak	0.994	381.17	weak	0.912	#N/A	#N/A	#N/A	39.456	weak	0.995	25.913	weak	0.93	#N/A	#N/A	#N/A	28.421	weak	0.958	#N/A	#N/A	#N/A	#N/A	#N/A	#N/A
CD6	111.825	weak	0.893	#N/A	#N/A	#N/A	89.673	weak	0.983	92.105	weak	0.974	#N/A	#N/A	#N/A	#N/A	#N/A	#N/A	#N/A	#N/A	#N/A	#N/A	#N/A	#N/A	#N/A	#N/A	#N/A	#N/A	#N/A	#N/A
CD63	#N/A	#N/A	#N/A	51.63	weak	0.964	932.585	weak	0.972	209.548	good	0.999	27.068	good	0.999	26.242	good	0.997	#N/A	#N/A	#N/A	37.449	good	0.988	#N/A	#N/A	#N/A	50.962	weak	1
CD68	#N/A	#N/A	#N/A	#N/A	#N/A	#N/A	#N/A	#N/A	#N/A	#N/A	#N/A	#N/A	#N/A	#N/A	#N/A	#N/A	#N/A	#N/A	25.146	weak	0.872	28.451	weak	0.989	#N/A	#N/A	#N/A	163.373	weak	0.951
CD70	21.209	weak	0.998	5.992	weak	0.887	#N/A	#N/A	#N/A	#N/A	#N/A	#N/A	#N/A	#N/A	#N/A	#N/A	#N/A	#N/A	#N/A	#N/A	#N/A	#N/A	#N/A	#N/A	#N/A	#N/A	#N/A	#N/A	#N/A	#N/A
CD74	#N/A	#N/A	#N/A	#N/A	#N/A	#N/A	#N/A	#N/A	#N/A	#N/A	#N/A	#N/A	#N/A	#N/A	#N/A	#N/A	#N/A	#N/A	#N/A	#N/A	#N/A	13.114	good	0.906	#N/A	#N/A	#N/A	#N/A	#N/A	#N/A
CD79B	38.172	good	0.919	#N/A	#N/A	#N/A	#N/A	#N/A	#N/A	#N/A	#N/A	#N/A	#N/A	#N/A	#N/A	#N/A	#N/A	#N/A	#N/A	#N/A	#N/A	#N/A	#N/A	#N/A	#N/A	#N/A	#N/A	#N/A	#N/A	#N/A
CD81	50.772	weak	0.984	#N/A	#N/A	#N/A	#N/A	#N/A	#N/A	#N/A	#N/A	#N/A	16.699	good	0.973	16.446	good	0.973	15.138	weak	0.961	#N/A	#N/A	#N/A	#N/A	#N/A	#N/A	39.254	good	0.989
CD82	37.15	good	0.989	42.584	weak	0.98	#N/A	#N/A	#N/A	#N/A	#N/A	#N/A	#N/A	#N/A	#N/A	#N/A	#N/A	#N/A	70.031	weak	0.878	#N/A	#N/A	#N/A	#N/A	#N/A	#N/A	51.713	weak	0.994
CD9	175.582	weak	0.938	160.742	weak	0.999	328.27	weak	0.932	159.202	good	0.991	47.871	good	1	44.672	good	0.999	42.541	good	0.974	23.931	good	0.992	#N/A	#N/A	#N/A	#N/A	#N/A	#N/A
CD97	40.832	good	0.983	46.829	weak	0.997	108.037	good	0.981	54.863	good	0.97	32.32	weak	0.981	#N/A	#N/A	#N/A	114.326	good	0.963	94.534	good	0.981	#N/A	#N/A	#N/A	#N/A	#N/A	#N/A
CD99	94.772	weak	0.994	#N/A	#N/A	#N/A	140.338	weak	0.993	111.348	weak	0.994	#N/A	#N/A	#N/A	#N/A	#N/A	#N/A	30.323	weak	0.999	27.72	weak	0.997	#N/A	#N/A	#N/A	#N/A	#N/A	#N/A
CDC123	#N/A	#N/A	#N/A	#N/A	#N/A	#N/A	#N/A	#N/A	#N/A	#N/A	#N/A	#N/A	#N/A	#N/A	#N/A	#N/A	#N/A	#N/A	16.231	weak	0.98	#N/A	#N/A	#N/A	8.524	weak	0.968	14.757	weak	0.997
CDC16	55.74	weak	0.985	#N/A	#N/A	#N/A	#N/A	#N/A	#N/A	#N/A	#N/A	#N/A	91.502	weak	0.921	45.232	weak	0.995	#N/A	#N/A	#N/A	44.849	weak	0.904	61.17	good	0.997	69.625	good	0.992
CDC23	59.411	weak	0.91	71.573	weak	0.936	233.686	weak	0.878	93.053	weak	0.998	#N/A	#N/A	#N/A	#N/A	#N/A	#N/A	43.951	weak	0.864	57.965	weak	0.99	52.927	weak	0.987	60.384	good	0.996
CDC26	#N/A	#N/A	#N/A	#N/A	#N/A	#N/A	#N/A	#N/A	#N/A	#N/A	#N/A	#N/A	#N/A	#N/A	#N/A	#N/A	#N/A	#N/A	#N/A	#N/A	#N/A	#N/A	#N/A	#N/A	#N/A	#N/A	#N/A	79.193	weak	0.962
CDC27	41.94	good	0.979	61.254	good	0.993	#N/A	#N/A	#N/A	#N/A	#N/A	#N/A	26.202	weak	0.978	26.653	good	0.985	49.281	weak	0.936	33.742	weak	0.98	27.702	good	0.925	32.193	good	0.966
CDC37	60.428	good	0.994	71.597	good	0.996	193.479	good	0.996	159.327	good	0.996	#N/A	#N/A	#N/A	111.73	good	0.997	69.313	good	0.988	58.097	good	0.993	40.481	good	0.999	48.042	good	1
CDC40	57.424	weak	0.992	63.959	weak	0.997	69.332	weak	0.92	84.486	weak	0.994	16.736	weak	0.998	15.806	weak	1	38.412	weak	0.895	37.061	weak	0.985	34.636	weak	1	30.762	weak	0.993
CDC42	106.677	good	0.998	115.855	good	0.999	411.184	good	1	339.75	good	1	39.857	good	0.997	40.563	good	0.985	91.236	good	0.989	77.821	good	0.99	40.585	good	0.999	49.476	good	0.998
CDC42BPB	#N/A	#N/A	#N/A	#N/A	#N/A	#N/A	#N/A	#N/A	#N/A	#N/A	#N/A	#N/A	56.078	good	0.985	49.411	good	0.989	79.989	good	0.966	52.667	weak	0.981	42.814	good	1	49.454	good	1
CDC42SE2	#N/A	#N/A	#N/A	#N/A	#N/A	#N/A	#N/A	#N/A	#N/A	#N/A	#N/A	#N/A	#N/A	#N/A	#N/A	#N/A	#N/A	#N/A	#N/A	#N/A	#N/A	#N/A	#N/A	#N/A	#N/A	#N/A	#N/A	34.29	weak	0.985
CDC5L	82.939	good	0.984	105.66	good	0.999	210.185	good	0.998	170.072	good	0.999	25.072	good	0.999	24.805	good	0.999	57.766	good	0.995	52.494	good	0.993	39.463	good	0.998	42.369	good	0.998
CDC73	50.463	good	0.988	54.776	good	0.997	79.77	good	0.992	75.795	good	0.999	21.726	good	0.997	27.241	good	0.91	31.913	good	0.986	29.856	good	0.993	35.491	good	0.997	39.28	good	0.997
CDH2	#N/A	#N/A	#N/A	#N/A	#N/A	#N/A	#N/A	#N/A	#N/A	#N/A	#N/A	#N/A	36.368	good	0.995	33.459	good	0.997	#N/A	#N/A	#N/A	#N/A	#N/A	#N/A	24.579	good	0.996	32.293	good	0.996
CDIPT	203.765	weak	0.941	208.635	weak	0.848	#N/A	#N/A	#N/A	#N/A	#N/A	#N/A	10.11	weak	0.924	183.643	weak	0.891	162.001	weak	0.97	112.059	weak	0.976	51.859	good	0.893	60.76	good	0.999
CDK11B	#N/A	#N/A	#N/A	64.894	good	0.999	141.136	weak	0.924	#N/A	#N/A	#N/A	#N/A	#N/A	#N/A	#N/A	#N/A	#N/A	44.801	good	0.99	41.605	good	0.991	35.375	good	0.993	35.702	good	0.998
CDK12	52.333	good	0.939	52.961	weak	0.964	131.674	weak	0.914	125.155	weak	0.913	30.112	good	0.97	26.667	good	0.999	45.43	weak	0.986	#N/A	#N/A	#N/A	42.699	weak	0.973	34.715	weak	0.998
CDK13	#N/A	#N/A	#N/A	#N/A	#N/A	#N/A	61.638	weak	0.989	49.061	weak	0.991	#N/A	#N/A	#N/A	#N/A	#N/A	#N/A	#N/A	#N/A	#N/A	#N/A	#N/A	#N/A	22.479	weak	0.993	25.104	good	0.992
CDK14	46.092	weak	0.979	51.33	weak	0.969	#N/A	#N/A	#N/A	#N/A	#N/A	#N/A	#N/A	#N/A	#N/A	#N/A	#N/A	#N/A	#N/A	#N/A	#N/A	#N/A	#N/A	#N/A	#N/A	#N/A	#N/A	23.332	weak	0.977
CDK17	20.15	weak	0.943	21.027	weak	0.985	#N/A	#N/A	#N/A	27.893	weak	0.99	#N/A	#N/A	#N/A	#N/A	#N/A	#N/A	#N/A	#N/A	#N/A	#N/A	#N/A	#N/A	18.72	weak	0.866	14.782	good	0.952
CDK5	#N/A	#N/A	#N/A	#N/A	#N/A	#N/A	282.167	weak	0.938	209.365	weak	0.898	156.804	weak	0.899	#N/A	#N/A	#N/A	132.066	weak	0.993	82.935	weak	0.958	47.021	good	0.998	61.833	good	0.998
CDK5RAP2	#N/A	#N/A	#N/A	#N/A	#N/A	#N/A	#N/A	#N/A	#N/A	#N/A	#N/A	#N/A	#N/A	#N/A	#N/A	12.995	weak	0.918	#N/A	#N/A	#N/A	#N/A	#N/A	#N/A	#N/A	#N/A	#N/A	#N/A	#N/A	#N/A
CDK5RAP3	103.021	good	0.973	135.94	good	0.994	272.201	good	0.915	201.77	good	0.996	85.88	good	0.998	84.272	good	0.994	57.202	weak	0.997	45.613	good	0.987	52.772	good	0.997	74.366	good	0.998
CDK7	48.08	weak	0.979	66.739	weak	0.937	175.653	weak	0.878	135.09	weak	0.912	#N/A	#N/A	#N/A	56.398	weak	0.848	44.33	weak	0.997	#N/A	#N/A	#N/A	28.072	weak	0.991	#N/A	#N/A	#N/A
CDK9	31.532	weak	0.974	33.529	good	0.989	72.001	good	0.974	63.66	weak	0.993	26.777	weak	0.988	31.234	weak	0.986	31.808	weak	0.963	27.676	weak	0.985	34.933	weak	0.98	40.168	good	0.999
CDKAL1	13.894	weak	0.996	#N/A	#N/A	#N/A	#N/A	#N/A	#N/A	#N/A	#N/A	#N/A	#N/A	#N/A	#N/A	#N/A	#N/A	#N/A	20.369	weak	0.995	#N/A	#N/A	#N/A	#N/A	#N/A	#N/A	19.289	weak	0.981
CDKN1B	47.342	weak	0.968	48.141	weak	1	#N/A	#N/A	#N/A	#N/A	#N/A	#N/A	#N/A	#N/A	#N/A	#N/A	#N/A	#N/A	#N/A	#N/A	#N/A	#N/A	#N/A	#N/A	14.763	good	0.996	16.381	good	0.998
CDKN2AIP	179.717	good	0.998	200.412	good	0.998	229.757	good	0.865	218.77	good	0.917	51.371	good	0.997	46.963	good	0.965	82.188	weak	0.997	69.889	good	0.991	61.639	good	0.98	68.184	good	0.998
CDS2	#N/A	#N/A	#N/A	226.567	weak	0.995	#N/A	#N/A	#N/A	202.049	weak	0.992	36.601	weak	0.886	#N/A	#N/A	#N/A	93.5	weak	0.98	83.018	weak	0.967	74.382	weak	0.962	85.447	weak	0.99
CDV3	62.278	weak	0.963	66.864	weak	0.973	214.148	weak	0.928	168.766	weak	0.999	#N/A	#N/A	#N/A	61.878	weak	0.951	68.249	weak	0.994	51.992	weak	0.979	40.739	weak	0.995	59.337	good	0.999
CDYL	#N/A	#N/A	#N/A	#N/A	#N/A	#N/A	#N/A	#N/A	#N/A	#N/A	#N/A	#N/A	#N/A	#N/A	#N/A	#N/A	#N/A	#N/A	#N/A	#N/A	#N/A	32.063	weak	0.997	#N/A	#N/A	#N/A	#N/A	#N/A	#N/A
CEBPB	#N/A	#N/A	#N/A	#N/A	#N/A	#N/A	59.027	weak	0.973	44.951	weak	0.938	8.366	weak	0.849	#N/A	#N/A	#N/A	17.351	weak	0.956	21.265	good	0.908	#N/A	#N/A	#N/A	#N/A	#N/A	#N/A
CEBPZ	31.383	good	0.984	36.387	good	0.999	59.179	weak	0.988	55.657	weak	0.999	46.284	good	0.96	39.614	good	0.98	25.265	weak	0.989	#N/A	#N/A	#N/A	15.695	weak	0.988	16.376	good	0.99
CECR1	#N/A	#N/A	#N/A	61.138	weak	0.969	236.194	good	0.998	146.725	good	0.995	#N/A	#N/A	#N/A	#N/A	#N/A	#N/A	37.945	good	0.986	30.59	good	0.985	#N/A	#N/A	#N/A	#N/A	#N/A	#N/A
CECR5	162.825	good	0.954	#N/A	#N/A	#N/A	#N/A	#N/A	#N/A	594.164	weak	0.916	137.731	good	0.988	163.858	good	0.995	240.561	good	0.916	160.209	weak	0.952	#N/A	#N/A	#N/A	165.596	weak	0.904
CELF1	37.929	good	0.97	54.389	good	0.999	#N/A	#N/A	#N/A	#N/A	#N/A	#N/A	37.092	good	0.997	36.881	good	0.992	49.839	weak	0.973	31.214	good	0.993	30.957	good	0.998	32.007	good	0.999
CELF2	72.695	good	0.981	85.416	good	0.994	252.219	good	0.992	236.581	good	0.994	#N/A	#N/A	#N/A	#N/A	#N/A	#N/A	85.783	good	0.993	73.066	good	0.99	32.935	good	1	37.862	good	1
CENPB	#N/A	#N/A	#N/A	260.985	weak	0.961	436.906	weak	0.909	#N/A	#N/A	#N/A	#N/A	#N/A	#N/A	#N/A	#N/A	#N/A	116.19	weak	0.983	#N/A	#N/A	#N/A	#N/A	#N/A	#N/A	#N/A	#N/A	#N/A
CENPC	84.023	good	0.989	94.454	good	0.996	86.411	good	0.97	69.614	good	0.995	#N/A	#N/A	#N/A	#N/A	#N/A	#N/A	41.057	weak	0.907	43.077	weak	0.988	48.721	weak	0.912	#N/A	#N/A	#N/A
CENPV	220.027	weak	0.898	#N/A	#N/A	#N/A	#N/A	#N/A	#N/A	#N/A	#N/A	#N/A	198.261	good	0.935	227.241	good	0.983	#N/A	#N/A	#N/A	#N/A	#N/A	#N/A	207.914	good	0.999	240.46	good	0.991
CEP120	38.701	weak	0.973	61.255	good	0.996	90.829	weak	0.958	75.928	weak	0.997	#N/A	#N/A	#N/A	#N/A	#N/A	#N/A	45.724	weak	0.989	43.514	weak	0.988	#N/A	#N/A	#N/A	19.65	weak	0.856
CEP131	#N/A	#N/A	#N/A	#N/A	#N/A	#N/A	#N/A	#N/A	#N/A	#N/A	#N/A	#N/A	#N/A	#N/A	#N/A	#N/A	#N/A	#N/A	#N/A	#N/A	#N/A	#N/A	#N/A	#N/A	24.787	weak	0.998	31.144	weak	0.995
CEP135	#N/A	#N/A	#N/A	140.517	good	0.996	#N/A	#N/A	#N/A	#N/A	#N/A	#N/A	#N/A	#N/A	#N/A	#N/A	#N/A	#N/A	#N/A	#N/A	#N/A	#N/A	#N/A	#N/A	#N/A	#N/A	#N/A	#N/A	#N/A	#N/A
CEP170	53.354	good	0.996	57.785	good	0.972	#N/A	#N/A	#N/A	#N/A	#N/A	#N/A	#N/A	#N/A	#N/A	#N/A	#N/A	#N/A	45.331	good	0.981	36.275	good	0.983	42.788	good	0.999	56.86	good	1
CEP192	#N/A	#N/A	#N/A	41.869	weak	0.898	#N/A	#N/A	#N/A	#N/A	#N/A	#N/A	#N/A	#N/A	#N/A	#N/A	#N/A	#N/A	#N/A	#N/A	#N/A	#N/A	#N/A	#N/A	#N/A	#N/A	#N/A	#N/A	#N/A	#N/A
CEP250	91.644	good	0.971	104.293	good	0.997	#N/A	#N/A	#N/A	#N/A	#N/A	#N/A	#N/A	#N/A	#N/A	#N/A	#N/A	#N/A	79.081	good	0.94	81.951	weak	0.969	#N/A	#N/A	#N/A	#N/A	#N/A	#N/A
CEP350	40.977	weak	0.989	41.803	weak	0.973	#N/A	#N/A	#N/A	#N/A	#N/A	#N/A	#N/A	#N/A	#N/A	#N/A	#N/A	#N/A	19.417	weak	0.944	#N/A	#N/A	#N/A	#N/A	#N/A	#N/A	#N/A	#N/A	#N/A
CEP57	33.855	weak	0.935	39.992	weak	0.99	#N/A	#N/A	#N/A	55.322	weak	0.992	#N/A	#N/A	#N/A	#N/A	#N/A	#N/A	#N/A	#N/A	#N/A	24.593	weak	0.938	#N/A	#N/A	#N/A	#N/A	#N/A	#N/A
CEP97	#N/A	#N/A	#N/A	33.502	weak	0.996	#N/A	#N/A	#N/A	#N/A	#N/A	#N/A	#N/A	#N/A	#N/A	#N/A	#N/A	#N/A	#N/A	#N/A	#N/A	#N/A	#N/A	#N/A	#N/A	#N/A	#N/A	51.224	weak	0.924
CEPT1	150.683	weak	1	#N/A	#N/A	#N/A	#N/A	#N/A	#N/A	91.418	weak	0.907	103.336	weak	0.911	#N/A	#N/A	#N/A	#N/A	#N/A	#N/A	49.834	weak	0.993	#N/A	#N/A	#N/A	57.022	good	0.997
CERS6	#N/A	#N/A	#N/A	#N/A	#N/A	#N/A	#N/A	#N/A	#N/A	#N/A	#N/A	#N/A	46.01	weak	0.982	47.664	weak	0.986	#N/A	#N/A	#N/A	#N/A	#N/A	#N/A	36.676	good	0.999	36.298	good	0.997
CES1	91.332	weak	0.99	170.9	good	0.971	#N/A	#N/A	#N/A	49.947	good	0.987	272.135	good	0.973	273.864	good	0.975	194.614	good	0.96	209.302	good	0.923	#N/A	#N/A	#N/A	#N/A	#N/A	#N/A
CETN2	141.069	good	0.89	125.436	weak	0.991	#N/A	#N/A	#N/A	#N/A	#N/A	#N/A	43.669	good	0.949	45.986	good	0.968	54	weak	0.996	#N/A	#N/A	#N/A	29.217	good	0.99	33.369	good	0.991
CETN3	#N/A	#N/A	#N/A	49.441	weak	0.998	#N/A	#N/A	#N/A	#N/A	#N/A	#N/A	#N/A	#N/A	#N/A	#N/A	#N/A	#N/A	#N/A	#N/A	#N/A	#N/A	#N/A	#N/A	#N/A	#N/A	#N/A	#N/A	#N/A	#N/A
CFAP20	#N/A	#N/A	#N/A	#N/A	#N/A	#N/A	#N/A	#N/A	#N/A	#N/A	#N/A	#N/A	195.248	weak	0.91	#N/A	#N/A	#N/A	#N/A	#N/A	#N/A	#N/A	#N/A	#N/A	#N/A	#N/A	#N/A	#N/A	#N/A	#N/A
CFDP1	#N/A	#N/A	#N/A	#N/A	#N/A	#N/A	94.057	weak	0.992	44.304	weak	0.954	#N/A	#N/A	#N/A	#N/A	#N/A	#N/A	#N/A	#N/A	#N/A	#N/A	#N/A	#N/A	22.785	good	1	25.768	good	0.997
CFI	#N/A	#N/A	#N/A	#N/A	#N/A	#N/A	#N/A	#N/A	#N/A	#N/A	#N/A	#N/A	18.424	good	0.861	18.648	good	0.876	#N/A	#N/A	#N/A	#N/A	#N/A	#N/A	#N/A	#N/A	#N/A	#N/A	#N/A	#N/A
CFL1	155.963	good	0.977	208.337	good	0.996	846.892	good	0.998	741.59	good	0.999	101.069	good	0.982	112.306	good	0.994	161.569	good	0.984	135.732	good	0.977	58.812	good	1	64.882	good	1
CGGBP1	92.081	good	0.991	66.014	good	0.992	128.391	good	0.999	107.18	good	0.999	#N/A	#N/A	#N/A	#N/A	#N/A	#N/A	45.298	weak	0.989	#N/A	#N/A	#N/A	15.535	good	0.978	19.046	good	0.981
CHAMP1	82.644	good	0.993	93.835	good	0.997	#N/A	#N/A	#N/A	#N/A	#N/A	#N/A	25.376	weak	0.969	24.719	good	0.977	49.991	good	0.979	36.573	weak	0.998	26.202	good	0.999	28.131	good	0.999
CHCHD3	332.973	good	0.981	417.341	good	0.998	930.652	good	0.911	684.232	weak	0.997	229.416	good	1	221.973	good	0.997	226.182	good	0.994	152.008	good	0.943	106.837	good	0.998	122.846	good	1
CHCHD6	172.295	weak	0.901	#N/A	#N/A	#N/A	#N/A	#N/A	#N/A	#N/A	#N/A	#N/A	163.006	good	0.987	#N/A	#N/A	#N/A	#N/A	#N/A	#N/A	#N/A	#N/A	#N/A	69.909	good	0.986	68.08	good	0.994
CHCHD7	96.763	weak	0.995	#N/A	#N/A	#N/A	#N/A	#N/A	#N/A	#N/A	#N/A	#N/A	#N/A	#N/A	#N/A	#N/A	#N/A	#N/A	#N/A	#N/A	#N/A	#N/A	#N/A	#N/A	#N/A	#N/A	#N/A	#N/A	#N/A	#N/A
CHD1	32.343	weak	0.949	31.365	weak	1	52.456	weak	0.998	47.589	weak	0.995	#N/A	#N/A	#N/A	#N/A	#N/A	#N/A	50.227	weak	0.99	33.171	weak	0.994	#N/A	#N/A	#N/A	28.302	weak	0.993
CHD1L	68.226	good	0.926	76.038	good	0.984	#N/A	#N/A	#N/A	#N/A	#N/A	#N/A	#N/A	#N/A	#N/A	#N/A	#N/A	#N/A	#N/A	#N/A	#N/A	#N/A	#N/A	#N/A	#N/A	#N/A	#N/A	#N/A	#N/A	#N/A
CHD2	60.572	good	0.989	63.53	good	0.996	77.949	good	0.993	70.367	good	0.997	27.311	good	0.988	25.574	good	0.996	47.045	weak	0.987	40.071	good	0.989	32.35	good	0.983	32.619	good	0.993
CHD3	60.686	weak	0.991	53.36	weak	0.982	#N/A	#N/A	#N/A	137.736	good	0.911	#N/A	#N/A	#N/A	21.752	weak	0.993	107.734	weak	0.888	#N/A	#N/A	#N/A	34.121	good	1	38.403	good	0.998
CHD4	48.37	good	0.988	52.11	good	0.997	119.799	good	0.999	107.188	good	0.999	22.706	good	0.999	23.489	good	0.998	44.144	good	0.99	36.705	good	0.995	47.748	good	0.997	59.643	good	0.998
CHD8	24.298	weak	0.986	20.413	weak	0.986	#N/A	#N/A	#N/A	#N/A	#N/A	#N/A	#N/A	#N/A	#N/A	#N/A	#N/A	#N/A	25.873	weak	0.968	19.325	weak	0.986	21.497	weak	0.898	#N/A	#N/A	#N/A
CHEK2	#N/A	#N/A	#N/A	165.456	weak	0.99	#N/A	#N/A	#N/A	#N/A	#N/A	#N/A	#N/A	#N/A	#N/A	#N/A	#N/A	#N/A	#N/A	#N/A	#N/A	#N/A	#N/A	#N/A	#N/A	#N/A	#N/A	#N/A	#N/A	#N/A
CHERP	82.36	good	0.986	86.353	good	0.998	205.517	good	0.997	156.079	good	0.994	50.799	good	0.969	44.372	good	0.974	#N/A	#N/A	#N/A	61.01	weak	0.972	55.229	good	1	64.148	good	0.994
CHID1	#N/A	#N/A	#N/A	285.475	good	0.968	#N/A	#N/A	#N/A	356.527	weak	0.971	113.534	good	0.966	98.949	good	0.985	146.802	good	0.97	94.569	weak	0.965	81.547	weak	0.966	111.052	good	0.986
CHKB	170.264	weak	0.907	#N/A	#N/A	#N/A	#N/A	#N/A	#N/A	141.346	weak	0.878	#N/A	#N/A	#N/A	#N/A	#N/A	#N/A	181.561	weak	0.962	#N/A	#N/A	#N/A	#N/A	#N/A	#N/A	60.628	weak	0.927
CHM	#N/A	#N/A	#N/A	73.432	weak	0.995	#N/A	#N/A	#N/A	#N/A	#N/A	#N/A	#N/A	#N/A	#N/A	#N/A	#N/A	#N/A	#N/A	#N/A	#N/A	#N/A	#N/A	#N/A	#N/A	#N/A	#N/A	42.501	good	0.93
CHMP1A	78.95	weak	0.97	89.194	good	0.984	131.215	weak	0.916	122.937	weak	0.947	51.115	weak	0.995	48.39	good	0.989	#N/A	#N/A	#N/A	45.743	good	0.977	40.446	weak	0.995	45.305	good	1
CHMP1B	188.164	weak	0.982	188.456	weak	0.996	164.88	good	0.997	132.583	weak	0.999	70.26	weak	0.892	#N/A	#N/A	#N/A	#N/A	#N/A	#N/A	75.105	good	0.993	#N/A	#N/A	#N/A	#N/A	#N/A	#N/A
CHMP2A	64.804	good	0.992	76.941	good	0.996	169.974	good	0.981	162.495	good	0.997	108.471	good	0.991	102.515	good	1	45.475	good	0.981	41.039	good	0.984	42.946	good	0.985	52.109	good	0.998
CHMP2B	77.613	good	0.975	84.916	good	0.993	102.713	good	0.984	90.381	good	0.998	#N/A	#N/A	#N/A	56.465	weak	0.968	37.819	weak	0.992	37.045	good	0.986	26.631	good	0.997	26.827	good	0.997
CHMP3	#N/A	#N/A	#N/A	88.386	good	0.99	#N/A	#N/A	#N/A	11.209	weak	0.951	34.027	weak	0.987	#N/A	#N/A	#N/A	38.027	weak	0.98	33.378	weak	0.997	48.63	good	0.997	51.784	good	0.999
CHMP4A	63.769	good	0.993	77.799	good	0.996	181.471	weak	0.995	132.68	good	0.997	74.306	good	0.997	77.31	good	0.997	42.64	weak	0.999	37.847	good	0.992	#N/A	#N/A	#N/A	#N/A	#N/A	#N/A
CHMP4B	62.177	good	0.993	68.823	good	0.997	127.836	good	0.988	116.057	good	0.99	48.193	good	0.998	48.532	good	0.993	48.859	good	0.992	43.298	good	0.992	40.133	good	0.998	41.226	good	0.999
CHMP5	106.826	weak	0.939	78.613	weak	0.993	178.363	weak	0.999	135.411	weak	0.993	76.839	weak	0.999	67.502	weak	0.994	55.049	weak	0.978	46.755	weak	0.972	53.115	good	0.999	67.787	good	0.997
CHMP6	#N/A	#N/A	#N/A	#N/A	#N/A	#N/A	#N/A	#N/A	#N/A	#N/A	#N/A	#N/A	63.359	good	0.993	79.358	good	0.987	96.445	weak	0.994	79.132	weak	0.991	62.877	weak	0.999	80.041	good	0.999
CHMP7	76.013	weak	0.995	67.147	weak	0.998	62.619	weak	0.996	59.241	weak	0.999	#N/A	#N/A	#N/A	#N/A	#N/A	#N/A	55.526	weak	0.942	#N/A	#N/A	#N/A	32.446	good	1	36.96	good	0.999
CHN1	#N/A	#N/A	#N/A	#N/A	#N/A	#N/A	#N/A	#N/A	#N/A	#N/A	#N/A	#N/A	#N/A	#N/A	#N/A	#N/A	#N/A	#N/A	#N/A	#N/A	#N/A	#N/A	#N/A	#N/A	56.194	weak	0.994	61.591	good	0.984
CHORDC1	70.124	good	0.997	78.707	good	0.998	#N/A	#N/A	#N/A	269.712	weak	0.979	#N/A	#N/A	#N/A	#N/A	#N/A	#N/A	73.628	weak	0.926	39.974	good	0.96	72.072	good	0.993	59.029	good	0.999
CHP1	55.532	weak	0.931	82.811	weak	0.94	#N/A	#N/A	#N/A	#N/A	#N/A	#N/A	56.264	good	0.996	55.069	good	0.992	73.935	good	0.985	50.349	good	0.982	36.124	good	0.986	34.515	good	0.991
CHPT1	#N/A	#N/A	#N/A	#N/A	#N/A	#N/A	127.133	weak	0.919	#N/A	#N/A	#N/A	#N/A	#N/A	#N/A	51.744	weak	0.999	#N/A	#N/A	#N/A	#N/A	#N/A	#N/A	#N/A	#N/A	#N/A	#N/A	#N/A	#N/A
CHRAC1	59.081	weak	0.993	55.394	weak	0.996	#N/A	#N/A	#N/A	#N/A	#N/A	#N/A	100.644	weak	0.98	71.043	weak	0.991	#N/A	#N/A	#N/A	65.515	weak	0.971	#N/A	#N/A	#N/A	#N/A	#N/A	#N/A
CHST14	#N/A	#N/A	#N/A	#N/A	#N/A	#N/A	#N/A	#N/A	#N/A	#N/A	#N/A	#N/A	#N/A	#N/A	#N/A	17.924	weak	0.94	36.645	weak	0.994	15.619	weak	0.969	#N/A	#N/A	#N/A	#N/A	#N/A	#N/A
CHTF8	#N/A	#N/A	#N/A	#N/A	#N/A	#N/A	165.507	good	0.994	152.187	weak	0.976	#N/A	#N/A	#N/A	#N/A	#N/A	#N/A	#N/A	#N/A	#N/A	#N/A	#N/A	#N/A	#N/A	#N/A	#N/A	#N/A	#N/A	#N/A
CHTOP	82.338	good	0.993	96.69	good	0.998	241.75	weak	0.975	193.556	good	0.998	42.092	good	0.999	50.074	good	0.977	62.241	weak	0.975	52.061	weak	0.994	47.258	good	1	46.536	good	0.999
CHUK	#N/A	#N/A	#N/A	88.288	weak	0.999	250.998	good	0.915	167.442	good	0.984	#N/A	#N/A	#N/A	#N/A	#N/A	#N/A	74.472	good	0.997	59.028	weak	0.986	#N/A	#N/A	#N/A	60.005	weak	0.913
CHURC1	#N/A	#N/A	#N/A	26.259	weak	0.997	#N/A	#N/A	#N/A	#N/A	#N/A	#N/A	#N/A	#N/A	#N/A	#N/A	#N/A	#N/A	26.138	weak	0.974	24.983	weak	0.974	#N/A	#N/A	#N/A	#N/A	#N/A	#N/A
CIAO1	60.173	good	0.988	56.651	weak	0.965	68.803	weak	0.986	55.142	weak	0.999	208.456	weak	0.953	#N/A	#N/A	#N/A	57.286	weak	0.992	47.651	good	0.99	34.85	weak	0.996	38.793	good	0.983
CIAPIN1	40.363	good	0.983	54.658	good	0.994	173.346	weak	0.995	139.588	weak	0.989	#N/A	#N/A	#N/A	#N/A	#N/A	#N/A	75.985	good	0.997	59.367	good	0.981	42.593	good	0.997	48.981	good	1
CIC	36.007	weak	0.999	#N/A	#N/A	#N/A	#N/A	#N/A	#N/A	#N/A	#N/A	#N/A	#N/A	#N/A	#N/A	#N/A	#N/A	#N/A	#N/A	#N/A	#N/A	#N/A	#N/A	#N/A	#N/A	#N/A	#N/A	#N/A	#N/A	#N/A
CIR1	#N/A	#N/A	#N/A	34.525	weak	1	#N/A	#N/A	#N/A	35.799	weak	0.958	#N/A	#N/A	#N/A	#N/A	#N/A	#N/A	#N/A	#N/A	#N/A	#N/A	#N/A	#N/A	#N/A	#N/A	#N/A	#N/A	#N/A	#N/A
CIRBP	58.055	weak	0.931	78.626	good	0.993	#N/A	#N/A	#N/A	175.453	weak	0.996	29.234	good	0.947	26.876	good	0.95	#N/A	#N/A	#N/A	#N/A	#N/A	#N/A	63.8	good	0.999	74.365	good	0.999
CIRH1A	60.701	weak	0.995	68.13	good	0.989	#N/A	#N/A	#N/A	#N/A	#N/A	#N/A	35.449	good	0.972	33.433	good	0.979	#N/A	#N/A	#N/A	#N/A	#N/A	#N/A	#N/A	#N/A	#N/A	#N/A	#N/A	#N/A
CISD1	#N/A	#N/A	#N/A	469.518	weak	0.96	#N/A	#N/A	#N/A	#N/A	#N/A	#N/A	128.743	good	0.996	120.873	good	1	#N/A	#N/A	#N/A	162.861	weak	0.919	70.212	good	0.992	78.727	good	0.997
CISD2	174.613	weak	0.981	169.284	weak	0.988	590.797	weak	0.969	391.825	weak	0.925	142.385	good	0.998	142.598	good	0.999	74.721	weak	0.988	53.732	weak	0.99	68.683	weak	0.975	93.366	good	0.935
CISD3	#N/A	#N/A	#N/A	#N/A	#N/A	#N/A	#N/A	#N/A	#N/A	#N/A	#N/A	#N/A	167.781	good	1	189.349	good	0.996	#N/A	#N/A	#N/A	#N/A	#N/A	#N/A	#N/A	#N/A	#N/A	88.612	weak	0.982
CIZ1	26.331	weak	0.977	26.001	weak	0.991	45.601	weak	0.99	44.677	good	0.998	#N/A	#N/A	#N/A	#N/A	#N/A	#N/A	22.358	weak	0.911	#N/A	#N/A	#N/A	25.358	good	0.993	29.859	good	0.994
CKAP4	171.553	good	0.991	212.753	good	0.999	#N/A	#N/A	#N/A	#N/A	#N/A	#N/A	124.253	good	1	116.542	good	0.998	488.267	good	0.984	369.705	good	0.981	125.536	good	1	144.203	good	1
CKAP5	44.838	good	0.991	58.324	good	0.998	128.491	good	0.98	120.828	good	1	50.971	good	0.998	51.247	good	0.994	69.692	good	0.988	46.306	good	0.992	29.128	good	1	32.929	good	1
CLASP1	30.713	good	0.996	35.494	good	0.978	83.866	weak	0.977	72.707	good	0.993	32.087	good	0.994	36.207	good	0.989	50.719	good	0.996	41.487	good	0.989	39.089	good	0.999	46.86	good	0.999
CLASP2	53.982	good	0.987	61.133	good	0.997	#N/A	#N/A	#N/A	#N/A	#N/A	#N/A	53.691	weak	1	50.084	weak	0.996	45.034	good	0.993	38.794	good	0.963	33.416	good	1	43.836	good	1
CLASRP	224.389	weak	0.874	#N/A	#N/A	#N/A	#N/A	#N/A	#N/A	#N/A	#N/A	#N/A	#N/A	#N/A	#N/A	#N/A	#N/A	#N/A	#N/A	#N/A	#N/A	#N/A	#N/A	#N/A	79.73	weak	0.887	149.774	weak	0.914
CLC	#N/A	#N/A	#N/A	#N/A	#N/A	#N/A	#N/A	#N/A	#N/A	23365.5	weak	0.935	#N/A	#N/A	#N/A	#N/A	#N/A	#N/A	#N/A	#N/A	#N/A	#N/A	#N/A	#N/A	#N/A	#N/A	#N/A	#N/A	#N/A	#N/A
CLCC1	#N/A	#N/A	#N/A	#N/A	#N/A	#N/A	#N/A	#N/A	#N/A	#N/A	#N/A	#N/A	71.009	good	0.936	42.798	good	0.999	58.301	weak	0.994	31.644	weak	0.993	76.197	weak	0.975	85.076	weak	0.961
CLCN7	76.733	weak	0.989	#N/A	#N/A	#N/A	116.785	weak	0.997	89.639	weak	0.994	89.402	good	0.981	58.447	good	0.997	46.029	good	0.991	39.356	good	0.989	#N/A	#N/A	#N/A	59.502	good	0.993
CLEC16A	#N/A	#N/A	#N/A	#N/A	#N/A	#N/A	#N/A	#N/A	#N/A	#N/A	#N/A	#N/A	28.309	weak	0.928	27.266	weak	0.894	57.339	weak	0.985	#N/A	#N/A	#N/A	#N/A	#N/A	#N/A	25.648	weak	0.997
CLIC1	193.837	good	0.984	221.843	good	0.996	869.184	good	0.998	624.626	good	0.99	177.008	good	0.99	180.82	good	1	133.71	good	0.986	103.483	good	0.988	161.931	weak	0.987	145.37	good	0.977
CLIC3	29.995	weak	0.872	31.881	weak	0.959	103.028	good	0.989	111.034	good	1	#N/A	#N/A	#N/A	#N/A	#N/A	#N/A	#N/A	#N/A	#N/A	#N/A	#N/A	#N/A	#N/A	#N/A	#N/A	#N/A	#N/A	#N/A
CLIC4	85.1	good	0.988	80.761	weak	0.999	#N/A	#N/A	#N/A	#N/A	#N/A	#N/A	91.047	good	0.919	96.294	good	0.92	86.2	good	0.964	50.312	good	0.982	54.312	good	0.998	61.194	good	0.994
CLINT1	62.914	good	0.98	67.868	good	0.99	99.642	good	0.999	87.207	good	0.998	38.175	good	0.997	45.826	good	0.989	85.309	good	0.996	68.014	good	0.986	52.348	good	1	60.754	good	0.999
CLIP1	49.226	good	0.994	52.902	good	1	84.937	good	0.974	74.745	good	0.998	41.024	good	0.997	38.95	weak	0.998	48.218	good	0.988	44.111	good	0.995	32.487	good	0.999	40.663	good	1
CLIP2	46.352	good	0.879	64.584	good	0.994	#N/A	#N/A	#N/A	#N/A	#N/A	#N/A	#N/A	#N/A	#N/A	#N/A	#N/A	#N/A	74.679	good	0.908	48.129	good	0.967	37.086	good	0.998	48.778	good	0.998
CLIP4	#N/A	#N/A	#N/A	#N/A	#N/A	#N/A	#N/A	#N/A	#N/A	#N/A	#N/A	#N/A	#N/A	#N/A	#N/A	#N/A	#N/A	#N/A	#N/A	#N/A	#N/A	#N/A	#N/A	#N/A	31.815	weak	0.969	31.638	weak	0.995
CLK1	#N/A	#N/A	#N/A	#N/A	#N/A	#N/A	#N/A	#N/A	#N/A	18.452	weak	0.929	#N/A	#N/A	#N/A	#N/A	#N/A	#N/A	#N/A	#N/A	#N/A	#N/A	#N/A	#N/A	#N/A	#N/A	#N/A	#N/A	#N/A	#N/A
CLK3	#N/A	#N/A	#N/A	#N/A	#N/A	#N/A	#N/A	#N/A	#N/A	#N/A	#N/A	#N/A	#N/A	#N/A	#N/A	#N/A	#N/A	#N/A	#N/A	#N/A	#N/A	#N/A	#N/A	#N/A	#N/A	#N/A	#N/A	15.9	weak	0.987
CLMN	#N/A	#N/A	#N/A	#N/A	#N/A	#N/A	#N/A	#N/A	#N/A	#N/A	#N/A	#N/A	58.986	good	0.994	56.793	good	0.996	52.218	weak	0.993	44.192	weak	0.977	#N/A	#N/A	#N/A	#N/A	#N/A	#N/A
CLN5	#N/A	#N/A	#N/A	#N/A	#N/A	#N/A	#N/A	#N/A	#N/A	#N/A	#N/A	#N/A	24.44	weak	0.996	26.912	weak	0.967	#N/A	#N/A	#N/A	#N/A	#N/A	#N/A	#N/A	#N/A	#N/A	#N/A	#N/A	#N/A
CLN6	#N/A	#N/A	#N/A	#N/A	#N/A	#N/A	#N/A	#N/A	#N/A	#N/A	#N/A	#N/A	265.014	weak	0.91	#N/A	#N/A	#N/A	53.73	weak	0.969	51.728	weak	0.93	#N/A	#N/A	#N/A	#N/A	#N/A	#N/A
CLP1	68.725	weak	0.985	88.139	weak	0.9	#N/A	#N/A	#N/A	136.136	weak	0.915	#N/A	#N/A	#N/A	#N/A	#N/A	#N/A	57.95	weak	0.948	43.718	weak	0.988	#N/A	#N/A	#N/A	#N/A	#N/A	#N/A
CLPB	60.526	weak	0.96	#N/A	#N/A	#N/A	#N/A	#N/A	#N/A	#N/A	#N/A	#N/A	#N/A	#N/A	#N/A	#N/A	#N/A	#N/A	#N/A	#N/A	#N/A	#N/A	#N/A	#N/A	40.633	good	0.995	41.051	good	0.998
CLPP	167.365	good	0.965	#N/A	#N/A	#N/A	#N/A	#N/A	#N/A	515.059	weak	0.955	110.201	good	0.999	109.209	good	0.994	196.47	weak	0.958	171.958	weak	0.971	123.374	good	0.996	142.356	good	0.999
CLPTM1	#N/A	#N/A	#N/A	41.75	weak	0.94	59.219	weak	0.983	44.094	good	0.992	49.613	good	0.997	58.271	good	0.986	23.359	good	0.981	17.813	good	0.992	30.301	good	0.992	32.704	good	0.993
CLPTM1L	66.35	weak	0.935	#N/A	#N/A	#N/A	#N/A	#N/A	#N/A	154.787	weak	1	57.331	weak	0.848	67.056	good	0.855	#N/A	#N/A	#N/A	#N/A	#N/A	#N/A	#N/A	#N/A	#N/A	61.192	weak	0.914
CLPX	17.071	good	0.996	20.541	weak	1	#N/A	#N/A	#N/A	#N/A	#N/A	#N/A	31.473	good	0.999	32.516	good	0.994	26.328	good	0.992	23.056	good	0.997	39.546	good	0.997	41.745	good	0.999
CLTA	63.607	good	0.987	92.139	weak	0.995	169.846	weak	0.915	163.925	weak	0.994	40.986	good	0.988	38.275	good	0.97	62.343	good	0.988	49.756	good	0.988	45.995	good	0.999	60.948	good	1
CLTB	142.522	weak	0.99	#N/A	#N/A	#N/A	397.187	weak	0.984	351.867	weak	0.973	47.637	good	0.998	40.54	good	0.999	104.278	weak	0.99	96.096	weak	0.995	47.75	good	0.999	62.774	good	0.999
CLTC	109.185	good	0.978	145.725	good	0.998	491.693	good	0.995	383.742	good	0.999	71.504	good	1	72.123	good	0.993	108.249	good	0.978	87.625	good	0.978	66.232	good	1	78.41	good	1
CLU	#N/A	#N/A	#N/A	#N/A	#N/A	#N/A	102.973	weak	0.918	107.565	weak	0.902	58.348	good	1	57.15	good	1	#N/A	#N/A	#N/A	#N/A	#N/A	#N/A	42.412	good	0.982	47.365	good	0.977
CLUH	13.408	weak	0.997	13.53	good	0.998	#N/A	#N/A	#N/A	#N/A	#N/A	#N/A	57.555	good	0.979	#N/A	#N/A	#N/A	19.151	good	0.995	15.932	good	0.992	29.679	good	0.996	38.761	good	0.997
CLYBL	426.705	weak	0.979	719.109	weak	0.885	690.369	weak	0.887	#N/A	#N/A	#N/A	#N/A	#N/A	#N/A	308.233	good	0.99	243.027	weak	0.927	#N/A	#N/A	#N/A	108.909	weak	0.98	122.107	good	0.996
CMAS	#N/A	#N/A	#N/A	203.618	good	0.886	#N/A	#N/A	#N/A	1041.29	weak	0.913	110.542	good	0.996	113.276	good	0.997	128.116	weak	0.994	124.774	weak	0.945	67.042	good	1	76.253	good	0.998
CMC1	75.03	weak	0.983	66.777	weak	0.996	#N/A	#N/A	#N/A	216.975	weak	0.914	69.422	good	0.998	68.295	good	0.994	#N/A	#N/A	#N/A	78.753	weak	0.948	98.598	weak	0.984	81.399	good	0.997
CMC4	#N/A	#N/A	#N/A	#N/A	#N/A	#N/A	#N/A	#N/A	#N/A	#N/A	#N/A	#N/A	184.694	weak	0.962	#N/A	#N/A	#N/A	#N/A	#N/A	#N/A	#N/A	#N/A	#N/A	#N/A	#N/A	#N/A	#N/A	#N/A	#N/A
CMPK1	152.948	good	0.966	164.732	weak	0.996	430.878	weak	0.999	378.692	weak	0.995	#N/A	#N/A	#N/A	882.026	weak	0.986	125.259	good	0.987	105.458	good	0.981	69.799	good	0.997	79.027	good	0.999
CMPK2	#N/A	#N/A	#N/A	19.361	weak	0.867	71.301	weak	0.892	#N/A	#N/A	#N/A	#N/A	#N/A	#N/A	#N/A	#N/A	#N/A	233.099	weak	0.997	#N/A	#N/A	#N/A	49.802	weak	0.984	75.157	good	0.998
CMSS1	100.586	weak	0.923	89.132	weak	0.997	#N/A	#N/A	#N/A	#N/A	#N/A	#N/A	#N/A	#N/A	#N/A	38.848	weak	0.944	#N/A	#N/A	#N/A	#N/A	#N/A	#N/A	#N/A	#N/A	#N/A	62.822	weak	0.98
CMTR1	75.105	weak	0.975	80.167	good	0.997	167.699	weak	0.926	151.449	weak	0.98	#N/A	#N/A	#N/A	#N/A	#N/A	#N/A	45.132	weak	0.975	#N/A	#N/A	#N/A	39.506	weak	0.961	56.346	good	0.998
CNBP	32.49	good	0.994	34.013	weak	1	63.772	weak	0.922	#N/A	#N/A	#N/A	42.495	good	0.995	45.587	good	0.994	#N/A	#N/A	#N/A	25.317	good	0.996	34.317	good	0.998	41.043	good	0.999
CNDP2	170.489	good	0.977	215.854	good	0.998	#N/A	#N/A	#N/A	314.99	good	1	217.781	good	0.976	231.081	good	0.959	67.776	good	0.992	50.491	good	0.993	72.37	good	0.999	83.548	good	0.998
CNEP1R1	#N/A	#N/A	#N/A	#N/A	#N/A	#N/A	#N/A	#N/A	#N/A	#N/A	#N/A	#N/A	#N/A	#N/A	#N/A	#N/A	#N/A	#N/A	74.256	weak	0.988	51.754	weak	0.968	44.425	weak	0.989	#N/A	#N/A	#N/A
CNN2	97.174	good	0.986	141.045	good	0.993	284.111	good	0.999	296.982	good	0.997	65.387	good	0.977	62.232	good	0.992	121.379	good	0.988	81.613	good	0.99	#N/A	#N/A	#N/A	#N/A	#N/A	#N/A
CNN3	#N/A	#N/A	#N/A	37.164	weak	1	#N/A	#N/A	#N/A	#N/A	#N/A	#N/A	25.597	good	0.996	26.288	good	0.994	#N/A	#N/A	#N/A	#N/A	#N/A	#N/A	29.617	good	0.998	36.891	good	0.999
CNNM3	48.481	weak	0.996	51.595	weak	0.997	46.181	weak	0.991	48.925	weak	0.985	77.304	weak	0.952	73.504	weak	0.895	37.345	weak	0.941	34.723	weak	0.94	31.992	weak	0.992	47.529	weak	0.995
CNNM4	74.602	weak	0.913	#N/A	#N/A	#N/A	#N/A	#N/A	#N/A	#N/A	#N/A	#N/A	101.79	weak	0.919	97.202	weak	0.998	#N/A	#N/A	#N/A	37.594	weak	0.978	#N/A	#N/A	#N/A	#N/A	#N/A	#N/A
CNOT1	51.43	good	0.987	59.787	good	0.999	133.689	good	0.998	120.663	good	0.997	63.234	good	0.996	64.151	good	0.986	72.11	good	0.994	58.847	good	0.99	61.558	good	0.993	64.025	good	0.999
CNOT10	#N/A	#N/A	#N/A	90.862	weak	0.972	238.322	weak	0.866	147.774	weak	0.973	#N/A	#N/A	#N/A	66.491	weak	0.985	115.23	weak	0.945	104.607	weak	0.992	67.258	good	0.981	89.883	good	0.993
CNOT11	#N/A	#N/A	#N/A	#N/A	#N/A	#N/A	183.998	weak	0.964	#N/A	#N/A	#N/A	55.038	weak	0.87	56.631	weak	0.887	#N/A	#N/A	#N/A	78.264	weak	0.993	82.585	weak	0.979	#N/A	#N/A	#N/A
CNOT2	47.553	weak	0.995	64.209	weak	0.959	30.928	weak	0.858	#N/A	#N/A	#N/A	#N/A	#N/A	#N/A	51.035	weak	0.894	43.386	weak	0.994	44.918	weak	0.935	58.149	good	0.997	51.826	good	0.99
CNOT3	63.65	good	0.996	75.25	weak	0.995	156.011	weak	0.974	116.655	good	0.913	63.873	weak	0.888	#N/A	#N/A	#N/A	83.876	weak	0.958	56.849	weak	0.98	58.432	good	0.996	66.594	good	1
CNOT4	#N/A	#N/A	#N/A	#N/A	#N/A	#N/A	#N/A	#N/A	#N/A	#N/A	#N/A	#N/A	#N/A	#N/A	#N/A	#N/A	#N/A	#N/A	#N/A	#N/A	#N/A	#N/A	#N/A	#N/A	20.188	good	0.994	21.299	weak	0.991
CNOT6L	40.451	weak	0.974	#N/A	#N/A	#N/A	#N/A	#N/A	#N/A	#N/A	#N/A	#N/A	#N/A	#N/A	#N/A	#N/A	#N/A	#N/A	37.211	good	0.981	34.981	weak	0.988	#N/A	#N/A	#N/A	#N/A	#N/A	#N/A
CNOT7	61.266	weak	0.917	63.224	weak	0.993	142.969	weak	0.938	#N/A	#N/A	#N/A	52.74	weak	0.98	92.389	weak	0.911	96.851	weak	0.97	#N/A	#N/A	#N/A	44.23	weak	0.99	51.553	good	0.997
CNP	88.539	weak	0.967	#N/A	#N/A	#N/A	196.051	good	0.969	91.898	good	0.966	70.924	good	0.999	74.447	good	0.998	84.856	good	0.993	64.071	good	0.947	#N/A	#N/A	#N/A	58.259	good	0.992
CNPY2	142.59	good	0.992	#N/A	#N/A	#N/A	#N/A	#N/A	#N/A	#N/A	#N/A	#N/A	206.005	good	0.967	139.334	good	0.982	#N/A	#N/A	#N/A	112.171	good	0.997	63.85	good	0.999	85.215	good	0.997
CNPY3	135.298	good	0.969	122.694	good	0.98	269.189	weak	0.945	119.577	weak	0.889	138.756	good	0.974	117.915	good	0.934	146.998	good	0.985	108.759	weak	0.976	#N/A	#N/A	#N/A	55.983	good	0.99
CNPY4	#N/A	#N/A	#N/A	213.124	weak	0.896	281.298	weak	0.974	189.339	weak	1	#N/A	#N/A	#N/A	230.468	weak	0.908	#N/A	#N/A	#N/A	#N/A	#N/A	#N/A	72.01	weak	0.978	94.283	good	0.995
CNST	#N/A	#N/A	#N/A	104.682	weak	0.997	#N/A	#N/A	#N/A	#N/A	#N/A	#N/A	#N/A	#N/A	#N/A	74.586	weak	0.911	#N/A	#N/A	#N/A	#N/A	#N/A	#N/A	#N/A	#N/A	#N/A	#N/A	#N/A	#N/A
CNTRL	82.467	good	0.96	62.38	good	0.981	#N/A	#N/A	#N/A	130.6	good	0.969	#N/A	#N/A	#N/A	#N/A	#N/A	#N/A	79.058	weak	0.959	#N/A	#N/A	#N/A	#N/A	#N/A	#N/A	#N/A	#N/A	#N/A
CNTROB	#N/A	#N/A	#N/A	#N/A	#N/A	#N/A	#N/A	#N/A	#N/A	#N/A	#N/A	#N/A	#N/A	#N/A	#N/A	#N/A	#N/A	#N/A	#N/A	#N/A	#N/A	#N/A	#N/A	#N/A	#N/A	#N/A	#N/A	41.602	weak	0.984
COA3	132.276	weak	0.957	151.692	weak	0.896	127.843	weak	0.861	126.169	weak	0.963	91.31	good	0.994	95.556	good	0.99	95.18	weak	0.932	87.485	weak	0.94	39.405	weak	0.998	37.273	weak	0.989
COA6	75.48	weak	0.913	101.455	weak	0.977	#N/A	#N/A	#N/A	#N/A	#N/A	#N/A	96.932	good	0.994	84.918	good	0.956	#N/A	#N/A	#N/A	#N/A	#N/A	#N/A	#N/A	#N/A	#N/A	#N/A	#N/A	#N/A
COASY	102.486	weak	0.953	#N/A	#N/A	#N/A	333.946	good	0.985	256.483	good	0.999	#N/A	#N/A	#N/A	#N/A	#N/A	#N/A	138.202	good	0.998	117.058	good	0.98	72.072	good	0.995	88.601	good	0.999
COBLL1	69.728	good	1	79.072	good	0.996	#N/A	#N/A	#N/A	#N/A	#N/A	#N/A	71.488	good	0.89	77.842	good	0.856	#N/A	#N/A	#N/A	#N/A	#N/A	#N/A	#N/A	#N/A	#N/A	#N/A	#N/A	#N/A
COG1	#N/A	#N/A	#N/A	#N/A	#N/A	#N/A	#N/A	#N/A	#N/A	108.869	weak	0.951	69.463	good	0.997	#N/A	#N/A	#N/A	#N/A	#N/A	#N/A	#N/A	#N/A	#N/A	42.519	good	0.994	#N/A	#N/A	#N/A
COG2	#N/A	#N/A	#N/A	61.251	weak	0.977	#N/A	#N/A	#N/A	132.903	weak	0.916	76.627	good	1	69.503	good	0.999	69.695	weak	0.946	53.463	good	0.994	68.707	weak	0.996	63.654	weak	0.92
COG3	#N/A	#N/A	#N/A	71.101	weak	0.976	#N/A	#N/A	#N/A	93.046	weak	0.961	85.763	weak	0.944	60.266	weak	0.915	68.611	weak	0.988	39.875	weak	0.947	#N/A	#N/A	#N/A	74.887	good	0.939
COG4	48.097	weak	0.973	58.584	weak	0.996	#N/A	#N/A	#N/A	#N/A	#N/A	#N/A	79.525	good	0.921	70.696	weak	0.979	58.11	good	0.981	48.259	weak	0.995	34.351	weak	0.946	63.201	weak	0.933
COG5	51.693	weak	0.954	62.52	weak	0.975	#N/A	#N/A	#N/A	77.625	weak	0.986	94.006	good	0.941	89.727	weak	0.998	#N/A	#N/A	#N/A	#N/A	#N/A	#N/A	57.663	weak	0.987	59.663	weak	0.995
COG6	56.041	weak	0.986	#N/A	#N/A	#N/A	#N/A	#N/A	#N/A	86.493	weak	0.965	72.331	weak	0.997	#N/A	#N/A	#N/A	76.165	weak	0.984	51.28	weak	0.997	47.353	weak	0.973	55.866	good	0.975
COG7	50.955	weak	0.913	66.29	weak	0.931	#N/A	#N/A	#N/A	152.812	weak	0.97	#N/A	#N/A	#N/A	68.711	weak	0.997	79.876	weak	0.933	#N/A	#N/A	#N/A	47.462	good	0.977	53.352	good	0.958
COG8	55.973	weak	0.975	56.582	weak	0.984	155.258	weak	0.954	#N/A	#N/A	#N/A	84.843	weak	0.97	#N/A	#N/A	#N/A	#N/A	#N/A	#N/A	62.916	weak	0.989	63.444	weak	0.872	38.45	weak	0.94
COIL	40.321	weak	0.993	40.558	good	0.999	#N/A	#N/A	#N/A	69.548	weak	0.988	41.828	weak	0.989	30.002	weak	0.991	43.684	weak	0.992	#N/A	#N/A	#N/A	36.524	weak	0.994	40.629	good	0.999
COL4A3BP	50.299	weak	0.994	54.977	weak	0.996	#N/A	#N/A	#N/A	70.611	weak	0.995	#N/A	#N/A	#N/A	#N/A	#N/A	#N/A	42.21	weak	0.97	36.843	good	0.972	29.801	weak	0.995	27.735	weak	0.992
COLGALT1	77.276	weak	0.968	84.851	good	0.973	225.899	weak	0.953	99.585	weak	0.901	87.572	good	0.991	78.123	good	0.999	67.39	good	0.991	49.752	good	0.985	54.657	weak	0.96	62.998	good	0.928
COMMD1	79.509	weak	0.972	154.793	weak	0.912	#N/A	#N/A	#N/A	#N/A	#N/A	#N/A	#N/A	#N/A	#N/A	#N/A	#N/A	#N/A	#N/A	#N/A	#N/A	76.603	weak	0.974	67.084	weak	0.975	85.536	weak	0.969
COMMD10	#N/A	#N/A	#N/A	184.814	weak	0.991	#N/A	#N/A	#N/A	#N/A	#N/A	#N/A	#N/A	#N/A	#N/A	446.027	weak	0.992	89.221	weak	0.99	56.265	weak	0.991	90.392	weak	0.988	99.567	good	0.998
COMMD2	#N/A	#N/A	#N/A	116.074	weak	0.986	274.577	weak	0.91	197.899	weak	0.896	214.078	weak	0.99	#N/A	#N/A	#N/A	79.168	weak	0.978	81.723	weak	0.997	66.033	good	0.984	89.318	good	0.998
COMMD3	86.149	weak	0.939	95.667	weak	0.987	#N/A	#N/A	#N/A	#N/A	#N/A	#N/A	#N/A	#N/A	#N/A	28.755	weak	0.974	89.744	good	0.973	69.799	weak	0.989	53.008	good	0.998	69.819	good	0.994
COMMD4	#N/A	#N/A	#N/A	#N/A	#N/A	#N/A	#N/A	#N/A	#N/A	#N/A	#N/A	#N/A	#N/A	#N/A	#N/A	#N/A	#N/A	#N/A	82.629	weak	0.976	58.403	weak	0.981	#N/A	#N/A	#N/A	81.012	good	0.998
COMMD7	#N/A	#N/A	#N/A	#N/A	#N/A	#N/A	#N/A	#N/A	#N/A	37.423	weak	0.914	#N/A	#N/A	#N/A	343.891	weak	0.911	79.539	weak	0.988	66.059	weak	0.992	#N/A	#N/A	#N/A	66.002	weak	0.928
COMMD8	#N/A	#N/A	#N/A	#N/A	#N/A	#N/A	#N/A	#N/A	#N/A	#N/A	#N/A	#N/A	#N/A	#N/A	#N/A	422.842	weak	0.921	76.719	weak	0.986	64.441	weak	0.943	61.408	weak	0.974	77.998	weak	0.987
COMT	79.406	weak	0.919	#N/A	#N/A	#N/A	359.357	weak	0.969	#N/A	#N/A	#N/A	102.817	good	0.986	135.058	good	0.949	105.159	good	0.976	76.597	weak	0.975	46.916	weak	0.998	59.55	weak	0.996
COPA	62.097	good	0.986	75.159	good	0.997	271.911	good	0.999	219.771	good	0.999	73.985	good	0.996	73.877	good	0.976	71.888	good	0.993	61.53	good	0.995	58.627	good	0.998	66.92	good	0.999
COPB1	70.905	good	0.978	88.14	good	0.997	311.21	good	0.997	261.297	good	1	113.444	good	0.982	122.296	good	0.992	85.243	good	0.99	70.104	good	0.991	73.338	good	0.999	81.035	good	0.998
COPB2	68.925	good	0.983	83.948	good	0.999	243.976	good	0.968	236.961	good	0.999	91.298	good	0.997	103.992	good	0.976	77.649	good	0.991	64.504	good	0.99	70.099	good	0.992	75.837	good	0.998
COPE	44.629	weak	0.952	66.79	good	0.995	156.907	good	0.998	125.048	good	0.998	76.314	good	0.947	#N/A	#N/A	#N/A	60.338	good	0.984	47.775	good	0.994	58.219	good	1	71.299	good	0.996
COPG1	72.464	good	0.979	88.401	good	0.999	267.741	good	0.998	205.325	good	0.998	106.153	good	0.997	123.305	good	0.996	66.078	good	0.992	53.193	good	0.993	60.168	good	0.992	64.186	good	0.998
COPG2	121.913	good	0.914	87.204	good	0.999	#N/A	#N/A	#N/A	323.462	weak	0.974	#N/A	#N/A	#N/A	81.655	weak	0.857	202.942	good	0.98	#N/A	#N/A	#N/A	79.947	good	0.994	97.084	good	0.999
COPS2	#N/A	#N/A	#N/A	162.815	good	0.998	#N/A	#N/A	#N/A	#N/A	#N/A	#N/A	145.099	weak	0.999	#N/A	#N/A	#N/A	#N/A	#N/A	#N/A	82.077	weak	0.871	68.63	good	0.999	84.259	good	1
COPS3	154.321	good	0.918	181.004	weak	0.996	#N/A	#N/A	#N/A	#N/A	#N/A	#N/A	#N/A	#N/A	#N/A	#N/A	#N/A	#N/A	160.987	weak	0.989	120.526	good	0.991	70.55	weak	0.981	94.299	good	0.999
COPS4	#N/A	#N/A	#N/A	174.341	good	0.994	613.39	weak	0.96	414.835	weak	0.852	#N/A	#N/A	#N/A	#N/A	#N/A	#N/A	150.789	weak	0.979	131.945	weak	0.981	73.423	good	0.995	92.242	good	1
COPS5	131.937	weak	0.991	#N/A	#N/A	#N/A	411.018	weak	0.975	#N/A	#N/A	#N/A	139.794	weak	0.988	156.832	weak	0.974	127.688	good	0.991	96.026	good	0.996	60.682	good	0.998	80.3	good	1
COPS6	161.765	weak	0.997	177.757	good	0.997	#N/A	#N/A	#N/A	#N/A	#N/A	#N/A	197.187	weak	0.948	208.335	weak	0.923	#N/A	#N/A	#N/A	160.614	weak	0.988	68.58	good	0.997	94.789	good	1
COPS7A	#N/A	#N/A	#N/A	89.669	weak	0.993	#N/A	#N/A	#N/A	236.069	weak	0.903	107.709	weak	0.948	#N/A	#N/A	#N/A	70.379	weak	0.878	#N/A	#N/A	#N/A	61.574	good	0.99	75.515	good	0.998
COPS7B	#N/A	#N/A	#N/A	243.486	good	0.994	803.793	weak	0.935	#N/A	#N/A	#N/A	#N/A	#N/A	#N/A	#N/A	#N/A	#N/A	262.935	good	0.925	207.575	weak	0.942	72.732	good	0.998	96.112	good	0.997
COPS8	#N/A	#N/A	#N/A	#N/A	#N/A	#N/A	300.064	weak	0.923	#N/A	#N/A	#N/A	#N/A	#N/A	#N/A	#N/A	#N/A	#N/A	#N/A	#N/A	#N/A	#N/A	#N/A	#N/A	79.855	weak	0.979	114.048	good	1
COPZ1	74.589	weak	0.933	69.21	good	0.992	#N/A	#N/A	#N/A	184.017	weak	0.891	97.824	weak	0.998	130.91	good	0.856	75.523	weak	0.934	63.972	weak	0.993	54.391	good	0.997	70.233	good	0.998
COQ3	#N/A	#N/A	#N/A	#N/A	#N/A	#N/A	#N/A	#N/A	#N/A	#N/A	#N/A	#N/A	69.61	good	0.993	64.28	good	0.999	#N/A	#N/A	#N/A	#N/A	#N/A	#N/A	62.15	weak	0.988	84.328	good	0.999
COQ5	131.914	weak	0.954	116.052	weak	0.958	#N/A	#N/A	#N/A	#N/A	#N/A	#N/A	62.218	good	0.993	67.19	good	0.995	72.614	weak	0.942	#N/A	#N/A	#N/A	#N/A	#N/A	#N/A	38.216	weak	0.979
COQ6	146.137	weak	0.994	#N/A	#N/A	#N/A	#N/A	#N/A	#N/A	#N/A	#N/A	#N/A	85.19	good	0.959	79.948	good	0.993	117.597	weak	0.93	#N/A	#N/A	#N/A	86.199	weak	0.993	162.646	good	0.918
COQ7	#N/A	#N/A	#N/A	#N/A	#N/A	#N/A	#N/A	#N/A	#N/A	#N/A	#N/A	#N/A	214.792	weak	0.995	#N/A	#N/A	#N/A	106.785	weak	0.975	96.124	weak	0.984	54.908	weak	1	51.241	weak	0.99
COQ9	329.806	good	0.931	277.952	weak	0.929	626.221	weak	0.855	351.614	weak	0.862	111.187	good	0.999	116.442	good	0.999	#N/A	#N/A	#N/A	144.561	weak	0.863	50.706	good	0.999	63.1	good	1
CORO1A	265.621	good	0.968	367.475	good	0.988	863.163	good	0.999	935.447	good	0.999	#N/A	#N/A	#N/A	#N/A	#N/A	#N/A	409.446	good	0.995	320.239	good	0.996	56.615	good	0.994	70.244	good	0.999
CORO1B	74.816	weak	0.982	73.371	weak	0.998	321.382	good	0.986	139.075	good	0.997	102.707	good	0.983	184.84	good	0.974	43.275	good	0.995	36.244	good	0.995	77.166	good	0.996	104.127	good	1
CORO1C	147.74	good	0.99	173.713	good	0.982	541.433	good	0.998	243.258	good	0.996	79.519	good	0.994	80.649	good	0.994	83.324	good	0.985	70.436	good	0.991	85.998	good	0.999	91.831	good	0.999
CORO2B	207.478	weak	0.993	#N/A	#N/A	#N/A	#N/A	#N/A	#N/A	#N/A	#N/A	#N/A	#N/A	#N/A	#N/A	#N/A	#N/A	#N/A	#N/A	#N/A	#N/A	#N/A	#N/A	#N/A	32.961	good	0.996	43.94	good	0.993
CORO7	222.586	good	0.988	272.841	weak	0.982	500.753	good	0.977	420.219	good	0.999	#N/A	#N/A	#N/A	#N/A	#N/A	#N/A	82.418	good	0.99	75.77	good	0.984	45.858	good	1	48.832	good	0.998
COTL1	204.368	good	0.97	275.211	good	0.981	1287.47	good	0.992	824.63	good	0.987	#N/A	#N/A	#N/A	#N/A	#N/A	#N/A	129.112	good	0.995	93.51	good	0.984	67.902	good	0.998	83.745	good	0.999
COX15	78.463	weak	0.925	#N/A	#N/A	#N/A	#N/A	#N/A	#N/A	#N/A	#N/A	#N/A	68.15	weak	0.983	43.298	weak	0.996	#N/A	#N/A	#N/A	#N/A	#N/A	#N/A	#N/A	#N/A	#N/A	69.799	weak	0.997
COX17	41.217	weak	0.991	#N/A	#N/A	#N/A	#N/A	#N/A	#N/A	98.768	weak	0.916	42.932	good	0.968	42.513	good	0.989	29.663	weak	1	25.674	weak	0.979	32.115	weak	0.996	37.175	weak	0.989
COX20	152.307	good	0.973	184.493	weak	0.982	#N/A	#N/A	#N/A	#N/A	#N/A	#N/A	316.948	weak	0.96	256.913	weak	0.982	112.842	weak	0.983	#N/A	#N/A	#N/A	38.826	weak	0.983	46.906	weak	0.99
COX4I1	306.969	good	0.986	346.27	good	0.984	842.597	good	0.984	710.452	good	0.982	136.527	good	0.988	155.559	good	0.97	262.127	good	0.994	182.202	good	0.977	71.267	good	0.972	98.464	good	0.975
COX5B	306.058	weak	0.98	346.435	good	0.997	653.807	good	0.95	608.223	good	0.993	193.034	good	0.981	177.136	good	0.99	247.35	weak	1	201.024	weak	0.964	103.264	good	0.967	129.033	good	0.985
COX6B1	120.075	weak	0.97	168.04	weak	0.987	#N/A	#N/A	#N/A	#N/A	#N/A	#N/A	153.935	good	0.951	84.693	good	0.99	#N/A	#N/A	#N/A	#N/A	#N/A	#N/A	59.457	good	0.994	67.402	good	0.996
COX6C	#N/A	#N/A	#N/A	252.246	weak	0.993	814.1	good	0.983	501.784	good	0.997	#N/A	#N/A	#N/A	244.663	good	0.997	384.132	weak	0.99	230.781	good	0.89	87.331	good	0.996	103.089	good	0.993
COX7A2L	183.205	weak	0.978	219.891	weak	0.981	284.717	weak	0.994	252.816	weak	0.981	118.37	good	0.983	112.583	good	0.883	153.519	weak	0.998	#N/A	#N/A	#N/A	72.443	good	0.999	82.318	good	0.991
COX7B	#N/A	#N/A	#N/A	#N/A	#N/A	#N/A	#N/A	#N/A	#N/A	#N/A	#N/A	#N/A	#N/A	#N/A	#N/A	166.826	weak	0.998	#N/A	#N/A	#N/A	#N/A	#N/A	#N/A	75.964	weak	0.885	#N/A	#N/A	#N/A
COX7C	#N/A	#N/A	#N/A	379.103	weak	0.989	#N/A	#N/A	#N/A	#N/A	#N/A	#N/A	179.585	weak	0.901	266.937	weak	0.996	#N/A	#N/A	#N/A	#N/A	#N/A	#N/A	94.14	weak	0.996	116.703	weak	0.976
CPNE1	107.852	good	0.986	143.37	good	0.999	#N/A	#N/A	#N/A	273.015	good	0.977	#N/A	#N/A	#N/A	#N/A	#N/A	#N/A	113.034	good	0.984	98.211	good	0.998	66.034	weak	0.997	71.212	good	0.994
CPNE3	90.151	good	0.994	109.327	good	0.998	217.787	good	0.874	199.918	good	1	75.419	good	0.996	72.993	good	0.999	105.534	good	0.985	88.309	good	0.983	126.321	weak	0.878	171.963	good	0.994
CPOX	61.76	good	0.981	75.969	weak	0.998	317.365	weak	0.913	210.708	weak	0.965	143.051	good	1	142.673	good	0.984	#N/A	#N/A	#N/A	#N/A	#N/A	#N/A	43.254	weak	0.992	44.681	good	0.999
CPPED1	214.692	weak	0.991	263.269	weak	0.971	491.327	weak	0.955	#N/A	#N/A	#N/A	272.376	weak	0.898	305.586	good	0.916	133.629	good	0.992	126.541	good	0.991	#N/A	#N/A	#N/A	88.971	weak	0.888
CPQ	62.717	weak	0.914	#N/A	#N/A	#N/A	#N/A	#N/A	#N/A	211.244	weak	0.972	414.347	weak	0.949	155.223	weak	0.944	22.628	weak	0.955	22.073	good	0.972	#N/A	#N/A	#N/A	#N/A	#N/A	#N/A
CPSF1	118.376	good	0.983	123.502	good	0.998	#N/A	#N/A	#N/A	278.532	good	0.868	65.568	good	0.996	74.533	good	0.998	85.128	good	0.989	74.811	good	0.997	73.054	good	0.998	83.668	good	0.994
CPSF2	44.296	good	0.994	50.853	good	0.999	#N/A	#N/A	#N/A	91.725	good	0.974	23.195	good	1	22.66	good	0.99	34.615	good	0.991	30.556	good	0.993	28.077	good	0.99	30.424	good	0.993
CPSF3	82.289	good	0.965	96.221	good	0.997	#N/A	#N/A	#N/A	310.95	good	0.975	68.887	good	0.983	73.013	good	1	115.603	weak	0.988	95.723	weak	0.952	53.696	weak	0.86	59.927	good	0.998
CPSF3L	#N/A	#N/A	#N/A	#N/A	#N/A	#N/A	159.94	weak	0.932	94.267	weak	0.887	69.667	weak	0.96	67.468	weak	1	#N/A	#N/A	#N/A	#N/A	#N/A	#N/A	54.678	weak	0.998	53.849	weak	0.993
CPSF4	#N/A	#N/A	#N/A	#N/A	#N/A	#N/A	#N/A	#N/A	#N/A	#N/A	#N/A	#N/A	88.374	weak	0.922	#N/A	#N/A	#N/A	93.779	weak	0.942	#N/A	#N/A	#N/A	68.995	weak	0.973	71.959	weak	0.993
CPSF6	124.615	good	0.987	141.346	good	0.998	368.25	good	0.992	297.478	good	0.996	53.658	good	0.998	51.472	good	0.992	102.84	good	0.992	77.963	good	0.976	62.433	good	0.998	73.214	good	0.997
CPSF7	64.772	good	0.975	102.94	good	0.999	202.735	good	0.998	174.479	good	0.967	69.305	good	0.988	65.327	good	0.999	74.579	weak	0.99	61.866	good	0.996	55.925	good	0.995	61.646	good	0.998
CPT1A	118.742	good	0.985	165.347	good	1	324.24	good	0.991	244.795	good	0.994	292.29	good	0.982	360.727	good	0.994	122.073	good	0.989	90.199	good	0.976	99.026	weak	0.962	133.787	good	0.983
CPT2	#N/A	#N/A	#N/A	241.675	good	0.989	#N/A	#N/A	#N/A	#N/A	#N/A	#N/A	109.022	good	0.999	109.963	good	0.999	125.832	good	0.92	116.386	good	0.983	#N/A	#N/A	#N/A	235.356	good	0.959
CPVL	#N/A	#N/A	#N/A	#N/A	#N/A	#N/A	#N/A	#N/A	#N/A	505.987	weak	0.862	247.332	weak	0.942	#N/A	#N/A	#N/A	59.869	good	0.986	60.293	good	0.987	#N/A	#N/A	#N/A	#N/A	#N/A	#N/A
CR2	#N/A	#N/A	#N/A	107.499	good	0.968	#N/A	#N/A	#N/A	#N/A	#N/A	#N/A	#N/A	#N/A	#N/A	#N/A	#N/A	#N/A	#N/A	#N/A	#N/A	#N/A	#N/A	#N/A	#N/A	#N/A	#N/A	#N/A	#N/A	#N/A
CRACR2A	#N/A	#N/A	#N/A	#N/A	#N/A	#N/A	#N/A	#N/A	#N/A	147.419	weak	0.895	#N/A	#N/A	#N/A	#N/A	#N/A	#N/A	#N/A	#N/A	#N/A	#N/A	#N/A	#N/A	#N/A	#N/A	#N/A	#N/A	#N/A	#N/A
CRADD	#N/A	#N/A	#N/A	#N/A	#N/A	#N/A	#N/A	#N/A	#N/A	88.96	weak	0.971	#N/A	#N/A	#N/A	211.564	weak	0.857	#N/A	#N/A	#N/A	#N/A	#N/A	#N/A	#N/A	#N/A	#N/A	#N/A	#N/A	#N/A
CRAT	369.178	weak	0.962	#N/A	#N/A	#N/A	239.789	weak	0.881	362.941	weak	0.975	105.306	good	0.99	104.851	good	0.998	216.184	weak	0.869	#N/A	#N/A	#N/A	77.042	good	0.997	103.003	good	0.998
CRBN	47.29	weak	0.998	#N/A	#N/A	#N/A	#N/A	#N/A	#N/A	#N/A	#N/A	#N/A	#N/A	#N/A	#N/A	#N/A	#N/A	#N/A	#N/A	#N/A	#N/A	59.577	weak	0.971	#N/A	#N/A	#N/A	35.848	weak	0.953
CREB1	#N/A	#N/A	#N/A	128.221	weak	0.988	147.958	weak	0.952	153.052	weak	0.968	#N/A	#N/A	#N/A	29.977	weak	0.963	#N/A	#N/A	#N/A	#N/A	#N/A	#N/A	39.701	good	0.999	44.381	good	0.994
CREBBP	#N/A	#N/A	#N/A	27.818	good	0.998	#N/A	#N/A	#N/A	#N/A	#N/A	#N/A	#N/A	#N/A	#N/A	#N/A	#N/A	#N/A	#N/A	#N/A	#N/A	23.833	weak	0.993	#N/A	#N/A	#N/A	19.006	weak	0.994
CRELD2	61.576	weak	0.981	#N/A	#N/A	#N/A	#N/A	#N/A	#N/A	#N/A	#N/A	#N/A	95.318	good	0.948	95.347	good	0.998	43.926	weak	0.942	55.485	weak	0.987	84.564	weak	0.863	88.022	weak	0.989
CRIP1	149.115	weak	0.869	174.906	weak	0.963	#N/A	#N/A	#N/A	397.503	weak	0.963	#N/A	#N/A	#N/A	#N/A	#N/A	#N/A	134.879	weak	0.948	101.25	weak	0.956	#N/A	#N/A	#N/A	#N/A	#N/A	#N/A
CRIP2	#N/A	#N/A	#N/A	#N/A	#N/A	#N/A	#N/A	#N/A	#N/A	#N/A	#N/A	#N/A	#N/A	#N/A	#N/A	#N/A	#N/A	#N/A	#N/A	#N/A	#N/A	#N/A	#N/A	#N/A	47.311	good	0.998	72.43	good	0.999
CRK	#N/A	#N/A	#N/A	92.314	weak	0.975	#N/A	#N/A	#N/A	#N/A	#N/A	#N/A	#N/A	#N/A	#N/A	#N/A	#N/A	#N/A	60.66	weak	0.99	50.742	weak	0.983	54.034	good	0.999	60.123	good	0.998
CRKL	85.352	weak	0.996	92.82	good	0.999	134.093	weak	0.999	110.523	good	1	#N/A	#N/A	#N/A	#N/A	#N/A	#N/A	126.558	weak	0.993	82.824	weak	0.986	57.212	good	0.999	71.281	good	0.993
CRLF3	162.572	good	0.985	188.002	weak	0.993	203.867	weak	0.939	196.891	good	0.99	#N/A	#N/A	#N/A	#N/A	#N/A	#N/A	118.543	good	0.993	98.667	good	0.997	#N/A	#N/A	#N/A	#N/A	#N/A	#N/A
CRNKL1	45.539	good	0.995	49.359	good	0.999	77.542	good	0.88	69.629	good	0.998	29.199	good	0.905	25.135	weak	0.984	37.07	good	0.944	30.48	good	0.99	30.692	good	0.989	28.884	good	0.993
CROCC	53.048	good	0.952	81.157	good	0.998	78.357	good	0.903	34.086	good	0.899	#N/A	#N/A	#N/A	119.074	weak	0.92	#N/A	#N/A	#N/A	#N/A	#N/A	#N/A	62.332	good	0.992	84.65	good	0.999
CRTC2	#N/A	#N/A	#N/A	68.605	weak	0.999	#N/A	#N/A	#N/A	#N/A	#N/A	#N/A	#N/A	#N/A	#N/A	#N/A	#N/A	#N/A	#N/A	#N/A	#N/A	#N/A	#N/A	#N/A	#N/A	#N/A	#N/A	#N/A	#N/A	#N/A
CRTC3	#N/A	#N/A	#N/A	61.645	weak	0.972	84.87	weak	0.997	72.333	weak	0.995	#N/A	#N/A	#N/A	#N/A	#N/A	#N/A	40.822	weak	0.991	#N/A	#N/A	#N/A	#N/A	#N/A	#N/A	#N/A	#N/A	#N/A
CRYL1	#N/A	#N/A	#N/A	#N/A	#N/A	#N/A	#N/A	#N/A	#N/A	#N/A	#N/A	#N/A	#N/A	#N/A	#N/A	#N/A	#N/A	#N/A	92.423	weak	0.971	#N/A	#N/A	#N/A	#N/A	#N/A	#N/A	#N/A	#N/A	#N/A
CRYM	#N/A	#N/A	#N/A	#N/A	#N/A	#N/A	#N/A	#N/A	#N/A	#N/A	#N/A	#N/A	#N/A	#N/A	#N/A	#N/A	#N/A	#N/A	#N/A	#N/A	#N/A	#N/A	#N/A	#N/A	43.771	good	0.991	53.366	good	0.993
CRYZ	158.381	good	0.968	234.454	good	0.987	1132.3	weak	0.881	#N/A	#N/A	#N/A	202.555	good	0.993	215.316	good	0.997	129.053	weak	0.939	88.735	good	0.965	92.037	weak	0.997	#N/A	#N/A	#N/A
CRYZL1	#N/A	#N/A	#N/A	#N/A	#N/A	#N/A	541.879	weak	0.938	542.5	weak	0.912	#N/A	#N/A	#N/A	#N/A	#N/A	#N/A	#N/A	#N/A	#N/A	#N/A	#N/A	#N/A	61.993	good	0.999	82.078	good	0.999
CS	284.744	good	0.963	351.304	good	0.994	#N/A	#N/A	#N/A	#N/A	#N/A	#N/A	95.165	good	0.999	95.078	good	0.982	230.315	good	0.987	152.732	good	0.968	81.042	good	0.999	101.812	good	0.999
CSDE1	15.548	good	0.993	18.152	good	1	36.879	good	0.997	30.744	good	1	30.566	good	0.997	37.071	good	0.96	25.111	good	0.988	19.844	good	0.994	25.465	good	0.998	29.37	good	1
CSE1L	79.734	good	0.957	101.311	good	0.994	535.408	good	1	401.418	good	0.999	277.105	good	0.968	239.66	good	0.923	138.391	good	0.99	113.061	good	0.991	71.474	good	0.999	77.849	good	1
CSK	96.485	good	0.97	121.139	good	0.993	257.19	good	0.998	233.164	good	0.999	#N/A	#N/A	#N/A	#N/A	#N/A	#N/A	102.107	good	0.993	79.239	good	0.992	39.968	good	0.999	46.014	good	1
CSNK1A1	26.589	good	0.989	#N/A	#N/A	#N/A	68.505	weak	0.957	42.816	weak	0.997	25.321	weak	0.992	33.093	good	0.891	23.291	good	0.984	20.678	good	0.987	19.922	good	0.984	21.193	good	0.991
CSNK1D	14.284	weak	0.963	#N/A	#N/A	#N/A	#N/A	#N/A	#N/A	#N/A	#N/A	#N/A	#N/A	#N/A	#N/A	#N/A	#N/A	#N/A	17.479	weak	0.927	13.543	weak	0.958	17.181	good	0.993	21.106	good	0.998
CSNK1E	#N/A	#N/A	#N/A	#N/A	#N/A	#N/A	#N/A	#N/A	#N/A	#N/A	#N/A	#N/A	#N/A	#N/A	#N/A	#N/A	#N/A	#N/A	#N/A	#N/A	#N/A	#N/A	#N/A	#N/A	18.268	good	0.998	23.475	good	0.995
CSNK1G2	#N/A	#N/A	#N/A	#N/A	#N/A	#N/A	#N/A	#N/A	#N/A	#N/A	#N/A	#N/A	#N/A	#N/A	#N/A	#N/A	#N/A	#N/A	#N/A	#N/A	#N/A	#N/A	#N/A	#N/A	#N/A	#N/A	#N/A	35.634	weak	0.972
CSNK1G3	#N/A	#N/A	#N/A	#N/A	#N/A	#N/A	#N/A	#N/A	#N/A	#N/A	#N/A	#N/A	#N/A	#N/A	#N/A	23.121	weak	0.91	#N/A	#N/A	#N/A	#N/A	#N/A	#N/A	32.271	weak	0.947	29.132	good	0.996
CSNK2A2	89.194	weak	0.981	113.755	weak	0.997	384.325	weak	0.974	#N/A	#N/A	#N/A	#N/A	#N/A	#N/A	46.231	weak	0.987	#N/A	#N/A	#N/A	74.308	weak	0.937	71.404	good	1	84.706	good	0.998
CSNK2B	76.724	weak	0.978	#N/A	#N/A	#N/A	#N/A	#N/A	#N/A	#N/A	#N/A	#N/A	#N/A	#N/A	#N/A	50.666	weak	0.9	60.199	weak	0.991	42.594	weak	0.975	79.398	good	0.999	90.175	good	1
CSRP1	#N/A	#N/A	#N/A	94.445	weak	0.932	452.304	weak	0.878	#N/A	#N/A	#N/A	#N/A	#N/A	#N/A	#N/A	#N/A	#N/A	#N/A	#N/A	#N/A	91.716	good	0.984	#N/A	#N/A	#N/A	#N/A	#N/A	#N/A
CSTB	188.333	good	0.993	192.505	good	0.994	406.85	good	1	174.271	weak	0.999	#N/A	#N/A	#N/A	144.576	good	0.981	31.947	good	0.979	32.832	good	0.979	84.136	weak	0.909	88.415	weak	0.999
CSTF1	85.949	weak	0.917	117.409	weak	0.975	257.843	weak	0.914	222.742	weak	0.97	109.904	weak	0.97	#N/A	#N/A	#N/A	91.842	weak	0.982	62.402	weak	0.945	48.729	weak	0.846	86.787	good	0.981
CSTF2	64.707	weak	0.906	123.081	good	0.998	#N/A	#N/A	#N/A	#N/A	#N/A	#N/A	74.82	weak	0.995	67.624	weak	0.977	#N/A	#N/A	#N/A	77.1	weak	0.988	59.008	good	0.998	68.045	good	0.995
CSTF2T	44.378	weak	0.964	60.198	good	0.984	86.915	weak	0.995	93.645	weak	0.986	50.69	weak	0.991	50.463	good	0.999	#N/A	#N/A	#N/A	39.555	weak	1	35.415	good	0.94	26.497	weak	0.948
CSTF3	111.869	good	0.973	#N/A	#N/A	#N/A	#N/A	#N/A	#N/A	#N/A	#N/A	#N/A	73.024	good	0.991	74.81	good	0.994	102.704	good	0.99	79.041	good	0.992	63.357	weak	0.992	66.044	good	0.997
CTAGE5	#N/A	#N/A	#N/A	94.233	good	0.981	118.716	weak	0.859	119.397	good	0.972	54.767	good	0.985	49.991	good	0.998	59.963	good	0.999	#N/A	#N/A	#N/A	61.404	good	0.996	66.878	good	0.999
CTBP1	89.079	good	0.983	116.532	good	0.998	273.91	weak	0.987	182.431	weak	0.999	92.798	weak	0.9	103.314	weak	0.999	94.305	good	0.991	79.447	weak	0.979	55.548	good	0.999	63.293	good	1
CTBS	#N/A	#N/A	#N/A	#N/A	#N/A	#N/A	#N/A	#N/A	#N/A	#N/A	#N/A	#N/A	30.39	weak	0.963	52.245	weak	0.961	#N/A	#N/A	#N/A	166.171	weak	0.95	#N/A	#N/A	#N/A	#N/A	#N/A	#N/A
CTC1	#N/A	#N/A	#N/A	#N/A	#N/A	#N/A	#N/A	#N/A	#N/A	74.172	weak	0.938	#N/A	#N/A	#N/A	#N/A	#N/A	#N/A	#N/A	#N/A	#N/A	#N/A	#N/A	#N/A	65.136	weak	0.982	64.616	weak	0.993
CTCF	178.599	good	0.95	142.328	good	0.992	#N/A	#N/A	#N/A	204.071	weak	0.971	27.946	weak	0.972	30.187	good	0.976	94.505	weak	0.997	77.213	weak	0.93	56.279	weak	0.975	56.643	good	0.997
CTDP1	66.685	weak	0.972	75.749	weak	0.966	#N/A	#N/A	#N/A	101.659	good	0.995	86.27	weak	0.921	73.569	weak	0.932	56.091	weak	0.991	43.182	weak	0.993	#N/A	#N/A	#N/A	51.902	weak	0.977
CTDSP1	#N/A	#N/A	#N/A	59.907	weak	0.936	#N/A	#N/A	#N/A	113.747	weak	0.932	#N/A	#N/A	#N/A	#N/A	#N/A	#N/A	#N/A	#N/A	#N/A	#N/A	#N/A	#N/A	#N/A	#N/A	#N/A	#N/A	#N/A	#N/A
CTDSPL2	75.463	weak	0.87	73.203	weak	0.899	78.861	weak	0.973	79.127	weak	0.987	#N/A	#N/A	#N/A	#N/A	#N/A	#N/A	50.324	weak	0.987	#N/A	#N/A	#N/A	22.915	good	0.98	24.176	good	0.989
CTNNA1	#N/A	#N/A	#N/A	#N/A	#N/A	#N/A	#N/A	#N/A	#N/A	#N/A	#N/A	#N/A	23.375	good	0.991	22.393	good	0.991	#N/A	#N/A	#N/A	12.179	good	0.866	42.235	good	0.988	42.234	good	0.989
CTNNBL1	70.247	good	0.987	73.893	good	0.998	147.343	good	0.976	155.152	good	0.994	32.264	good	0.988	33.332	good	0.994	47.116	good	0.994	38.406	good	0.991	46.917	good	0.994	51.348	good	0.997
CTPS1	43.097	good	0.951	58.605	weak	0.999	#N/A	#N/A	#N/A	#N/A	#N/A	#N/A	#N/A	#N/A	#N/A	#N/A	#N/A	#N/A	268.192	weak	0.966	200.996	weak	0.956	44.835	good	0.999	53.085	good	1
CTPS2	102.635	weak	0.945	106.62	weak	0.958	#N/A	#N/A	#N/A	#N/A	#N/A	#N/A	#N/A	#N/A	#N/A	#N/A	#N/A	#N/A	#N/A	#N/A	#N/A	185.867	weak	0.931	62.1	weak	0.989	84.167	good	0.998
CTR9	37.912	good	0.983	39.803	good	0.996	80.19	good	0.996	65.282	good	0.996	18.37	good	0.994	19.903	good	0.986	52.791	weak	0.947	38.621	good	0.958	22.171	good	0.978	24.011	good	0.991
CTSB	#N/A	#N/A	#N/A	#N/A	#N/A	#N/A	#N/A	#N/A	#N/A	71.116	weak	0.997	51.89	good	1	52.853	good	0.999	18.513	good	0.975	19.372	good	0.982	54.485	weak	0.974	68.931	good	0.993
CTSC	89.528	weak	0.969	#N/A	#N/A	#N/A	1617.5	good	0.992	1728.2	good	0.996	44.427	weak	0.996	54.155	good	0.999	78.382	good	0.997	56.609	good	0.998	#N/A	#N/A	#N/A	#N/A	#N/A	#N/A
CTSD	#N/A	#N/A	#N/A	40.63	good	0.998	146.984	good	0.999	108.197	good	1	60.474	good	0.999	59.11	good	1	16.628	good	0.983	15.635	good	0.977	80.69	good	0.998	85.249	good	0.995
CTSG	#N/A	#N/A	#N/A	#N/A	#N/A	#N/A	#N/A	#N/A	#N/A	#N/A	#N/A	#N/A	21.067	weak	0.996	#N/A	#N/A	#N/A	63.34	weak	0.943	#N/A	#N/A	#N/A	#N/A	#N/A	#N/A	#N/A	#N/A	#N/A
CTSH	43.796	weak	0.987	52.738	good	0.992	#N/A	#N/A	#N/A	#N/A	#N/A	#N/A	47.131	good	0.998	46.342	good	0.994	45.152	good	0.998	42.467	good	0.997	#N/A	#N/A	#N/A	#N/A	#N/A	#N/A
CTSS	33.712	good	0.97	36.274	good	0.992	106.807	good	0.992	48.368	good	0.998	27.075	weak	0.968	37.471	good	0.94	22.869	good	0.996	20.689	good	0.997	#N/A	#N/A	#N/A	#N/A	#N/A	#N/A
CTSZ	19.758	good	0.994	31.111	weak	1	403.706	weak	0.99	152.441	weak	0.989	63.309	good	0.999	63.657	good	0.997	28.602	good	0.999	26.975	good	0.998	#N/A	#N/A	#N/A	#N/A	#N/A	#N/A
CTU2	#N/A	#N/A	#N/A	#N/A	#N/A	#N/A	#N/A	#N/A	#N/A	#N/A	#N/A	#N/A	#N/A	#N/A	#N/A	#N/A	#N/A	#N/A	#N/A	#N/A	#N/A	#N/A	#N/A	#N/A	50.846	weak	0.975	62.906	weak	0.998
CUEDC2	#N/A	#N/A	#N/A	#N/A	#N/A	#N/A	#N/A	#N/A	#N/A	#N/A	#N/A	#N/A	#N/A	#N/A	#N/A	#N/A	#N/A	#N/A	#N/A	#N/A	#N/A	#N/A	#N/A	#N/A	11.034	weak	0.924	14.12	weak	0.921
CUL1	29.311	good	0.992	33.87	good	0.999	#N/A	#N/A	#N/A	75.004	good	0.994	69.302	good	0.924	#N/A	#N/A	#N/A	46.24	good	0.975	36.448	good	0.995	33.289	good	1	40.037	good	0.998
CUL2	98.027	good	0.985	#N/A	#N/A	#N/A	#N/A	#N/A	#N/A	#N/A	#N/A	#N/A	78.996	good	1	65.99	good	0.999	86.599	good	0.983	66.68	good	0.971	48.27	good	0.991	54.736	good	1
CUL3	63.175	good	0.997	73.988	good	0.999	109.751	good	0.996	98.464	good	1	59.013	good	0.991	61.094	good	0.999	50.575	good	0.986	44.961	good	0.991	38.945	good	0.999	43.959	good	1
CUL4A	43.526	good	0.997	52.981	weak	0.998	105.032	good	0.995	82.091	good	0.99	64.859	weak	0.981	61.027	good	0.883	39.418	weak	0.982	32.883	good	0.996	#N/A	#N/A	#N/A	42.917	good	0.997
CUL4B	84.328	good	0.994	88.449	good	0.999	116.718	weak	0.989	101.855	good	0.999	#N/A	#N/A	#N/A	42.503	good	0.986	63.839	weak	0.983	46.918	weak	0.99	37.177	weak	0.999	45.436	good	0.997
CUL5	153.273	weak	0.992	167.179	good	0.999	355.154	weak	0.97	291.579	good	0.998	157.009	good	0.989	159.66	good	0.995	86.362	good	0.983	87.493	good	0.964	58.381	good	0.999	66.825	good	1
CUTA	139.492	weak	0.996	166.991	weak	0.992	#N/A	#N/A	#N/A	76.253	weak	0.857	#N/A	#N/A	#N/A	#N/A	#N/A	#N/A	174.407	weak	0.916	126.695	weak	0.948	#N/A	#N/A	#N/A	92.061	good	0.91
CUTC	399.03	weak	1	#N/A	#N/A	#N/A	#N/A	#N/A	#N/A	#N/A	#N/A	#N/A	#N/A	#N/A	#N/A	#N/A	#N/A	#N/A	141.143	weak	0.976	#N/A	#N/A	#N/A	#N/A	#N/A	#N/A	#N/A	#N/A	#N/A
CUX1	52.527	weak	0.985	#N/A	#N/A	#N/A	#N/A	#N/A	#N/A	55.942	weak	0.897	#N/A	#N/A	#N/A	#N/A	#N/A	#N/A	35.958	good	0.989	31.226	weak	0.949	22.775	good	0.977	23.68	good	0.987
CWC15	73.236	good	0.992	60.556	weak	0.994	109.81	weak	0.996	114.031	weak	0.982	19.317	weak	0.962	#N/A	#N/A	#N/A	40.213	weak	0.995	38.198	weak	0.995	21.671	good	0.998	23.408	good	0.999
CWC22	56.855	good	0.992	53.949	good	1	88.85	weak	0.999	96.332	good	0.992	63.76	weak	0.928	65.664	weak	0.95	45.973	good	0.995	46.745	weak	0.992	#N/A	#N/A	#N/A	39.072	good	0.995
CWC25	36.617	good	0.935	#N/A	#N/A	#N/A	#N/A	#N/A	#N/A	74.818	weak	0.945	#N/A	#N/A	#N/A	#N/A	#N/A	#N/A	#N/A	#N/A	#N/A	#N/A	#N/A	#N/A	15.811	weak	0.945	18.372	weak	0.966
CWC27	73.168	weak	0.971	71.436	weak	0.956	#N/A	#N/A	#N/A	#N/A	#N/A	#N/A	#N/A	#N/A	#N/A	#N/A	#N/A	#N/A	51.411	weak	0.936	#N/A	#N/A	#N/A	33.008	weak	0.992	42.985	weak	0.921
CWF19L1	115.386	weak	0.98	129.142	good	0.958	#N/A	#N/A	#N/A	#N/A	#N/A	#N/A	#N/A	#N/A	#N/A	#N/A	#N/A	#N/A	64.238	good	0.892	58.883	good	0.988	#N/A	#N/A	#N/A	#N/A	#N/A	#N/A
CWF19L2	44.655	weak	0.995	47.782	weak	0.994	59.397	weak	0.976	52.337	weak	0.938	316.214	weak	0.996	#N/A	#N/A	#N/A	#N/A	#N/A	#N/A	#N/A	#N/A	#N/A	#N/A	#N/A	#N/A	#N/A	#N/A	#N/A
CXCR4	28.568	good	0.879	26.796	good	0.961	29.943	good	0.976	29.828	good	0.971	#N/A	#N/A	#N/A	#N/A	#N/A	#N/A	#N/A	#N/A	#N/A	37.126	weak	0.957	#N/A	#N/A	#N/A	#N/A	#N/A	#N/A
CXCR5	#N/A	#N/A	#N/A	70.683	weak	0.973	#N/A	#N/A	#N/A	#N/A	#N/A	#N/A	#N/A	#N/A	#N/A	#N/A	#N/A	#N/A	#N/A	#N/A	#N/A	#N/A	#N/A	#N/A	#N/A	#N/A	#N/A	#N/A	#N/A	#N/A
CXorf38	55.002	weak	0.999	50.943	weak	0.992	143.798	weak	0.987	116.392	weak	0.997	#N/A	#N/A	#N/A	#N/A	#N/A	#N/A	66.991	weak	0.986	50.173	weak	0.995	#N/A	#N/A	#N/A	#N/A	#N/A	#N/A
CXorf56	#N/A	#N/A	#N/A	35.869	weak	0.933	54.159	weak	0.976	45.561	weak	0.995	#N/A	#N/A	#N/A	#N/A	#N/A	#N/A	#N/A	#N/A	#N/A	#N/A	#N/A	#N/A	#N/A	#N/A	#N/A	#N/A	#N/A	#N/A
CXXC1	73.451	weak	0.983	78.163	weak	0.993	175.111	weak	1	140.13	weak	0.995	#N/A	#N/A	#N/A	#N/A	#N/A	#N/A	#N/A	#N/A	#N/A	#N/A	#N/A	#N/A	47.49	weak	0.989	53.877	weak	0.991
CXXC5	#N/A	#N/A	#N/A	#N/A	#N/A	#N/A	#N/A	#N/A	#N/A	22.058	weak	0.992	#N/A	#N/A	#N/A	#N/A	#N/A	#N/A	#N/A	#N/A	#N/A	#N/A	#N/A	#N/A	#N/A	#N/A	#N/A	#N/A	#N/A	#N/A
CYB561A3	#N/A	#N/A	#N/A	#N/A	#N/A	#N/A	#N/A	#N/A	#N/A	#N/A	#N/A	#N/A	22.46	weak	0.99	#N/A	#N/A	#N/A	#N/A	#N/A	#N/A	#N/A	#N/A	#N/A	#N/A	#N/A	#N/A	#N/A	#N/A	#N/A
CYB5A	#N/A	#N/A	#N/A	#N/A	#N/A	#N/A	#N/A	#N/A	#N/A	#N/A	#N/A	#N/A	180.123	good	0.997	160.078	good	0.992	49.055	weak	0.986	#N/A	#N/A	#N/A	62.554	good	1	73.377	good	0.998
CYB5B	182.147	weak	0.981	#N/A	#N/A	#N/A	426.216	weak	0.935	279.451	weak	0.975	#N/A	#N/A	#N/A	107.125	weak	0.922	#N/A	#N/A	#N/A	#N/A	#N/A	#N/A	68.733	good	0.969	108.699	good	0.954
CYB5R1	#N/A	#N/A	#N/A	176.644	good	0.919	#N/A	#N/A	#N/A	141.558	weak	0.996	136.746	good	0.995	148.636	good	0.998	111.158	good	0.995	101.702	weak	0.94	77.669	weak	0.998	114.709	weak	0.966
CYB5R2	32.02	weak	0.994	43.36	weak	0.988	#N/A	#N/A	#N/A	#N/A	#N/A	#N/A	#N/A	#N/A	#N/A	#N/A	#N/A	#N/A	#N/A	#N/A	#N/A	#N/A	#N/A	#N/A	#N/A	#N/A	#N/A	#N/A	#N/A	#N/A
CYB5R3	198.323	weak	0.993	288.822	good	0.996	420.988	good	0.971	392.083	good	0.976	94.465	good	0.982	95.45	good	0.991	151.528	good	0.992	103.055	good	0.99	83.861	good	0.999	85.962	good	0.999
CYB5R4	#N/A	#N/A	#N/A	40.313	weak	0.999	#N/A	#N/A	#N/A	#N/A	#N/A	#N/A	#N/A	#N/A	#N/A	#N/A	#N/A	#N/A	35.066	good	0.995	29.653	good	0.994	#N/A	#N/A	#N/A	51.148	weak	0.98
CYBA	156.103	weak	0.882	181.827	weak	0.961	#N/A	#N/A	#N/A	48.049	good	0.849	#N/A	#N/A	#N/A	#N/A	#N/A	#N/A	81.012	good	0.996	65.021	good	0.986	#N/A	#N/A	#N/A	#N/A	#N/A	#N/A
CYBB	155.53	good	0.995	202.114	good	0.997	#N/A	#N/A	#N/A	#N/A	#N/A	#N/A	#N/A	#N/A	#N/A	#N/A	#N/A	#N/A	75.41	good	0.992	56.618	good	0.989	#N/A	#N/A	#N/A	#N/A	#N/A	#N/A
CYC1	307.635	good	0.978	#N/A	#N/A	#N/A	#N/A	#N/A	#N/A	#N/A	#N/A	#N/A	415.409	good	0.996	#N/A	#N/A	#N/A	263.117	weak	0.977	155.34	weak	0.941	154.846	good	0.972	134.764	good	1
CYCS	211.425	good	0.988	204.739	weak	0.984	#N/A	#N/A	#N/A	868.507	weak	0.963	95.139	good	0.991	90.253	good	0.98	158.687	good	0.981	120.896	good	0.98	83.207	good	0.997	110.128	good	0.982
CYFIP1	#N/A	#N/A	#N/A	#N/A	#N/A	#N/A	#N/A	#N/A	#N/A	#N/A	#N/A	#N/A	54.862	good	0.986	79.739	good	0.923	56.954	good	0.986	38.965	good	0.991	68.834	weak	0.997	77.179	good	0.999
CYFIP2	127.928	good	0.986	182.561	good	0.996	345.895	good	0.993	291.193	good	0.999	37.88	good	0.916	39.407	weak	0.893	110.092	weak	0.926	#N/A	#N/A	#N/A	46.811	good	0.996	56.309	good	1
CYP20A1	124.761	weak	0.996	118.294	weak	0.962	188	weak	0.943	134.57	weak	0.973	235.013	good	0.968	212.895	good	0.991	67.586	weak	0.99	47.72	good	0.994	#N/A	#N/A	#N/A	143.487	weak	0.929
CYP2U1	#N/A	#N/A	#N/A	#N/A	#N/A	#N/A	#N/A	#N/A	#N/A	#N/A	#N/A	#N/A	58.783	weak	0.974	77.146	weak	0.923	#N/A	#N/A	#N/A	#N/A	#N/A	#N/A	#N/A	#N/A	#N/A	#N/A	#N/A	#N/A
CYP51A1	#N/A	#N/A	#N/A	#N/A	#N/A	#N/A	#N/A	#N/A	#N/A	#N/A	#N/A	#N/A	19.221	good	0.986	19.821	good	0.974	#N/A	#N/A	#N/A	#N/A	#N/A	#N/A	19.78	good	0.952	22.015	good	0.951
CYTH1	#N/A	#N/A	#N/A	22.051	good	0.965	#N/A	#N/A	#N/A	29.88	weak	0.988	#N/A	#N/A	#N/A	#N/A	#N/A	#N/A	26.8	weak	0.977	24.053	good	0.989	27.795	weak	0.994	36.423	weak	0.995
CYTH2	#N/A	#N/A	#N/A	#N/A	#N/A	#N/A	33.395	weak	0.969	32.954	weak	0.972	#N/A	#N/A	#N/A	#N/A	#N/A	#N/A	73.761	weak	0.945	#N/A	#N/A	#N/A	36.351	good	0.998	40.405	good	0.999
CYTIP	9.086	weak	0.876	#N/A	#N/A	#N/A	20.519	weak	0.968	16.391	weak	0.966	#N/A	#N/A	#N/A	#N/A	#N/A	#N/A	#N/A	#N/A	#N/A	#N/A	#N/A	#N/A	#N/A	#N/A	#N/A	#N/A	#N/A	#N/A
D2HGDH	#N/A	#N/A	#N/A	#N/A	#N/A	#N/A	#N/A	#N/A	#N/A	#N/A	#N/A	#N/A	#N/A	#N/A	#N/A	77.819	good	0.967	#N/A	#N/A	#N/A	#N/A	#N/A	#N/A	94.246	weak	0.906	94.689	good	0.992
DAAM1	35.187	weak	0.988	41.239	good	0.974	45.513	weak	0.986	#N/A	#N/A	#N/A	23.905	good	0.993	23.785	good	0.978	400.612	good	0.937	170.627	weak	0.922	15.804	good	0.966	16.749	good	0.982
DAD1	135.915	weak	0.985	207.581	weak	0.992	408.085	weak	0.905	#N/A	#N/A	#N/A	185.685	good	0.943	184.896	good	0.946	105.516	weak	0.978	79.619	good	0.98	112.729	good	0.972	134.318	good	0.989
DAGLB	#N/A	#N/A	#N/A	#N/A	#N/A	#N/A	#N/A	#N/A	#N/A	76.937	weak	0.877	98.464	weak	0.998	#N/A	#N/A	#N/A	57.223	weak	0.997	51.138	weak	0.991	#N/A	#N/A	#N/A	#N/A	#N/A	#N/A
DAK	220.975	good	0.992	275.925	good	0.993	#N/A	#N/A	#N/A	#N/A	#N/A	#N/A	#N/A	#N/A	#N/A	#N/A	#N/A	#N/A	293.923	good	0.977	207.864	good	0.969	#N/A	#N/A	#N/A	#N/A	#N/A	#N/A
DAP3	69.98	weak	0.926	79.149	good	0.993	#N/A	#N/A	#N/A	#N/A	#N/A	#N/A	47.358	good	0.971	42.68	good	0.941	76.592	weak	0.971	51.545	weak	0.984	55.68	good	0.968	65.463	good	0.937
DAPP1	32.71	good	0.981	#N/A	#N/A	#N/A	#N/A	#N/A	#N/A	#N/A	#N/A	#N/A	#N/A	#N/A	#N/A	#N/A	#N/A	#N/A	142.257	weak	0.882	64.006	weak	0.945	#N/A	#N/A	#N/A	#N/A	#N/A	#N/A
DARS	69.587	good	0.984	85.322	good	0.999	#N/A	#N/A	#N/A	249.709	good	0.993	176.392	good	0.983	200.772	good	0.993	130.936	good	0.977	94.837	good	0.981	82.114	good	0.995	107.129	good	0.999
DARS2	162.249	good	0.97	234.936	good	0.995	57.535	weak	0.91	385.274	weak	0.945	81.902	good	0.998	89.894	good	0.991	172.045	good	0.859	136.833	good	0.978	67.296	good	0.987	86.146	good	0.998
DAXX	81.256	weak	0.982	82.602	weak	0.911	125.689	weak	0.914	#N/A	#N/A	#N/A	#N/A	#N/A	#N/A	#N/A	#N/A	#N/A	#N/A	#N/A	#N/A	52.048	weak	0.988	38.209	weak	0.996	40.705	weak	0.977
DAZAP1	202.228	good	0.962	196.234	weak	0.994	#N/A	#N/A	#N/A	742.755	weak	0.982	64.885	good	0.999	75.111	good	0.963	249.427	weak	0.985	150.122	good	0.962	117.711	good	0.991	122.461	good	0.999
DBI	123.434	good	0.95	214.022	good	0.975	901.455	good	1	705.09	good	0.999	#N/A	#N/A	#N/A	#N/A	#N/A	#N/A	119.651	good	0.955	124.534	good	0.948	114.158	good	0.997	171.162	good	0.997
DBNL	137.001	weak	0.974	172.352	good	0.995	586.814	weak	0.97	507.327	weak	0.993	#N/A	#N/A	#N/A	77.82	weak	0.989	121.858	good	0.991	103.942	weak	0.972	61.817	good	0.995	82.563	good	0.996
DBR1	97.921	weak	1	112.99	weak	0.993	#N/A	#N/A	#N/A	#N/A	#N/A	#N/A	#N/A	#N/A	#N/A	#N/A	#N/A	#N/A	#N/A	#N/A	#N/A	55.847	weak	0.993	#N/A	#N/A	#N/A	51.706	weak	0.934
DBT	#N/A	#N/A	#N/A	#N/A	#N/A	#N/A	#N/A	#N/A	#N/A	#N/A	#N/A	#N/A	270.96	good	0.985	#N/A	#N/A	#N/A	182.441	weak	0.982	136.692	weak	0.999	113.952	good	0.998	146.555	good	0.993
DCAF11	#N/A	#N/A	#N/A	35.667	weak	0.998	#N/A	#N/A	#N/A	#N/A	#N/A	#N/A	#N/A	#N/A	#N/A	#N/A	#N/A	#N/A	#N/A	#N/A	#N/A	#N/A	#N/A	#N/A	#N/A	#N/A	#N/A	27.686	weak	0.981
DCAF13	26.629	weak	0.964	25.247	good	0.988	#N/A	#N/A	#N/A	37.245	weak	0.878	#N/A	#N/A	#N/A	34.758	weak	0.923	#N/A	#N/A	#N/A	#N/A	#N/A	#N/A	16.31	weak	0.878	14.9	good	0.922
DCAF7	#N/A	#N/A	#N/A	33.588	good	0.968	59.174	weak	0.932	44.075	weak	0.998	#N/A	#N/A	#N/A	#N/A	#N/A	#N/A	30.571	weak	0.958	#N/A	#N/A	#N/A	27.564	good	0.976	28.623	good	0.975
DCAF8	#N/A	#N/A	#N/A	#N/A	#N/A	#N/A	#N/A	#N/A	#N/A	#N/A	#N/A	#N/A	33.876	good	0.981	34.438	good	0.991	31.528	weak	0.999	25.913	weak	0.976	#N/A	#N/A	#N/A	33.507	weak	0.986
DCAKD	#N/A	#N/A	#N/A	79.606	weak	0.894	#N/A	#N/A	#N/A	#N/A	#N/A	#N/A	#N/A	#N/A	#N/A	230.85	weak	0.902	#N/A	#N/A	#N/A	142.751	weak	0.861	52.736	good	0.997	63.837	good	0.984
DCDC1	#N/A	#N/A	#N/A	#N/A	#N/A	#N/A	#N/A	#N/A	#N/A	#N/A	#N/A	#N/A	#N/A	#N/A	#N/A	#N/A	#N/A	#N/A	#N/A	#N/A	#N/A	30.947	weak	0.988	#N/A	#N/A	#N/A	#N/A	#N/A	#N/A
DCK	155.502	weak	0.994	160.321	good	0.997	149.29	weak	0.955	157.624	good	0.999	#N/A	#N/A	#N/A	#N/A	#N/A	#N/A	131.92	good	0.993	101.268	weak	0.978	#N/A	#N/A	#N/A	#N/A	#N/A	#N/A
DCP1A	53.554	weak	0.973	#N/A	#N/A	#N/A	100.189	weak	0.878	82.928	weak	0.991	#N/A	#N/A	#N/A	54.372	weak	0.99	47.833	good	0.985	#N/A	#N/A	#N/A	51.886	weak	0.985	53.712	good	0.988
DCP1B	#N/A	#N/A	#N/A	#N/A	#N/A	#N/A	#N/A	#N/A	#N/A	73.735	weak	0.96	#N/A	#N/A	#N/A	#N/A	#N/A	#N/A	#N/A	#N/A	#N/A	#N/A	#N/A	#N/A	#N/A	#N/A	#N/A	#N/A	#N/A	#N/A
DCPS	243.858	good	0.983	362.452	good	1	1555.22	weak	0.968	#N/A	#N/A	#N/A	#N/A	#N/A	#N/A	#N/A	#N/A	#N/A	219.438	good	0.968	191.032	good	0.979	74.644	good	0.997	102.542	good	0.999
DCTD	#N/A	#N/A	#N/A	#N/A	#N/A	#N/A	#N/A	#N/A	#N/A	#N/A	#N/A	#N/A	#N/A	#N/A	#N/A	#N/A	#N/A	#N/A	76.357	weak	0.959	54.275	weak	0.973	#N/A	#N/A	#N/A	#N/A	#N/A	#N/A
DCTN1	102.126	good	0.996	121.09	good	0.998	264.522	good	0.992	201.602	good	1	128.752	good	0.983	101.197	good	0.991	101.589	good	0.987	82.898	good	0.985	57.196	good	0.998	73.97	good	1
DCTN2	113.809	good	0.996	132.847	good	0.999	312.465	good	0.995	226.375	good	1	76.681	good	0.999	70.915	good	0.996	101.274	good	0.991	81.699	good	0.991	53.061	good	1	63.453	good	1
DCTN3	124.156	weak	0.999	141.608	good	0.996	#N/A	#N/A	#N/A	#N/A	#N/A	#N/A	#N/A	#N/A	#N/A	#N/A	#N/A	#N/A	#N/A	#N/A	#N/A	85.159	good	0.988	58.747	good	0.999	67.922	good	1
DCTN4	139.922	weak	0.989	136.619	weak	0.933	#N/A	#N/A	#N/A	269.663	weak	0.926	100.9	weak	0.933	71.895	weak	0.997	94.804	weak	0.973	84.102	good	0.994	52.774	good	0.994	64.365	good	0.996
DCTN6	98.06	weak	0.938	#N/A	#N/A	#N/A	#N/A	#N/A	#N/A	#N/A	#N/A	#N/A	#N/A	#N/A	#N/A	#N/A	#N/A	#N/A	88.386	weak	0.979	73.401	weak	0.998	53.548	good	0.998	58.484	good	0.998
DCTPP1	40.517	weak	0.994	59.284	weak	0.993	#N/A	#N/A	#N/A	#N/A	#N/A	#N/A	#N/A	#N/A	#N/A	#N/A	#N/A	#N/A	149.983	weak	0.993	104.332	weak	0.972	#N/A	#N/A	#N/A	#N/A	#N/A	#N/A
DCUN1D1	114.884	weak	0.981	#N/A	#N/A	#N/A	#N/A	#N/A	#N/A	#N/A	#N/A	#N/A	#N/A	#N/A	#N/A	#N/A	#N/A	#N/A	74.161	weak	0.993	74.561	weak	0.98	56.358	weak	0.994	63.403	good	0.982
DCUN1D3	#N/A	#N/A	#N/A	#N/A	#N/A	#N/A	#N/A	#N/A	#N/A	#N/A	#N/A	#N/A	40.122	weak	0.878	44.751	weak	0.852	#N/A	#N/A	#N/A	#N/A	#N/A	#N/A	52.487	weak	0.978	60.621	weak	0.985
DCXR	382.766	good	0.999	416.337	good	0.999	629.49	good	0.966	424.497	good	0.996	#N/A	#N/A	#N/A	1635.62	good	0.93	#N/A	#N/A	#N/A	131.695	good	0.979	#N/A	#N/A	#N/A	#N/A	#N/A	#N/A
DDA1	43.416	weak	0.93	#N/A	#N/A	#N/A	#N/A	#N/A	#N/A	#N/A	#N/A	#N/A	17.947	weak	0.871	18.418	weak	0.922	25.099	weak	0.988	21.47	weak	0.958	#N/A	#N/A	#N/A	#N/A	#N/A	#N/A
DDAH2	#N/A	#N/A	#N/A	363.85	good	0.908	#N/A	#N/A	#N/A	542.241	weak	0.994	#N/A	#N/A	#N/A	#N/A	#N/A	#N/A	80.306	weak	0.982	57.44	weak	0.992	104.223	good	0.999	126.549	good	0.998
DDB1	63.769	good	0.994	73.052	good	0.998	233.266	good	0.997	179.753	good	0.999	54.114	good	0.988	55.665	good	0.989	49.673	good	0.992	41.985	good	0.985	31.307	good	0.998	35.931	good	0.994
DDB2	53.021	weak	0.851	63.601	good	0.987	#N/A	#N/A	#N/A	151.77	weak	0.971	31.816	good	0.992	37.77	weak	0.988	#N/A	#N/A	#N/A	#N/A	#N/A	#N/A	#N/A	#N/A	#N/A	#N/A	#N/A	#N/A
DDHD2	#N/A	#N/A	#N/A	#N/A	#N/A	#N/A	120.606	weak	0.983	#N/A	#N/A	#N/A	#N/A	#N/A	#N/A	#N/A	#N/A	#N/A	#N/A	#N/A	#N/A	#N/A	#N/A	#N/A	#N/A	#N/A	#N/A	#N/A	#N/A	#N/A
DDI2	104.665	weak	0.986	134.768	weak	0.999	232.981	weak	0.948	155.647	good	0.987	#N/A	#N/A	#N/A	#N/A	#N/A	#N/A	61.199	good	0.961	55.947	good	0.958	46.082	good	1	58.213	good	0.999
DDOST	160.465	good	0.987	192.249	good	0.993	520.917	good	0.992	310.586	good	0.993	290.479	good	0.985	357.485	good	0.987	112.297	good	0.987	80.479	good	0.972	112.455	good	0.999	134.695	good	0.995
DDRGK1	147.719	good	0.993	163.86	weak	0.997	133.256	weak	0.999	120.575	good	0.996	46.661	weak	0.994	#N/A	#N/A	#N/A	55.285	good	0.988	43.351	good	0.991	#N/A	#N/A	#N/A	35.158	weak	0.999
DDX1	133.975	good	0.971	158.727	good	0.993	#N/A	#N/A	#N/A	695.485	good	0.962	67.401	good	0.994	67.53	good	0.986	122.868	good	0.989	94.454	good	0.989	54.799	good	0.999	58.85	good	0.997
DDX10	29.149	good	0.992	32.946	good	1	#N/A	#N/A	#N/A	#N/A	#N/A	#N/A	31.224	good	0.982	28.437	good	0.991	#N/A	#N/A	#N/A	#N/A	#N/A	#N/A	#N/A	#N/A	#N/A	15.322	good	0.985
DDX17	80.832	good	0.988	87.048	good	0.998	103.993	good	0.998	92.955	good	0.999	40.472	good	0.999	45.982	good	0.995	59.94	good	0.992	55.151	good	0.988	48.917	good	0.993	50.893	good	0.982
DDX18	50.522	good	0.993	53.721	good	0.998	76.706	weak	0.981	80.223	weak	0.991	42.599	good	0.999	42.927	good	0.998	37.478	good	0.991	30.419	good	0.993	33.651	good	0.999	35.916	good	0.997
DDX19A	50.489	good	0.95	54.471	weak	0.974	#N/A	#N/A	#N/A	167.912	good	1	131.894	weak	0.847	#N/A	#N/A	#N/A	58.563	good	0.943	65.197	good	0.997	44.623	good	0.996	47.792	weak	0.999
DDX20	22.806	weak	0.979	21.852	weak	0.971	#N/A	#N/A	#N/A	#N/A	#N/A	#N/A	#N/A	#N/A	#N/A	#N/A	#N/A	#N/A	#N/A	#N/A	#N/A	16.147	weak	0.933	#N/A	#N/A	#N/A	40.886	good	0.976
DDX21	37.46	good	0.989	41.43	good	1	126.083	good	0.999	95.132	good	0.999	30.3	good	0.967	28.689	good	0.965	33.901	good	0.983	27.729	good	0.987	36.392	good	0.989	36.469	good	0.999
DDX23	116.011	good	0.993	113.893	good	0.998	181.287	good	0.996	158.855	good	0.999	48.948	good	1	41.179	good	0.994	66.467	good	0.998	61.996	good	0.994	53.282	good	0.997	58.288	good	0.999
DDX24	24.426	good	0.987	24.866	good	0.996	48.256	good	0.998	47.631	good	1	14.016	good	0.934	14.786	good	0.897	18.345	good	0.97	16.753	good	0.971	#N/A	#N/A	#N/A	12.488	good	0.886
DDX26B	68.334	weak	0.975	#N/A	#N/A	#N/A	#N/A	#N/A	#N/A	#N/A	#N/A	#N/A	#N/A	#N/A	#N/A	#N/A	#N/A	#N/A	105.028	weak	0.904	#N/A	#N/A	#N/A	#N/A	#N/A	#N/A	#N/A	#N/A	#N/A
DDX27	44.419	good	0.993	43.82	good	0.999	69.79	good	0.998	59.473	good	0.994	30.65	good	0.984	29.682	good	0.984	24.195	good	0.971	21.937	good	0.986	22.187	good	0.987	24.246	good	0.988
DDX28	22.401	good	0.995	#N/A	#N/A	#N/A	30.053	weak	0.996	38.657	weak	0.978	20.329	good	0.942	17.162	good	0.932	14.265	weak	0.974	13.388	weak	0.996	21.902	good	0.98	21.701	good	0.991
DDX31	65.854	weak	0.937	68.025	good	0.999	#N/A	#N/A	#N/A	#N/A	#N/A	#N/A	#N/A	#N/A	#N/A	45.981	weak	0.996	#N/A	#N/A	#N/A	#N/A	#N/A	#N/A	#N/A	#N/A	#N/A	29.776	weak	0.991
DDX39A	#N/A	#N/A	#N/A	115.837	good	0.998	929.664	weak	0.983	716.935	weak	0.932	47.227	weak	0.984	45.286	weak	0.889	150.009	weak	0.998	107.667	weak	0.979	62.996	good	0.999	73.924	good	0.994
DDX39B	198.293	good	0.981	228.591	weak	0.996	#N/A	#N/A	#N/A	1030.98	good	0.974	83.3	good	0.999	85.729	good	0.997	197.555	weak	0.979	173.094	weak	0.992	82.336	good	0.997	104.499	good	0.993
DDX3X	25.01	good	0.99	28.299	good	0.999	48.521	good	0.999	44.222	good	0.999	27.276	good	0.999	28.642	good	0.997	34.036	good	0.991	29.227	good	0.99	33.875	good	0.998	38.397	good	0.998
DDX41	41.025	good	0.956	43.883	good	0.991	#N/A	#N/A	#N/A	91.73	weak	0.995	18.548	good	0.995	19.216	good	0.988	31.281	weak	0.99	28.063	good	0.992	51.047	good	0.989	47.645	good	0.998
DDX42	52.364	good	0.997	62.719	good	0.999	121.876	good	1	102.829	good	0.996	28.956	good	0.992	28.969	good	0.984	47.282	good	0.989	44.328	good	0.984	29.015	good	1	34.983	good	1
DDX46	77.513	good	0.991	103.576	good	0.999	234.907	good	0.997	216.727	good	1	79.87	good	0.96	68.655	good	0.96	83.238	good	0.993	70.631	good	0.99	60.771	good	0.99	67.518	good	0.995
DDX47	43.322	good	0.993	43.456	weak	0.996	62.433	good	0.999	49.985	weak	0.994	21.654	good	0.995	27.774	weak	0.984	21.674	weak	0.948	19.932	weak	0.978	20.609	good	0.97	20.164	good	0.974
DDX49	#N/A	#N/A	#N/A	27.234	weak	1	#N/A	#N/A	#N/A	#N/A	#N/A	#N/A	12.224	weak	0.985	15.621	weak	0.89	18.551	weak	0.949	#N/A	#N/A	#N/A	21.802	weak	0.969	#N/A	#N/A	#N/A
DDX5	20.419	good	0.988	23.081	good	0.999	40.452	good	0.998	35.332	good	0.999	18.498	good	0.973	17.48	good	0.96	23.733	good	0.983	19.708	good	0.99	20.171	good	0.993	20.019	good	0.997
DDX50	41.203	good	0.99	47.828	good	0.997	74.248	weak	0.999	65.122	good	0.996	26.423	good	0.989	54.789	good	0.943	33.71	weak	0.993	27.452	good	0.996	31.148	good	0.986	34.848	good	0.997
DDX51	37.356	good	0.98	35.317	weak	0.868	#N/A	#N/A	#N/A	#N/A	#N/A	#N/A	23.353	good	0.98	23.571	good	0.981	36.004	weak	0.949	24.639	weak	0.997	29.444	good	0.993	30.254	good	0.995
DDX52	40.952	good	0.988	45.213	good	0.998	#N/A	#N/A	#N/A	#N/A	#N/A	#N/A	18.099	good	0.981	18.377	good	0.967	24.986	weak	0.997	#N/A	#N/A	#N/A	23.328	weak	0.967	20.875	weak	0.998
DDX54	39.527	good	0.99	38.874	good	0.997	77.427	weak	0.998	62.678	good	0.991	38.675	good	0.999	31.111	good	0.996	26.401	good	0.981	22.72	good	0.975	15.411	good	0.949	16.998	good	0.948
DDX55	91.017	good	0.988	99.473	weak	0.997	#N/A	#N/A	#N/A	212.653	weak	0.913	39.075	weak	0.992	41.656	weak	0.999	#N/A	#N/A	#N/A	60.383	weak	0.993	40.601	weak	0.893	40.868	weak	0.973
DDX56	23.883	good	0.992	26.45	good	0.998	57.299	weak	0.992	47.84	weak	0.991	16.073	good	0.954	15.794	good	0.947	21.399	weak	0.991	17.302	good	0.94	19.43	good	0.978	19.849	good	0.991
DDX58	189.275	good	0.976	202.742	good	0.997	217.279	weak	0.897	218.923	good	0.996	#N/A	#N/A	#N/A	#N/A	#N/A	#N/A	121.41	good	0.977	64.767	good	0.854	#N/A	#N/A	#N/A	#N/A	#N/A	#N/A
DDX59	60.53	weak	0.979	66.243	weak	0.958	99.175	weak	0.905	86.953	weak	0.998	#N/A	#N/A	#N/A	#N/A	#N/A	#N/A	39.943	weak	0.941	#N/A	#N/A	#N/A	#N/A	#N/A	#N/A	#N/A	#N/A	#N/A
DDX6	62.7	good	0.987	69.855	good	0.997	112.917	good	0.992	107.885	good	0.998	36.252	good	0.984	38.393	good	0.993	55.211	good	0.993	46.244	good	0.993	49.328	good	0.998	48.787	good	0.998
DDX60	113.084	good	0.994	153.366	good	0.925	#N/A	#N/A	#N/A	151.105	good	0.999	#N/A	#N/A	#N/A	#N/A	#N/A	#N/A	103.841	good	0.982	56.72	weak	0.875	#N/A	#N/A	#N/A	#N/A	#N/A	#N/A
DECR1	364.871	good	0.943	461.389	good	0.999	#N/A	#N/A	#N/A	1125.61	weak	0.998	212.985	good	0.993	236.999	good	0.996	317.424	good	0.966	224.456	good	0.942	247.999	good	0.963	258.199	weak	0.979
DEF6	94.041	good	0.974	104.111	good	0.998	226.934	good	1	226.877	good	1	#N/A	#N/A	#N/A	#N/A	#N/A	#N/A	105.275	good	0.997	81.18	good	0.989	#N/A	#N/A	#N/A	#N/A	#N/A	#N/A
DEK	254.148	good	0.995	237.245	good	0.999	421.516	good	0.995	366.403	good	0.998	77.73	good	0.997	95.806	good	0.998	129.778	good	0.992	115.578	good	0.996	118.246	good	0.985	146.554	good	0.987
DENND1A	#N/A	#N/A	#N/A	#N/A	#N/A	#N/A	#N/A	#N/A	#N/A	#N/A	#N/A	#N/A	#N/A	#N/A	#N/A	#N/A	#N/A	#N/A	35.791	weak	0.964	#N/A	#N/A	#N/A	34.514	weak	0.969	51.329	weak	0.927
DENND1C	#N/A	#N/A	#N/A	99.54	good	0.986	190.19	good	0.947	191.478	good	0.995	#N/A	#N/A	#N/A	#N/A	#N/A	#N/A	70.94	weak	0.983	#N/A	#N/A	#N/A	#N/A	#N/A	#N/A	#N/A	#N/A	#N/A
DENND2D	105.417	weak	0.996	124.97	weak	0.937	117.549	weak	0.996	103.886	good	0.989	27.508	weak	0.973	25.509	weak	0.929	65.158	weak	0.928	#N/A	#N/A	#N/A	#N/A	#N/A	#N/A	#N/A	#N/A	#N/A
DENND4A	42.758	good	0.999	47.476	weak	0.994	#N/A	#N/A	#N/A	#N/A	#N/A	#N/A	#N/A	#N/A	#N/A	#N/A	#N/A	#N/A	#N/A	#N/A	#N/A	49.201	weak	0.994	#N/A	#N/A	#N/A	#N/A	#N/A	#N/A
DENND4B	59.955	good	0.985	87.679	weak	0.891	223.002	weak	0.878	172.92	weak	0.981	#N/A	#N/A	#N/A	#N/A	#N/A	#N/A	59.523	good	0.99	49.645	good	0.991	#N/A	#N/A	#N/A	#N/A	#N/A	#N/A
DENND4C	51.746	weak	0.995	58.967	good	0.996	80.201	good	0.996	83.56	good	0.937	54.368	weak	0.891	52.879	weak	0.871	34.379	good	0.982	27.384	weak	0.988	#N/A	#N/A	#N/A	148.002	weak	0.903
DENND5B	#N/A	#N/A	#N/A	#N/A	#N/A	#N/A	#N/A	#N/A	#N/A	#N/A	#N/A	#N/A	#N/A	#N/A	#N/A	#N/A	#N/A	#N/A	#N/A	#N/A	#N/A	#N/A	#N/A	#N/A	#N/A	#N/A	#N/A	13.038	good	0.949
DENR	138.96	good	0.974	149.593	weak	0.997	#N/A	#N/A	#N/A	277.634	weak	0.994	#N/A	#N/A	#N/A	#N/A	#N/A	#N/A	146.311	weak	0.989	116.328	weak	0.98	60.048	good	0.999	78.982	good	1
DEPDC5	105.018	weak	0.929	133.659	weak	0.914	#N/A	#N/A	#N/A	#N/A	#N/A	#N/A	#N/A	#N/A	#N/A	#N/A	#N/A	#N/A	#N/A	#N/A	#N/A	#N/A	#N/A	#N/A	#N/A	#N/A	#N/A	68.957	weak	0.979
DERA	189.202	weak	0.993	257.516	weak	0.993	711.683	weak	0.916	#N/A	#N/A	#N/A	#N/A	#N/A	#N/A	165.196	good	0.957	125.772	good	0.985	104.535	good	0.99	#N/A	#N/A	#N/A	#N/A	#N/A	#N/A
DERL1	#N/A	#N/A	#N/A	#N/A	#N/A	#N/A	126.687	weak	0.998	#N/A	#N/A	#N/A	115.495	good	0.963	#N/A	#N/A	#N/A	49.605	weak	0.983	#N/A	#N/A	#N/A	#N/A	#N/A	#N/A	#N/A	#N/A	#N/A
DFFA	82.663	good	0.971	118.626	good	0.997	313.691	weak	0.98	254.468	weak	0.975	#N/A	#N/A	#N/A	#N/A	#N/A	#N/A	58.756	weak	0.938	46.859	weak	0.983	27.145	weak	0.998	27.283	weak	0.999
DFFB	#N/A	#N/A	#N/A	#N/A	#N/A	#N/A	473.698	weak	0.974	#N/A	#N/A	#N/A	#N/A	#N/A	#N/A	#N/A	#N/A	#N/A	#N/A	#N/A	#N/A	#N/A	#N/A	#N/A	#N/A	#N/A	#N/A	#N/A	#N/A	#N/A
DGAT1	#N/A	#N/A	#N/A	#N/A	#N/A	#N/A	#N/A	#N/A	#N/A	#N/A	#N/A	#N/A	249.504	weak	0.967	234.966	weak	0.983	#N/A	#N/A	#N/A	99.348	weak	0.996	#N/A	#N/A	#N/A	#N/A	#N/A	#N/A
DGCR14	33.143	weak	0.955	36.919	weak	0.969	#N/A	#N/A	#N/A	62.635	weak	0.894	#N/A	#N/A	#N/A	#N/A	#N/A	#N/A	#N/A	#N/A	#N/A	#N/A	#N/A	#N/A	#N/A	#N/A	#N/A	17.84	weak	0.942
DGCR8	26.452	weak	0.988	#N/A	#N/A	#N/A	#N/A	#N/A	#N/A	#N/A	#N/A	#N/A	45.629	weak	0.989	47.651	weak	0.934	#N/A	#N/A	#N/A	#N/A	#N/A	#N/A	16.734	weak	0.964	16.95	weak	0.969
DGKA	141.884	good	0.979	162.312	good	0.998	248.398	weak	0.996	208.307	good	0.983	#N/A	#N/A	#N/A	#N/A	#N/A	#N/A	129.839	weak	0.935	90.998	good	0.966	#N/A	#N/A	#N/A	#N/A	#N/A	#N/A
DGKQ	#N/A	#N/A	#N/A	#N/A	#N/A	#N/A	216.281	weak	0.907	203.433	weak	0.974	#N/A	#N/A	#N/A	123.564	weak	0.911	#N/A	#N/A	#N/A	#N/A	#N/A	#N/A	#N/A	#N/A	#N/A	#N/A	#N/A	#N/A
DGKZ	80.907	weak	0.949	#N/A	#N/A	#N/A	122.863	weak	0.982	#N/A	#N/A	#N/A	#N/A	#N/A	#N/A	#N/A	#N/A	#N/A	57.838	weak	0.96	64.801	weak	0.988	#N/A	#N/A	#N/A	54.649	weak	0.955
DGUOK	#N/A	#N/A	#N/A	#N/A	#N/A	#N/A	#N/A	#N/A	#N/A	#N/A	#N/A	#N/A	192.101	good	0.921	209.389	good	0.919	#N/A	#N/A	#N/A	#N/A	#N/A	#N/A	141.365	weak	0.984	160.771	weak	0.997
DHCR24	#N/A	#N/A	#N/A	#N/A	#N/A	#N/A	#N/A	#N/A	#N/A	#N/A	#N/A	#N/A	33.553	good	0.979	35.191	good	0.989	#N/A	#N/A	#N/A	43.435	weak	0.897	#N/A	#N/A	#N/A	22.077	good	0.986
DHCR7	49.046	weak	0.957	#N/A	#N/A	#N/A	#N/A	#N/A	#N/A	245.686	weak	0.964	65.666	good	0.965	79.432	good	0.979	#N/A	#N/A	#N/A	#N/A	#N/A	#N/A	#N/A	#N/A	#N/A	80.381	weak	0.974
DHODH	#N/A	#N/A	#N/A	193.028	weak	0.998	#N/A	#N/A	#N/A	#N/A	#N/A	#N/A	306.63	good	0.999	201.71	good	0.991	472.173	weak	0.927	#N/A	#N/A	#N/A	102.448	good	0.997	126.46	good	0.994
DHRS1	107.649	weak	0.995	#N/A	#N/A	#N/A	#N/A	#N/A	#N/A	#N/A	#N/A	#N/A	277.215	good	0.969	263.197	good	0.963	84.981	weak	0.984	67.867	weak	0.955	58.133	good	0.99	77.772	good	0.995
DHRS13	#N/A	#N/A	#N/A	#N/A	#N/A	#N/A	#N/A	#N/A	#N/A	#N/A	#N/A	#N/A	#N/A	#N/A	#N/A	#N/A	#N/A	#N/A	#N/A	#N/A	#N/A	#N/A	#N/A	#N/A	38.407	weak	0.896	56	good	1
DHRS4	161.14	weak	0.978	191.776	weak	0.996	#N/A	#N/A	#N/A	#N/A	#N/A	#N/A	210.965	good	0.977	251.538	good	0.988	102.881	good	0.919	77.537	good	0.983	306.865	weak	0.972	263.541	good	0.918
DHRS7	136.92	weak	0.969	172.517	good	0.975	325.925	good	0.981	237.816	good	0.998	69.329	good	0.996	69.814	good	0.995	105.395	good	0.988	96.107	weak	0.992	#N/A	#N/A	#N/A	80.789	weak	0.985
DHRS7B	68.996	weak	0.913	#N/A	#N/A	#N/A	#N/A	#N/A	#N/A	#N/A	#N/A	#N/A	80.417	good	0.999	77.208	good	0.997	129.055	weak	0.947	96.146	good	0.959	57.231	good	0.992	63.042	good	0.985
DHTKD1	#N/A	#N/A	#N/A	#N/A	#N/A	#N/A	#N/A	#N/A	#N/A	#N/A	#N/A	#N/A	94.47	good	0.996	104.948	good	1	#N/A	#N/A	#N/A	#N/A	#N/A	#N/A	#N/A	#N/A	#N/A	#N/A	#N/A	#N/A
DHX15	100.058	good	0.977	122.58	good	0.998	423.474	good	0.999	368.154	good	1	56.512	good	0.997	58.336	good	0.988	96.568	good	0.987	84.815	good	0.987	63.668	good	0.998	64.092	good	0.996
DHX16	51.128	good	0.99	54.685	good	0.996	114.497	weak	0.992	98.572	good	0.999	36.692	good	0.995	34.8	good	0.99	46.554	good	0.992	40.874	good	0.988	28.245	weak	0.988	32.457	good	0.996
DHX29	59.159	good	0.956	#N/A	#N/A	#N/A	#N/A	#N/A	#N/A	110.525	weak	0.952	50.093	good	0.995	47.516	good	0.993	74.708	good	0.977	63.089	good	0.978	41.243	good	0.997	49.496	good	0.996
DHX30	39.793	good	0.992	47.191	good	0.998	87.975	good	0.924	76.446	good	0.996	33.493	good	0.983	31.139	good	0.956	42.271	good	0.989	37.347	good	0.997	40.375	good	1	42.356	good	0.996
DHX34	#N/A	#N/A	#N/A	#N/A	#N/A	#N/A	#N/A	#N/A	#N/A	#N/A	#N/A	#N/A	#N/A	#N/A	#N/A	#N/A	#N/A	#N/A	41.528	weak	0.948	#N/A	#N/A	#N/A	#N/A	#N/A	#N/A	#N/A	#N/A	#N/A
DHX35	126.666	weak	0.958	#N/A	#N/A	#N/A	#N/A	#N/A	#N/A	#N/A	#N/A	#N/A	49.982	weak	0.995	55.197	weak	0.981	#N/A	#N/A	#N/A	69.247	weak	0.991	25.676	weak	0.959	54.065	good	0.995
DHX36	40.058	good	0.986	43.061	good	0.999	88.57	weak	0.999	#N/A	#N/A	#N/A	29.557	weak	0.852	#N/A	#N/A	#N/A	42.537	good	0.985	34.795	good	0.993	18.298	good	0.989	20.864	good	0.993
DHX37	32.715	good	0.977	44.28	weak	0.989	#N/A	#N/A	#N/A	#N/A	#N/A	#N/A	36.519	good	0.952	40	good	0.948	39.86	weak	0.977	29.526	weak	0.993	#N/A	#N/A	#N/A	15.487	weak	0.997
DHX38	41.987	good	0.986	43.589	good	0.975	113.696	good	0.991	88.362	good	0.991	27.788	weak	0.989	28.695	weak	0.939	41.286	good	0.997	38.392	good	0.995	28.923	weak	0.996	32.757	good	0.99
DHX40	31.158	weak	0.994	#N/A	#N/A	#N/A	#N/A	#N/A	#N/A	45.299	weak	0.97	#N/A	#N/A	#N/A	#N/A	#N/A	#N/A	#N/A	#N/A	#N/A	15.91	weak	0.862	#N/A	#N/A	#N/A	#N/A	#N/A	#N/A
DHX57	39.875	weak	0.97	#N/A	#N/A	#N/A	#N/A	#N/A	#N/A	#N/A	#N/A	#N/A	#N/A	#N/A	#N/A	#N/A	#N/A	#N/A	39.907	good	0.984	36.39	good	0.989	34.862	good	0.994	40.335	good	0.996
DHX8	36.6	weak	0.98	40.647	weak	0.997	42.49	weak	0.993	46.136	weak	0.998	14.875	weak	0.962	15.972	good	0.957	25.63	weak	0.991	21.894	weak	0.983	21.25	good	0.974	19.517	good	0.983
DHX9	92.986	good	0.983	106.341	good	0.999	463.177	good	0.996	389.642	good	0.999	63.321	good	0.995	59.105	good	0.999	105.397	good	0.989	89.265	good	0.994	65.959	good	0.998	74.725	good	0.998
DIABLO	184.551	weak	0.972	254.779	good	0.999	668.027	good	0.916	588.599	weak	0.987	133.942	good	0.994	114.906	good	0.999	153.062	good	0.981	88.332	weak	0.995	#N/A	#N/A	#N/A	#N/A	#N/A	#N/A
DIAPH1	74.579	good	0.994	95.968	good	0.999	241.924	good	0.998	#N/A	#N/A	#N/A	69.416	good	0.997	77.672	good	0.984	126.044	good	0.983	116.56	good	0.989	46.659	good	0.998	53.298	good	0.999
DIAPH2	86.458	good	0.987	112.165	weak	0.935	#N/A	#N/A	#N/A	#N/A	#N/A	#N/A	67.778	good	0.966	#N/A	#N/A	#N/A	126.933	weak	0.982	108.247	good	0.974	#N/A	#N/A	#N/A	49.042	weak	0.996
DICER1	29.652	weak	0.95	38.525	weak	0.999	#N/A	#N/A	#N/A	#N/A	#N/A	#N/A	#N/A	#N/A	#N/A	#N/A	#N/A	#N/A	36.833	good	0.992	31.787	weak	0.991	39.167	good	0.997	50.653	good	1
DIDO1	100.023	good	0.983	55.163	good	0.963	171.666	weak	0.966	#N/A	#N/A	#N/A	29.738	good	0.996	29.396	good	0.997	57.687	good	0.914	50.219	good	0.995	27.381	good	0.999	30.698	good	0.996
DIEXF	#N/A	#N/A	#N/A	47.051	good	1	86.566	weak	0.87	62.287	good	0.957	40.009	weak	0.976	42.705	weak	0.996	#N/A	#N/A	#N/A	18.512	weak	0.94	#N/A	#N/A	#N/A	21.852	weak	0.981
DIMT1	60.755	good	0.989	64.748	good	0.998	158.538	weak	0.996	137.507	weak	0.99	22.141	good	0.981	20.475	weak	0.989	48.918	good	0.981	36.327	weak	0.989	30.961	good	0.981	34.983	good	0.973
DIP2B	50.705	good	0.999	71.058	good	0.994	63.811	good	0.974	49.055	weak	0.976	#N/A	#N/A	#N/A	46.305	weak	0.996	35.924	good	0.991	30.971	weak	0.995	49.1	good	0.998	57.706	good	0.999
DIS3	71.844	good	0.976	84.706	good	0.999	209.096	weak	0.945	249.577	good	0.995	63.694	weak	0.987	#N/A	#N/A	#N/A	71.603	good	0.987	60.603	good	0.987	57.794	good	0.998	69.282	good	0.998
DIS3L	#N/A	#N/A	#N/A	#N/A	#N/A	#N/A	#N/A	#N/A	#N/A	392.339	weak	0.878	#N/A	#N/A	#N/A	#N/A	#N/A	#N/A	65.281	weak	0.913	#N/A	#N/A	#N/A	#N/A	#N/A	#N/A	#N/A	#N/A	#N/A
DIS3L2	41.625	weak	0.983	53.182	weak	0.993	#N/A	#N/A	#N/A	#N/A	#N/A	#N/A	#N/A	#N/A	#N/A	#N/A	#N/A	#N/A	77.075	weak	0.947	60.757	weak	0.965	47.233	good	0.998	52.366	good	1
DKC1	175.952	good	0.987	217.6	good	0.999	743.488	good	0.927	#N/A	#N/A	#N/A	188.925	good	0.987	164.522	good	0.964	173.942	good	0.969	143.754	good	0.993	#N/A	#N/A	#N/A	#N/A	#N/A	#N/A
DLAT	268.39	good	0.882	476.485	good	0.998	#N/A	#N/A	#N/A	#N/A	#N/A	#N/A	82.603	good	0.997	83.741	good	0.999	227.52	good	0.957	174.116	weak	0.96	94.896	good	0.998	105.047	good	0.997
DLD	250.277	good	0.959	286.156	good	0.98	#N/A	#N/A	#N/A	732.025	good	0.986	140.724	good	0.999	137.991	good	0.997	243.901	good	0.985	170.391	good	0.979	99.231	good	0.999	111.494	good	0.998
DLG1	54.423	weak	0.98	#N/A	#N/A	#N/A	#N/A	#N/A	#N/A	#N/A	#N/A	#N/A	66.731	good	0.977	62.561	good	0.991	90.538	weak	0.938	69.544	weak	0.985	#N/A	#N/A	#N/A	48.412	good	0.996
DLGAP4	100.927	weak	0.984	120.824	weak	0.905	#N/A	#N/A	#N/A	185.967	weak	0.979	#N/A	#N/A	#N/A	#N/A	#N/A	#N/A	64.939	weak	0.968	55.605	weak	0.971	42.57	good	0.99	43.757	good	0.996
DLST	508.122	good	0.99	563.309	good	0.997	742.348	good	0.986	680.014	good	0.99	181.889	good	0.998	184.102	good	0.999	238.535	good	0.908	189.879	good	0.971	118.954	good	0.997	144.855	good	0.995
DMAP1	76.871	weak	0.987	76.319	good	0.979	121.869	weak	0.938	108.902	good	0.991	21.845	weak	0.976	21.605	weak	0.964	28.967	weak	0.941	28.822	weak	0.915	40.12	good	0.991	44.131	good	0.969
DMD	14.055	weak	0.949	#N/A	#N/A	#N/A	#N/A	#N/A	#N/A	#N/A	#N/A	#N/A	#N/A	#N/A	#N/A	32.034	good	0.921	#N/A	#N/A	#N/A	#N/A	#N/A	#N/A	44.927	good	0.972	44.405	good	0.974
DMGDH	#N/A	#N/A	#N/A	#N/A	#N/A	#N/A	#N/A	#N/A	#N/A	#N/A	#N/A	#N/A	927.461	good	0.985	1086.26	good	0.986	#N/A	#N/A	#N/A	#N/A	#N/A	#N/A	#N/A	#N/A	#N/A	#N/A	#N/A	#N/A
DMXL1	61.798	good	0.985	71.418	good	0.999	#N/A	#N/A	#N/A	83.918	weak	0.974	#N/A	#N/A	#N/A	60.212	weak	0.996	40.192	weak	0.941	33.958	good	0.995	50.546	weak	0.893	59.069	good	0.998
DNAH9	74.562	weak	0.985	#N/A	#N/A	#N/A	#N/A	#N/A	#N/A	#N/A	#N/A	#N/A	#N/A	#N/A	#N/A	#N/A	#N/A	#N/A	#N/A	#N/A	#N/A	#N/A	#N/A	#N/A	#N/A	#N/A	#N/A	#N/A	#N/A	#N/A
DNAJA1	36.088	good	0.994	37.589	good	0.891	#N/A	#N/A	#N/A	59.297	weak	0.988	46.551	good	0.997	47.102	good	0.983	32.561	good	0.99	25.302	good	0.988	27.229	good	0.988	27.184	good	0.986
DNAJA2	68.061	good	0.981	86.546	good	0.998	169.963	good	0.993	119.537	weak	0.998	64.082	good	0.997	66.259	good	0.977	73.188	weak	0.972	56.807	weak	0.996	43.337	good	0.972	47.798	good	0.997
DNAJA3	150.965	good	0.979	172.622	weak	0.973	#N/A	#N/A	#N/A	#N/A	#N/A	#N/A	117.981	good	0.988	113.446	good	0.994	97.869	weak	0.978	80.087	weak	0.994	51.242	good	0.984	49.277	good	0.992
DNAJA4	#N/A	#N/A	#N/A	#N/A	#N/A	#N/A	#N/A	#N/A	#N/A	#N/A	#N/A	#N/A	#N/A	#N/A	#N/A	#N/A	#N/A	#N/A	#N/A	#N/A	#N/A	61.454	weak	0.951	#N/A	#N/A	#N/A	34.561	weak	0.98
DNAJB1	73.974	good	0.999	100.603	good	0.999	131.985	good	0.999	115.531	good	0.999	138.8	weak	0.988	173.682	good	0.972	46.246	good	0.991	35.443	good	0.996	37.083	good	0.996	42.955	good	0.996
DNAJB11	150.301	good	0.985	151.68	good	0.983	745.901	weak	0.926	390.056	weak	0.981	196.261	good	0.994	174.785	good	0.999	85.847	good	0.986	65.149	good	0.978	96.931	good	0.998	113.745	good	0.995
DNAJB12	#N/A	#N/A	#N/A	#N/A	#N/A	#N/A	#N/A	#N/A	#N/A	#N/A	#N/A	#N/A	37.077	good	0.993	41.315	good	0.976	29.548	weak	0.912	16.05	weak	0.995	26.313	weak	0.976	28.636	weak	0.983
DNAJB14	#N/A	#N/A	#N/A	#N/A	#N/A	#N/A	#N/A	#N/A	#N/A	#N/A	#N/A	#N/A	21.943	weak	0.987	18.923	weak	0.996	#N/A	#N/A	#N/A	21.474	weak	0.974	#N/A	#N/A	#N/A	#N/A	#N/A	#N/A
DNAJB2	42.193	weak	0.977	39.002	weak	0.983	53.418	weak	0.994	34.543	weak	0.993	31.019	good	0.993	44.587	weak	0.979	52.883	weak	0.937	#N/A	#N/A	#N/A	30.042	weak	0.993	18.739	weak	0.889
DNAJB6	32.455	weak	0.968	25.1	weak	0.997	17.26	weak	0.862	14.409	weak	0.877	22.564	weak	0.925	16.675	weak	0.944	22.748	weak	0.965	17.347	weak	0.948	23.088	weak	0.934	27.046	good	0.96
DNAJC10	96.529	good	0.971	131.172	good	0.991	#N/A	#N/A	#N/A	98.105	weak	0.933	99.192	good	0.941	71.892	good	0.899	97.938	good	0.935	57.598	weak	0.993	53.76	good	0.991	57.93	good	0.999
DNAJC11	#N/A	#N/A	#N/A	165.336	weak	0.993	#N/A	#N/A	#N/A	#N/A	#N/A	#N/A	157.648	good	0.947	161.001	good	0.994	127.175	weak	0.971	87.558	weak	0.941	83.276	good	0.996	108.039	good	0.995
DNAJC13	117.776	good	0.98	144.464	good	1	358.62	weak	0.959	#N/A	#N/A	#N/A	79.095	good	0.999	73.047	good	1	163.385	good	0.989	121.025	good	0.983	65.437	good	0.996	75.799	good	0.997
DNAJC17	111.086	weak	0.997	143.411	weak	0.992	295.035	weak	0.888	#N/A	#N/A	#N/A	#N/A	#N/A	#N/A	#N/A	#N/A	#N/A	54.252	weak	0.992	46.815	weak	0.986	30.194	weak	0.986	34.266	weak	0.921
DNAJC19	#N/A	#N/A	#N/A	138.624	weak	1	290.751	weak	0.914	258.089	weak	0.878	128.167	good	0.975	95.88	good	0.998	#N/A	#N/A	#N/A	#N/A	#N/A	#N/A	90.347	good	1	103.491	good	0.977
DNAJC2	47.688	weak	0.964	63.475	weak	0.866	#N/A	#N/A	#N/A	#N/A	#N/A	#N/A	#N/A	#N/A	#N/A	#N/A	#N/A	#N/A	105.056	weak	0.913	#N/A	#N/A	#N/A	#N/A	#N/A	#N/A	48.915	weak	0.992
DNAJC21	39.219	weak	0.989	26.973	weak	0.929	#N/A	#N/A	#N/A	#N/A	#N/A	#N/A	#N/A	#N/A	#N/A	#N/A	#N/A	#N/A	35.156	weak	0.982	#N/A	#N/A	#N/A	#N/A	#N/A	#N/A	#N/A	#N/A	#N/A
DNAJC3	#N/A	#N/A	#N/A	43.713	weak	0.955	143.351	weak	0.99	78.147	weak	0.979	66.085	good	1	60.343	good	0.997	37.92	good	0.989	27.596	good	0.99	75.469	good	0.991	83.835	good	0.997
DNAJC30	#N/A	#N/A	#N/A	#N/A	#N/A	#N/A	#N/A	#N/A	#N/A	123.478	weak	0.974	#N/A	#N/A	#N/A	#N/A	#N/A	#N/A	#N/A	#N/A	#N/A	40.497	weak	0.943	#N/A	#N/A	#N/A	#N/A	#N/A	#N/A
DNAJC7	30.482	good	0.997	33.732	good	0.999	117.779	weak	0.911	77.909	good	0.995	59.788	weak	0.998	34.54	weak	0.857	37.576	good	0.988	31.129	good	0.994	17.942	good	0.991	18.905	good	0.997
DNAJC8	90.033	good	0.999	102.077	good	0.998	256.476	good	1	253.201	good	0.999	41.732	good	0.997	37.849	good	0.998	59.311	good	0.997	50.286	good	0.974	35.325	good	0.998	40.173	good	0.996
DNAJC9	185.597	good	0.987	193.237	good	0.998	524.952	weak	0.998	436.739	good	0.975	#N/A	#N/A	#N/A	#N/A	#N/A	#N/A	300.391	weak	0.98	219.511	weak	0.949	39.916	good	0.988	49.718	good	0.985
DNLZ	92.225	weak	0.917	128.647	weak	0.931	#N/A	#N/A	#N/A	#N/A	#N/A	#N/A	#N/A	#N/A	#N/A	#N/A	#N/A	#N/A	#N/A	#N/A	#N/A	#N/A	#N/A	#N/A	50.952	weak	0.973	59.517	weak	0.99
DNM1	#N/A	#N/A	#N/A	#N/A	#N/A	#N/A	#N/A	#N/A	#N/A	#N/A	#N/A	#N/A	#N/A	#N/A	#N/A	#N/A	#N/A	#N/A	#N/A	#N/A	#N/A	#N/A	#N/A	#N/A	35.289	good	0.999	43.919	good	0.999
DNM1L	83.714	good	0.982	104.295	good	0.999	548.606	weak	0.969	391.959	good	0.995	156.046	good	0.982	147.777	good	0.904	217.108	good	0.988	122.054	weak	0.988	61.079	good	0.998	79.696	good	0.999
DNM2	91.448	good	0.969	107.955	good	1	202.463	good	0.991	189.915	good	0.996	75.991	good	0.953	94.117	good	0.994	72.833	good	0.992	61.762	good	0.987	51.187	good	0.999	54.857	good	0.999
DNM3	#N/A	#N/A	#N/A	#N/A	#N/A	#N/A	#N/A	#N/A	#N/A	#N/A	#N/A	#N/A	#N/A	#N/A	#N/A	#N/A	#N/A	#N/A	57.537	weak	0.86	#N/A	#N/A	#N/A	31.566	good	0.999	36.525	good	0.999
DNMT1	28.523	good	0.99	31.857	good	0.995	71.761	good	0.988	64.068	good	0.996	#N/A	#N/A	#N/A	#N/A	#N/A	#N/A	22.549	good	0.963	19.688	good	0.941	26.022	good	0.981	33.284	good	0.964
DNPEP	292.21	good	0.995	285.307	weak	0.995	#N/A	#N/A	#N/A	#N/A	#N/A	#N/A	#N/A	#N/A	#N/A	#N/A	#N/A	#N/A	124.201	weak	0.986	108.384	weak	0.993	83.789	good	0.996	96.298	good	0.997
DNPH1	94.765	weak	0.942	155.982	weak	0.937	344.473	weak	0.981	#N/A	#N/A	#N/A	#N/A	#N/A	#N/A	#N/A	#N/A	#N/A	77.09	weak	0.922	#N/A	#N/A	#N/A	115.838	weak	0.862	#N/A	#N/A	#N/A
DNTTIP1	#N/A	#N/A	#N/A	#N/A	#N/A	#N/A	210.558	weak	0.933	218.613	weak	0.915	#N/A	#N/A	#N/A	#N/A	#N/A	#N/A	45.805	weak	0.94	#N/A	#N/A	#N/A	28.179	weak	0.951	32.913	weak	0.966
DNTTIP2	42.146	good	0.987	38.608	good	0.997	64.322	weak	0.998	55.245	good	0.998	14.614	good	0.983	15.373	good	0.952	31.599	weak	0.913	23.68	weak	0.926	22.199	good	0.967	21.421	good	0.992
DOCK10	71.745	good	0.983	78.362	good	0.989	114.849	good	0.998	106.99	good	1	#N/A	#N/A	#N/A	#N/A	#N/A	#N/A	38.742	good	0.956	27.719	good	0.976	#N/A	#N/A	#N/A	#N/A	#N/A	#N/A
DOCK11	129.597	good	0.996	137.377	good	0.995	179.435	good	0.996	157.014	good	0.996	#N/A	#N/A	#N/A	#N/A	#N/A	#N/A	103.093	good	0.985	88.395	good	0.987	77.606	weak	0.999	90.585	good	0.986
DOCK2	103.031	good	0.969	152.054	good	0.993	370.394	good	0.999	328.697	good	0.998	#N/A	#N/A	#N/A	#N/A	#N/A	#N/A	108.498	good	0.984	83.363	good	0.994	#N/A	#N/A	#N/A	#N/A	#N/A	#N/A
DOCK3	#N/A	#N/A	#N/A	#N/A	#N/A	#N/A	#N/A	#N/A	#N/A	#N/A	#N/A	#N/A	#N/A	#N/A	#N/A	#N/A	#N/A	#N/A	#N/A	#N/A	#N/A	#N/A	#N/A	#N/A	27.803	good	0.998	31.707	good	1
DOCK7	40.262	weak	0.983	59.06	weak	0.914	#N/A	#N/A	#N/A	#N/A	#N/A	#N/A	82.207	weak	0.952	71.931	good	0.992	40.471	good	0.878	31.868	weak	0.98	56.751	good	0.999	67.965	good	1
DOCK8	84.766	good	0.986	101.519	good	0.996	152.519	good	0.999	129.211	good	1	#N/A	#N/A	#N/A	#N/A	#N/A	#N/A	89.899	good	0.992	71.315	good	0.991	#N/A	#N/A	#N/A	#N/A	#N/A	#N/A
DOCK9	#N/A	#N/A	#N/A	64.928	weak	0.974	56.688	good	0.964	59.436	weak	0.998	#N/A	#N/A	#N/A	#N/A	#N/A	#N/A	#N/A	#N/A	#N/A	#N/A	#N/A	#N/A	#N/A	#N/A	#N/A	31.846	good	0.993
DOK1	#N/A	#N/A	#N/A	69.43	weak	0.877	#N/A	#N/A	#N/A	#N/A	#N/A	#N/A	#N/A	#N/A	#N/A	#N/A	#N/A	#N/A	75.58	weak	0.933	56.581	weak	0.993	#N/A	#N/A	#N/A	#N/A	#N/A	#N/A
DOK2	102.663	weak	0.986	#N/A	#N/A	#N/A	#N/A	#N/A	#N/A	375.981	weak	0.985	#N/A	#N/A	#N/A	#N/A	#N/A	#N/A	87.417	good	0.981	53.368	good	0.994	#N/A	#N/A	#N/A	#N/A	#N/A	#N/A
DOK3	37.486	weak	0.989	46.011	good	0.999	90.97	weak	0.982	#N/A	#N/A	#N/A	#N/A	#N/A	#N/A	#N/A	#N/A	#N/A	45.018	good	0.984	34.226	good	0.985	#N/A	#N/A	#N/A	#N/A	#N/A	#N/A
DOPEY2	77.947	weak	0.947	75.869	weak	0.987	#N/A	#N/A	#N/A	#N/A	#N/A	#N/A	#N/A	#N/A	#N/A	#N/A	#N/A	#N/A	30.647	weak	0.997	27.494	good	0.99	#N/A	#N/A	#N/A	22.869	good	0.975
DPAGT1	#N/A	#N/A	#N/A	364.258	weak	0.909	623.152	weak	0.97	452.81	weak	0.901	#N/A	#N/A	#N/A	#N/A	#N/A	#N/A	#N/A	#N/A	#N/A	81.599	weak	0.966	#N/A	#N/A	#N/A	#N/A	#N/A	#N/A
DPF2	64.239	weak	0.981	77.425	weak	0.968	129.74	weak	0.917	105.889	weak	0.97	44.249	weak	0.853	30.923	weak	0.999	57.251	weak	0.986	#N/A	#N/A	#N/A	42.831	good	0.991	50.581	good	0.99
DPF3	#N/A	#N/A	#N/A	#N/A	#N/A	#N/A	#N/A	#N/A	#N/A	#N/A	#N/A	#N/A	#N/A	#N/A	#N/A	#N/A	#N/A	#N/A	#N/A	#N/A	#N/A	#N/A	#N/A	#N/A	#N/A	#N/A	#N/A	56.996	weak	0.983
DPH2	#N/A	#N/A	#N/A	#N/A	#N/A	#N/A	#N/A	#N/A	#N/A	#N/A	#N/A	#N/A	#N/A	#N/A	#N/A	#N/A	#N/A	#N/A	#N/A	#N/A	#N/A	#N/A	#N/A	#N/A	#N/A	#N/A	#N/A	41.453	weak	0.995
DPM1	122.378	weak	0.968	#N/A	#N/A	#N/A	230.273	weak	0.966	#N/A	#N/A	#N/A	85.676	good	0.984	84.253	good	0.997	109.135	good	0.879	65.077	weak	0.955	66.657	good	1	72.098	good	0.961
DPM3	160.12	weak	0.989	#N/A	#N/A	#N/A	230.176	weak	0.998	#N/A	#N/A	#N/A	#N/A	#N/A	#N/A	#N/A	#N/A	#N/A	105.598	weak	0.965	68.912	weak	0.984	58.953	weak	0.999	65.426	good	0.997
DPP3	103.659	good	0.971	151.094	good	0.994	1073.49	good	0.989	855.963	good	0.997	#N/A	#N/A	#N/A	#N/A	#N/A	#N/A	144.855	good	0.965	113.577	good	0.972	82.677	good	0.999	94.61	good	0.998
DPP4	#N/A	#N/A	#N/A	#N/A	#N/A	#N/A	#N/A	#N/A	#N/A	#N/A	#N/A	#N/A	41.482	good	1	40.428	good	1	#N/A	#N/A	#N/A	#N/A	#N/A	#N/A	#N/A	#N/A	#N/A	#N/A	#N/A	#N/A
DPP7	172.887	good	0.935	#N/A	#N/A	#N/A	#N/A	#N/A	#N/A	#N/A	#N/A	#N/A	133.169	weak	0.999	#N/A	#N/A	#N/A	123.324	good	0.993	110.157	good	0.993	#N/A	#N/A	#N/A	226.782	good	0.952
DPP8	#N/A	#N/A	#N/A	#N/A	#N/A	#N/A	#N/A	#N/A	#N/A	#N/A	#N/A	#N/A	#N/A	#N/A	#N/A	#N/A	#N/A	#N/A	64.607	weak	0.996	48.162	weak	0.994	#N/A	#N/A	#N/A	62.951	good	0.98
DPP9	86.997	weak	0.977	#N/A	#N/A	#N/A	272.686	weak	0.911	213.516	weak	0.998	97.424	weak	0.916	#N/A	#N/A	#N/A	60.727	weak	0.972	#N/A	#N/A	#N/A	#N/A	#N/A	#N/A	#N/A	#N/A	#N/A
DPY19L1	135.698	weak	0.894	#N/A	#N/A	#N/A	#N/A	#N/A	#N/A	#N/A	#N/A	#N/A	#N/A	#N/A	#N/A	#N/A	#N/A	#N/A	#N/A	#N/A	#N/A	#N/A	#N/A	#N/A	#N/A	#N/A	#N/A	110.068	good	0.993
DPY30	124.225	weak	0.999	#N/A	#N/A	#N/A	#N/A	#N/A	#N/A	#N/A	#N/A	#N/A	#N/A	#N/A	#N/A	55.243	weak	0.943	#N/A	#N/A	#N/A	#N/A	#N/A	#N/A	#N/A	#N/A	#N/A	91.45	weak	0.996
DPYD	#N/A	#N/A	#N/A	#N/A	#N/A	#N/A	175.673	weak	0.921	129.622	weak	0.989	122.462	weak	0.865	#N/A	#N/A	#N/A	123.658	good	0.991	81.051	good	0.995	#N/A	#N/A	#N/A	#N/A	#N/A	#N/A
DPYSL2	144.026	good	0.949	131.492	good	0.995	359.551	good	0.994	234.786	good	0.99	97.067	good	0.856	#N/A	#N/A	#N/A	94.21	good	0.98	75.807	good	0.991	64.443	good	0.998	80.176	good	0.998
DPYSL4	#N/A	#N/A	#N/A	#N/A	#N/A	#N/A	#N/A	#N/A	#N/A	#N/A	#N/A	#N/A	#N/A	#N/A	#N/A	#N/A	#N/A	#N/A	#N/A	#N/A	#N/A	#N/A	#N/A	#N/A	64.616	good	1	79.139	good	1
DR1	121.477	weak	0.997	132.144	weak	0.997	212.139	good	0.971	192.975	weak	0.996	#N/A	#N/A	#N/A	#N/A	#N/A	#N/A	76.374	weak	0.972	75.543	weak	0.996	62.104	weak	0.997	63.173	weak	0.992
DRAP1	135.799	weak	0.996	#N/A	#N/A	#N/A	218.345	weak	0.904	174.577	weak	0.974	#N/A	#N/A	#N/A	#N/A	#N/A	#N/A	74.834	weak	0.983	60.558	weak	0.988	48.733	good	0.985	60.922	weak	0.988
DRG1	81.966	good	0.993	84.839	good	0.998	166.345	weak	0.972	145.956	weak	0.989	65.204	good	0.996	59.786	good	1	64.737	good	0.993	55.626	good	0.992	33.439	good	0.996	34.053	good	0.996
DRG2	55.698	good	0.983	66.733	good	0.994	179.57	weak	0.992	165.137	good	0.997	157.331	weak	0.916	209.969	weak	0.852	63.625	good	0.979	57.237	good	0.991	52.53	good	0.999	63.853	good	1
DROSHA	#N/A	#N/A	#N/A	#N/A	#N/A	#N/A	#N/A	#N/A	#N/A	#N/A	#N/A	#N/A	38.66	weak	0.846	40.133	weak	0.911	#N/A	#N/A	#N/A	#N/A	#N/A	#N/A	#N/A	#N/A	#N/A	#N/A	#N/A	#N/A
DSCR3	65.141	weak	0.987	109.77	weak	0.91	188.473	weak	0.876	#N/A	#N/A	#N/A	#N/A	#N/A	#N/A	#N/A	#N/A	#N/A	96.282	weak	0.931	88.041	weak	0.989	52.251	weak	0.984	64.556	weak	0.995
DSN1	194.221	weak	0.983	#N/A	#N/A	#N/A	#N/A	#N/A	#N/A	#N/A	#N/A	#N/A	#N/A	#N/A	#N/A	#N/A	#N/A	#N/A	#N/A	#N/A	#N/A	66.071	weak	0.94	#N/A	#N/A	#N/A	#N/A	#N/A	#N/A
DSP	#N/A	#N/A	#N/A	#N/A	#N/A	#N/A	#N/A	#N/A	#N/A	#N/A	#N/A	#N/A	27.015	good	1	26.856	good	0.998	#N/A	#N/A	#N/A	#N/A	#N/A	#N/A	#N/A	#N/A	#N/A	#N/A	#N/A	#N/A
DSTN	#N/A	#N/A	#N/A	116.899	weak	0.998	#N/A	#N/A	#N/A	332.132	weak	0.983	#N/A	#N/A	#N/A	82.422	weak	0.945	94.622	weak	0.97	70.015	good	0.984	60.738	good	0.998	70.806	good	0.999
DTD1	296.707	weak	0.981	279.798	weak	0.987	224.86	weak	0.974	184.285	weak	0.965	#N/A	#N/A	#N/A	#N/A	#N/A	#N/A	181.22	weak	0.971	98.814	weak	0.948	42.79	weak	0.88	63.551	weak	0.994
DTD2	#N/A	#N/A	#N/A	#N/A	#N/A	#N/A	#N/A	#N/A	#N/A	#N/A	#N/A	#N/A	#N/A	#N/A	#N/A	#N/A	#N/A	#N/A	#N/A	#N/A	#N/A	#N/A	#N/A	#N/A	#N/A	#N/A	#N/A	99.936	weak	0.968
DTNBP1	95.213	good	0.988	#N/A	#N/A	#N/A	#N/A	#N/A	#N/A	#N/A	#N/A	#N/A	#N/A	#N/A	#N/A	#N/A	#N/A	#N/A	81.464	weak	0.94	74.649	weak	0.98	30.467	weak	0.99	31.309	weak	0.995
DTX3L	29.65	good	0.975	36.505	good	0.999	62.069	weak	0.999	43.884	good	0.995	20.801	good	0.997	21.702	good	0.999	45.134	good	0.989	24.603	good	0.987	#N/A	#N/A	#N/A	#N/A	#N/A	#N/A
DTYMK	95.414	weak	0.937	136.212	good	0.988	#N/A	#N/A	#N/A	464.791	weak	0.939	#N/A	#N/A	#N/A	615.371	weak	0.984	248.406	good	0.965	181.383	good	0.962	97.093	weak	0.984	123.013	good	0.988
DUS1L	31.993	weak	0.984	37.768	weak	0.998	126.471	weak	0.913	95.285	weak	0.996	#N/A	#N/A	#N/A	#N/A	#N/A	#N/A	37.524	weak	0.987	#N/A	#N/A	#N/A	#N/A	#N/A	#N/A	#N/A	#N/A	#N/A
DUS2	31.915	weak	0.986	#N/A	#N/A	#N/A	#N/A	#N/A	#N/A	#N/A	#N/A	#N/A	34.267	weak	0.998	36.032	weak	0.998	#N/A	#N/A	#N/A	46.718	weak	0.984	95.784	weak	0.999	89.931	weak	0.901
DUS3L	37.709	weak	0.997	49.916	weak	0.994	207.733	weak	0.996	#N/A	#N/A	#N/A	#N/A	#N/A	#N/A	#N/A	#N/A	#N/A	57.825	weak	0.939	42.46	weak	0.976	36.056	good	0.995	43.65	good	0.997
DUSP12	#N/A	#N/A	#N/A	#N/A	#N/A	#N/A	#N/A	#N/A	#N/A	306.237	weak	0.856	#N/A	#N/A	#N/A	#N/A	#N/A	#N/A	#N/A	#N/A	#N/A	98.043	weak	0.98	#N/A	#N/A	#N/A	#N/A	#N/A	#N/A
DUSP23	80.124	weak	0.969	#N/A	#N/A	#N/A	#N/A	#N/A	#N/A	230.479	weak	0.972	#N/A	#N/A	#N/A	#N/A	#N/A	#N/A	42.335	good	0.99	32.321	good	0.989	#N/A	#N/A	#N/A	70.639	weak	0.912
DUT	132.249	weak	0.909	134.437	good	0.964	#N/A	#N/A	#N/A	#N/A	#N/A	#N/A	109.656	weak	0.852	290.324	weak	0.923	162.337	weak	0.984	#N/A	#N/A	#N/A	36.439	good	0.995	50.333	good	0.98
DVL2	#N/A	#N/A	#N/A	22.425	weak	0.999	41.217	weak	0.938	#N/A	#N/A	#N/A	#N/A	#N/A	#N/A	#N/A	#N/A	#N/A	#N/A	#N/A	#N/A	#N/A	#N/A	#N/A	25.888	weak	0.993	38.684	weak	0.967
DYNC1H1	96.357	good	0.984	116.669	good	0.999	353.76	good	0.995	275.473	good	0.999	86.67	good	1	89.435	good	0.995	92.626	good	0.994	79.778	good	0.99	57.057	good	0.999	67.953	good	0.999
DYNC1I2	85.555	good	0.993	119.694	good	0.995	#N/A	#N/A	#N/A	272.193	good	0.997	113.727	weak	0.959	#N/A	#N/A	#N/A	80.072	good	0.994	68.759	good	0.993	65.711	good	1	73.765	good	1
DYNC1LI1	100.599	good	0.985	112.371	good	0.997	335.055	good	0.97	256.07	good	0.976	129.195	good	0.917	#N/A	#N/A	#N/A	76.418	good	0.979	73.882	good	0.985	55.349	good	0.997	68.212	good	0.999
DYNC1LI2	55.194	weak	0.957	66.177	weak	0.996	154.035	weak	0.878	139.608	weak	0.971	48.673	good	0.971	55.906	good	0.923	53.255	weak	0.985	43.246	weak	0.981	43.12	good	1	51.841	good	0.999
DYNLL1	#N/A	#N/A	#N/A	64.262	weak	0.999	176.275	weak	0.983	161.403	weak	0.999	41.083	good	0.986	39.438	good	0.99	73.457	good	0.973	43.026	weak	0.993	#N/A	#N/A	#N/A	#N/A	#N/A	#N/A
DYNLL2	#N/A	#N/A	#N/A	306.329	weak	0.966	#N/A	#N/A	#N/A	#N/A	#N/A	#N/A	91.185	weak	0.996	85.876	weak	0.99	#N/A	#N/A	#N/A	#N/A	#N/A	#N/A	56.16	weak	0.99	65.358	good	0.999
DYNLRB1	39.933	weak	0.995	#N/A	#N/A	#N/A	#N/A	#N/A	#N/A	#N/A	#N/A	#N/A	50.58	weak	0.856	45.722	weak	0.973	39.541	weak	0.993	#N/A	#N/A	#N/A	34.042	good	1	42.966	good	1
DYRK1A	53.998	weak	0.981	65.718	good	0.999	102.209	good	0.993	91.317	weak	0.993	#N/A	#N/A	#N/A	#N/A	#N/A	#N/A	55.84	weak	0.99	49.234	weak	0.981	35.361	weak	0.998	37.842	good	0.997
E2F4	#N/A	#N/A	#N/A	36.711	weak	0.951	#N/A	#N/A	#N/A	#N/A	#N/A	#N/A	#N/A	#N/A	#N/A	#N/A	#N/A	#N/A	39.374	weak	0.975	#N/A	#N/A	#N/A	#N/A	#N/A	#N/A	24.149	weak	0.919
E4F1	#N/A	#N/A	#N/A	#N/A	#N/A	#N/A	#N/A	#N/A	#N/A	#N/A	#N/A	#N/A	#N/A	#N/A	#N/A	#N/A	#N/A	#N/A	#N/A	#N/A	#N/A	#N/A	#N/A	#N/A	#N/A	#N/A	#N/A	79.47	weak	0.999
EAF1	#N/A	#N/A	#N/A	41.433	weak	0.98	56.28	weak	0.991	#N/A	#N/A	#N/A	#N/A	#N/A	#N/A	#N/A	#N/A	#N/A	#N/A	#N/A	#N/A	#N/A	#N/A	#N/A	#N/A	#N/A	#N/A	#N/A	#N/A	#N/A
EARS2	#N/A	#N/A	#N/A	64.213	weak	0.991	#N/A	#N/A	#N/A	#N/A	#N/A	#N/A	107.509	good	0.984	100.646	good	0.973	#N/A	#N/A	#N/A	#N/A	#N/A	#N/A	#N/A	#N/A	#N/A	64.442	good	0.992
EBAG9	#N/A	#N/A	#N/A	#N/A	#N/A	#N/A	#N/A	#N/A	#N/A	#N/A	#N/A	#N/A	#N/A	#N/A	#N/A	#N/A	#N/A	#N/A	#N/A	#N/A	#N/A	#N/A	#N/A	#N/A	#N/A	#N/A	#N/A	75.375	weak	0.967
EBF1	#N/A	#N/A	#N/A	23.921	weak	0.999	#N/A	#N/A	#N/A	#N/A	#N/A	#N/A	#N/A	#N/A	#N/A	#N/A	#N/A	#N/A	#N/A	#N/A	#N/A	#N/A	#N/A	#N/A	#N/A	#N/A	#N/A	#N/A	#N/A	#N/A
EBNA1BP2	73.999	good	0.991	44.526	weak	0.883	166.832	weak	0.974	#N/A	#N/A	#N/A	41.591	good	0.99	39.506	good	0.996	#N/A	#N/A	#N/A	35.634	good	0.993	25.97	good	0.983	27.632	good	0.985
EBP	193.315	weak	0.976	299.345	weak	0.936	#N/A	#N/A	#N/A	#N/A	#N/A	#N/A	119.443	good	0.986	120.24	good	0.993	#N/A	#N/A	#N/A	146.933	weak	0.975	#N/A	#N/A	#N/A	102.055	weak	0.979
ECE1	#N/A	#N/A	#N/A	28.932	good	0.975	#N/A	#N/A	#N/A	#N/A	#N/A	#N/A	25.436	good	0.993	35.178	good	0.978	#N/A	#N/A	#N/A	#N/A	#N/A	#N/A	#N/A	#N/A	#N/A	#N/A	#N/A	#N/A
ECH1	314.128	good	0.995	323.514	good	1	465.196	good	0.991	446.919	good	0.994	250.323	good	0.997	249.525	good	0.994	266.979	good	0.99	190.139	good	0.963	125.198	good	0.956	120.419	good	0.911
ECHDC1	#N/A	#N/A	#N/A	338.772	good	0.994	785.231	weak	0.912	630.655	weak	0.916	147.978	good	0.923	137.999	weak	0.872	209.334	weak	0.964	147.004	good	0.987	94.507	weak	0.982	137.903	good	0.998
ECHDC2	#N/A	#N/A	#N/A	#N/A	#N/A	#N/A	#N/A	#N/A	#N/A	#N/A	#N/A	#N/A	#N/A	#N/A	#N/A	509.509	good	0.908	#N/A	#N/A	#N/A	#N/A	#N/A	#N/A	#N/A	#N/A	#N/A	#N/A	#N/A	#N/A
ECHDC3	#N/A	#N/A	#N/A	#N/A	#N/A	#N/A	#N/A	#N/A	#N/A	#N/A	#N/A	#N/A	86.58	good	0.999	102.526	good	0.999	257.157	weak	0.912	#N/A	#N/A	#N/A	#N/A	#N/A	#N/A	#N/A	#N/A	#N/A
ECHS1	372.058	good	0.967	#N/A	#N/A	#N/A	344.253	weak	0.922	403.933	good	0.99	247.953	good	0.987	287.648	good	0.98	172.002	good	0.974	119.953	good	0.946	110.989	good	1	143.942	good	0.999
ECI2	232.379	weak	0.932	300.227	weak	0.972	#N/A	#N/A	#N/A	#N/A	#N/A	#N/A	145.513	good	0.994	161.128	good	0.996	#N/A	#N/A	#N/A	#N/A	#N/A	#N/A	114.96	good	0.998	156.851	weak	0.997
ECM29	43.685	good	0.999	#N/A	#N/A	#N/A	#N/A	#N/A	#N/A	#N/A	#N/A	#N/A	#N/A	#N/A	#N/A	#N/A	#N/A	#N/A	#N/A	#N/A	#N/A	92.865	good	0.986	40.714	good	0.997	41.959	good	1
EDC3	41.386	weak	0.972	#N/A	#N/A	#N/A	113.103	weak	0.911	95.792	weak	0.927	#N/A	#N/A	#N/A	#N/A	#N/A	#N/A	43.937	weak	0.994	40.471	weak	0.985	27.806	good	0.978	30.53	good	0.995
EDC4	50.157	weak	0.981	55.012	good	0.996	142.452	good	1	132.407	good	0.999	50.024	good	0.961	#N/A	#N/A	#N/A	56.145	good	0.985	52.201	good	0.987	44.066	good	0.999	45.91	good	1
EDF1	43.651	good	0.986	60.548	good	1	110.779	good	0.999	108.519	good	0.999	16.804	weak	0.999	15.56	weak	1	31.145	good	0.986	31.796	good	0.994	16.701	good	0.998	20.728	good	0.993
EEA1	102.202	good	0.994	132.281	good	0.999	312.422	good	0.96	232.543	good	0.933	58.001	good	1	58.338	good	0.999	83.352	good	0.99	74.5	good	0.987	50.491	good	0.999	61.13	good	0.999
EED	56.384	weak	0.971	48.122	weak	0.973	#N/A	#N/A	#N/A	#N/A	#N/A	#N/A	#N/A	#N/A	#N/A	#N/A	#N/A	#N/A	#N/A	#N/A	#N/A	#N/A	#N/A	#N/A	62.441	weak	0.952	58.976	weak	0.996
EEF1B2	65.988	weak	0.98	90.811	good	0.999	#N/A	#N/A	#N/A	649.783	weak	0.998	108.639	good	0.992	100.31	good	0.995	#N/A	#N/A	#N/A	89.021	weak	0.992	#N/A	#N/A	#N/A	#N/A	#N/A	#N/A
EEF1D	83.786	weak	0.983	116.287	weak	0.975	329.185	weak	0.998	278.837	weak	0.939	130.261	weak	0.967	#N/A	#N/A	#N/A	88.153	weak	0.998	65.571	good	0.989	92.908	good	0.999	120.2	good	0.998
EEF1E1	#N/A	#N/A	#N/A	113.827	weak	0.996	#N/A	#N/A	#N/A	#N/A	#N/A	#N/A	168.743	good	1	160.334	good	0.995	#N/A	#N/A	#N/A	#N/A	#N/A	#N/A	#N/A	#N/A	#N/A	63.629	good	0.998
EEF1G	67.312	good	0.981	93.999	good	0.996	690.253	good	0.976	471.016	good	0.999	133.073	good	1	144.71	good	0.99	132.875	good	0.976	99.093	good	0.983	86.423	good	0.999	97.759	good	0.999
EEF2	63.845	good	0.975	82.617	good	0.997	442.386	good	0.996	352.852	good	0.998	164.494	good	0.987	171.029	good	0.957	83.304	good	0.988	69.796	good	0.993	43.449	good	1	49.514	good	1
EEF2K	#N/A	#N/A	#N/A	#N/A	#N/A	#N/A	186.44	weak	0.969	#N/A	#N/A	#N/A	#N/A	#N/A	#N/A	#N/A	#N/A	#N/A	#N/A	#N/A	#N/A	#N/A	#N/A	#N/A	#N/A	#N/A	#N/A	#N/A	#N/A	#N/A
EEFSEC	96.224	good	0.967	130.608	good	0.988	#N/A	#N/A	#N/A	#N/A	#N/A	#N/A	98.946	good	0.992	112.094	good	0.996	130.944	good	0.991	99.385	good	0.967	61.825	weak	0.999	73.389	good	0.997
EFHD2	115.459	good	0.99	157.883	good	0.999	300.671	good	0.998	293.105	good	0.999	#N/A	#N/A	#N/A	#N/A	#N/A	#N/A	119.589	good	0.99	106.369	good	0.991	82.052	good	0.998	97.872	good	0.999
EFNB1	#N/A	#N/A	#N/A	#N/A	#N/A	#N/A	#N/A	#N/A	#N/A	#N/A	#N/A	#N/A	#N/A	#N/A	#N/A	7.487	weak	1	#N/A	#N/A	#N/A	41.165	weak	0.98	51.671	good	0.996	62.628	good	0.995
EFR3A	27.744	weak	0.977	47.366	weak	0.989	89.319	weak	0.994	50.523	weak	0.928	17.88	good	0.968	17.861	good	0.949	42.061	weak	0.947	30.367	good	0.985	#N/A	#N/A	#N/A	#N/A	#N/A	#N/A
EFTUD1	111.535	good	0.975	110.065	weak	0.993	245.322	weak	0.93	197.175	weak	0.967	#N/A	#N/A	#N/A	#N/A	#N/A	#N/A	85.878	good	0.984	#N/A	#N/A	#N/A	69.386	good	0.981	79.938	good	0.998
EFTUD2	113.344	good	0.99	125.25	good	0.996	432.117	good	0.977	331.538	good	0.971	75.67	good	0.992	74.71	good	0.994	69.626	good	0.989	61.081	good	0.989	94.217	good	1	113.543	good	1
EGLN1	#N/A	#N/A	#N/A	39.702	weak	0.996	94.905	weak	0.907	66.465	weak	0.996	#N/A	#N/A	#N/A	#N/A	#N/A	#N/A	#N/A	#N/A	#N/A	#N/A	#N/A	#N/A	38.626	weak	0.998	65.552	weak	0.943
EHBP1L1	45.656	good	0.961	47.796	weak	0.968	#N/A	#N/A	#N/A	65.626	weak	0.852	30.825	weak	0.91	#N/A	#N/A	#N/A	64.266	good	0.985	51.613	good	0.991	#N/A	#N/A	#N/A	#N/A	#N/A	#N/A
EHD1	59.402	good	0.985	71.044	good	0.999	182.308	good	1	163.629	good	1	145.728	good	0.993	144.2	good	0.994	#N/A	#N/A	#N/A	#N/A	#N/A	#N/A	53.901	good	0.999	67.761	good	0.999
EHD3	#N/A	#N/A	#N/A	137.828	good	0.998	#N/A	#N/A	#N/A	#N/A	#N/A	#N/A	#N/A	#N/A	#N/A	#N/A	#N/A	#N/A	#N/A	#N/A	#N/A	#N/A	#N/A	#N/A	45.947	good	0.997	55.955	good	0.999
EHD4	22.183	weak	0.991	33.963	good	0.998	#N/A	#N/A	#N/A	128.761	good	0.919	59.445	good	0.999	66.322	good	0.991	54.925	good	0.99	49.404	good	0.985	#N/A	#N/A	#N/A	60.357	weak	0.912
EHHADH	#N/A	#N/A	#N/A	#N/A	#N/A	#N/A	#N/A	#N/A	#N/A	#N/A	#N/A	#N/A	101.128	good	0.993	113.666	good	0.999	#N/A	#N/A	#N/A	#N/A	#N/A	#N/A	#N/A	#N/A	#N/A	#N/A	#N/A	#N/A
EHMT1	27.303	good	0.99	29.048	weak	1	#N/A	#N/A	#N/A	#N/A	#N/A	#N/A	#N/A	#N/A	#N/A	16.819	weak	0.952	#N/A	#N/A	#N/A	27.336	weak	0.994	21.386	good	0.994	22.234	good	0.999
EHMT2	34.401	weak	0.989	35.261	weak	0.994	#N/A	#N/A	#N/A	41.721	weak	0.947	#N/A	#N/A	#N/A	#N/A	#N/A	#N/A	#N/A	#N/A	#N/A	#N/A	#N/A	#N/A	25.382	good	0.987	25.836	good	0.995
EIF1	36.254	good	0.992	35.705	good	0.99	#N/A	#N/A	#N/A	#N/A	#N/A	#N/A	29.546	weak	0.98	#N/A	#N/A	#N/A	#N/A	#N/A	#N/A	#N/A	#N/A	#N/A	17.279	weak	0.987	18.749	good	0.995
EIF1AD	39.104	weak	0.995	41.61	weak	0.974	#N/A	#N/A	#N/A	#N/A	#N/A	#N/A	#N/A	#N/A	#N/A	#N/A	#N/A	#N/A	24.802	weak	0.978	#N/A	#N/A	#N/A	#N/A	#N/A	#N/A	24.822	weak	0.962
EIF1AX	99.279	good	0.997	92.982	weak	0.99	#N/A	#N/A	#N/A	#N/A	#N/A	#N/A	83.115	good	0.998	88.725	good	0.995	87.621	weak	0.992	#N/A	#N/A	#N/A	50.747	weak	0.974	56.878	good	0.981
EIF2A	42.381	good	0.989	50.256	good	0.999	175.292	weak	0.922	158.049	weak	0.993	71.216	good	0.995	66.312	good	0.996	67.767	good	0.98	55.461	good	0.979	52.623	good	0.999	62.558	good	1
EIF2AK2	57.233	good	0.977	70.739	good	0.999	234.564	weak	0.963	#N/A	#N/A	#N/A	55.198	good	0.998	54.895	good	0.99	97.412	good	0.978	37.103	good	0.897	#N/A	#N/A	#N/A	#N/A	#N/A	#N/A
EIF2AK4	#N/A	#N/A	#N/A	#N/A	#N/A	#N/A	#N/A	#N/A	#N/A	#N/A	#N/A	#N/A	#N/A	#N/A	#N/A	#N/A	#N/A	#N/A	#N/A	#N/A	#N/A	#N/A	#N/A	#N/A	68.202	weak	0.863	76.592	weak	0.926
EIF2B1	63.243	weak	0.997	80.124	good	0.998	223.576	good	0.986	209.964	good	0.997	154.356	weak	0.921	156.391	good	0.921	103.267	weak	0.972	88.422	good	0.995	63.639	good	0.99	69.853	good	0.999
EIF2B2	#N/A	#N/A	#N/A	85.788	weak	0.992	#N/A	#N/A	#N/A	#N/A	#N/A	#N/A	140.576	good	0.892	167.38	good	0.948	#N/A	#N/A	#N/A	#N/A	#N/A	#N/A	75.268	good	0.998	91.175	good	0.998
EIF2B3	84.789	good	0.96	100.334	good	0.997	#N/A	#N/A	#N/A	#N/A	#N/A	#N/A	#N/A	#N/A	#N/A	#N/A	#N/A	#N/A	147.696	weak	0.968	96.802	weak	0.975	72.69	good	0.959	88.532	good	0.998
EIF2B4	67.514	good	0.99	71.1	weak	0.996	244.989	weak	0.99	197.206	weak	0.966	112.469	weak	0.975	140.552	weak	0.952	78.513	good	0.986	65.9	good	0.988	54.368	good	0.999	65.402	good	0.999
EIF2B5	63.186	good	0.99	76.503	weak	0.975	179.216	weak	0.934	#N/A	#N/A	#N/A	311.122	weak	0.922	186.468	weak	0.923	98.469	weak	0.989	79.631	good	0.976	72.387	weak	0.985	90.257	good	0.998
EIF2D	54.099	good	0.959	70.684	weak	0.906	#N/A	#N/A	#N/A	#N/A	#N/A	#N/A	#N/A	#N/A	#N/A	#N/A	#N/A	#N/A	#N/A	#N/A	#N/A	59.164	weak	0.898	#N/A	#N/A	#N/A	#N/A	#N/A	#N/A
EIF2S1	68.708	good	0.987	83.678	good	1	246.589	good	0.928	250.86	good	0.908	123.957	good	0.997	109.321	good	0.996	98.715	good	0.995	78.85	good	0.992	67.679	good	1	81.707	good	0.999
EIF2S2	73.178	good	0.989	84.645	good	0.996	250.052	weak	0.996	197.934	good	0.998	87.728	good	0.995	82.611	good	0.99	74.812	good	0.986	60.52	good	0.989	48.569	good	1	50.39	good	1
EIF2S3	61.484	good	0.989	73.951	good	0.995	355.131	good	0.975	223.387	good	0.999	98.3	good	0.962	99.72	good	0.997	97.525	good	0.99	71.306	good	0.99	#N/A	#N/A	#N/A	#N/A	#N/A	#N/A
EIF3A	75.143	good	0.992	86.361	good	0.999	233.678	good	1	188.422	good	0.999	56.022	good	0.995	48.946	good	0.99	69.393	good	0.991	58.999	good	0.991	43.908	good	0.999	48.52	good	0.999
EIF3B	88.927	good	0.993	100.967	good	0.999	377.238	good	0.958	#N/A	#N/A	#N/A	84.025	good	0.999	75.528	good	0.991	114.094	good	0.99	87.465	good	0.99	67.073	good	0.994	75.99	good	0.999
EIF3D	69.402	good	0.981	84.574	good	0.997	233.51	good	0.993	189.601	good	0.994	88.21	good	0.992	92.53	weak	0.996	85.513	good	0.987	65.031	good	0.99	61.273	good	1	69.445	good	0.999
EIF3E	78.976	good	0.994	91.289	good	0.994	296.093	good	0.857	#N/A	#N/A	#N/A	81.864	good	0.998	82.71	good	0.989	95.321	good	0.995	76.167	good	0.99	62.054	good	0.998	64.511	good	0.999
EIF3F	86.849	good	0.991	127.713	weak	0.986	#N/A	#N/A	#N/A	280.648	good	0.998	93.867	good	0.998	95.711	good	0.995	92.658	good	0.985	76.63	good	0.992	59.436	good	0.996	68.385	good	0.992
EIF3G	61.235	good	0.96	69.099	good	0.983	105.316	weak	0.992	101.224	good	0.972	52.294	good	0.979	56.985	weak	0.989	82.924	good	0.996	58.204	good	0.964	53.493	good	0.998	61.88	good	0.995
EIF3I	58.002	good	0.994	69.367	good	0.999	224.917	good	0.915	189.664	good	0.998	61.221	good	0.985	64.608	good	0.997	64.355	good	0.997	49.377	good	0.985	51.843	good	0.998	55.645	good	0.997
EIF3J	68.721	weak	0.991	77.75	good	0.996	#N/A	#N/A	#N/A	192.356	good	0.972	92.86	weak	0.993	105.531	good	0.977	89.459	good	0.978	68.962	weak	0.993	#N/A	#N/A	#N/A	#N/A	#N/A	#N/A
EIF3K	72.495	good	0.993	80.835	good	0.975	#N/A	#N/A	#N/A	96.157	weak	0.885	#N/A	#N/A	#N/A	#N/A	#N/A	#N/A	62.477	weak	0.987	47.161	good	0.992	#N/A	#N/A	#N/A	67.326	good	0.994
EIF3L	86.971	good	0.989	97.287	good	1	375.707	good	0.999	292.777	good	0.997	106.328	good	1	100.529	good	0.983	88.748	good	0.987	67.644	good	0.985	57.54	good	0.999	68.091	good	0.999
EIF3M	78.531	weak	0.995	93.682	good	0.998	#N/A	#N/A	#N/A	#N/A	#N/A	#N/A	122.138	good	0.99	97.923	good	0.94	89.647	good	0.988	76.817	weak	0.984	63.174	good	0.978	75.44	good	0.993
EIF4A1	26.483	good	0.985	32.444	good	1	228.977	good	0.995	155.234	good	0.997	140.018	good	0.945	235.446	good	0.966	56.384	good	0.983	42.992	good	0.975	42.001	good	0.999	46.297	good	0.998
EIF4A2	86.161	good	0.993	110.123	good	0.998	150.413	good	0.999	156.896	good	0.998	166.166	weak	0.893	#N/A	#N/A	#N/A	57.978	good	0.994	48.1	weak	0.993	32.152	good	0.998	35.833	good	0.999
EIF4A3	104.499	good	0.979	124.645	good	0.998	347.892	good	0.986	310.553	good	0.999	79.109	good	0.992	87.794	good	0.962	78.58	good	0.99	66.597	good	0.99	63.206	good	0.998	72.384	good	0.999
EIF4B	46.077	good	0.994	60.834	good	0.997	191.188	good	0.999	164.367	good	0.994	132.446	good	0.879	92.871	weak	0.99	71.579	good	0.997	52.621	good	0.995	66.388	good	0.998	76.394	good	0.999
EIF4E	73.923	weak	0.974	92.007	good	0.995	#N/A	#N/A	#N/A	217.987	weak	0.997	105.813	weak	0.992	129.545	weak	0.857	100.932	weak	0.992	67.924	weak	0.938	53.093	weak	0.976	67.256	good	0.999
EIF4EBP2	71.595	weak	0.956	#N/A	#N/A	#N/A	#N/A	#N/A	#N/A	#N/A	#N/A	#N/A	#N/A	#N/A	#N/A	#N/A	#N/A	#N/A	#N/A	#N/A	#N/A	#N/A	#N/A	#N/A	#N/A	#N/A	#N/A	#N/A	#N/A	#N/A
EIF4ENIF1	34.872	weak	0.986	44.987	weak	0.932	119.711	weak	0.916	106.989	weak	0.912	#N/A	#N/A	#N/A	#N/A	#N/A	#N/A	#N/A	#N/A	#N/A	#N/A	#N/A	#N/A	28.949	good	0.994	34.433	weak	0.989
EIF4G1	28.494	good	0.99	31.898	good	0.999	91.244	good	1	75.418	good	0.999	33.752	good	0.999	34.071	good	0.999	45.839	good	0.991	35.801	good	0.995	28.696	good	0.999	35.85	good	0.998
EIF4G2	37.005	good	0.986	45.867	good	0.998	78.526	good	0.983	67.911	good	1	45.43	good	0.999	48.302	good	0.995	44.354	good	0.989	34.286	good	0.989	42.889	good	0.999	51.674	good	0.998
EIF4G3	33.164	good	0.975	48.839	weak	0.976	#N/A	#N/A	#N/A	93.354	good	0.996	52.248	weak	0.947	41.928	weak	0.977	52.108	good	0.984	40.677	good	0.987	43.833	good	0.993	52.109	good	0.997
EIF4H	39.541	good	0.989	51.635	good	0.984	141.342	good	0.996	126.419	good	0.999	85.708	weak	0.882	83.457	weak	0.91	51.732	good	0.993	39.836	good	0.989	47.306	good	0.999	60.206	good	0.999
EIF5	54.87	good	0.995	57.642	good	0.999	105.659	good	0.998	91.399	good	0.997	95.65	good	0.998	105.425	good	0.879	49.226	good	0.987	40.083	good	0.993	42.519	good	0.998	48.731	good	0.994
EIF5A	65.195	good	0.975	78.981	good	0.994	427.332	good	0.97	331.391	good	0.997	168.268	good	0.979	182.497	good	0.974	141.972	good	0.984	113.652	good	0.988	60.178	good	1	68.347	good	0.999
EIF5B	42.348	good	0.985	55.151	good	0.998	190.772	good	0.984	#N/A	#N/A	#N/A	61.598	good	0.997	57.465	good	0.992	61.355	good	0.986	52.037	good	0.99	44	good	0.999	49.877	good	0.994
EIF6	#N/A	#N/A	#N/A	59.511	good	0.997	174.681	weak	0.999	145.924	good	0.996	103.918	weak	0.963	130.826	weak	0.996	61.336	weak	0.993	51.965	weak	0.99	42.173	good	1	49.123	good	0.997
ELAC1	#N/A	#N/A	#N/A	#N/A	#N/A	#N/A	#N/A	#N/A	#N/A	#N/A	#N/A	#N/A	#N/A	#N/A	#N/A	#N/A	#N/A	#N/A	#N/A	#N/A	#N/A	69.256	weak	0.889	#N/A	#N/A	#N/A	#N/A	#N/A	#N/A
ELAC2	32.933	good	0.992	41.026	good	0.996	#N/A	#N/A	#N/A	69.936	weak	0.969	24.517	good	0.989	23.693	good	0.985	33.87	good	0.994	24.801	good	0.994	43.817	good	0.994	55.472	good	0.99
ELAVL1	94.6	good	0.979	113.512	good	0.999	291.884	good	0.996	254.813	good	1	44.156	good	0.999	46.396	good	0.997	86.795	good	0.988	73.704	good	0.986	55.01	good	0.999	61.971	good	0.999
ELF1	25.709	good	0.984	24.581	good	0.997	25.564	good	0.997	22.649	good	0.995	#N/A	#N/A	#N/A	#N/A	#N/A	#N/A	23.965	good	0.959	18.589	weak	0.981	#N/A	#N/A	#N/A	#N/A	#N/A	#N/A
ELF2	#N/A	#N/A	#N/A	25.414	weak	0.977	#N/A	#N/A	#N/A	33.558	weak	0.937	#N/A	#N/A	#N/A	#N/A	#N/A	#N/A	#N/A	#N/A	#N/A	#N/A	#N/A	#N/A	#N/A	#N/A	#N/A	#N/A	#N/A	#N/A
ELK3	16.73	weak	0.87	#N/A	#N/A	#N/A	#N/A	#N/A	#N/A	#N/A	#N/A	#N/A	#N/A	#N/A	#N/A	#N/A	#N/A	#N/A	#N/A	#N/A	#N/A	#N/A	#N/A	#N/A	#N/A	#N/A	#N/A	#N/A	#N/A	#N/A
ELL	20.15	weak	0.993	#N/A	#N/A	#N/A	28.831	weak	0.991	26.036	good	0.992	#N/A	#N/A	#N/A	#N/A	#N/A	#N/A	27.918	weak	0.939	24.981	good	0.992	15.683	weak	0.988	#N/A	#N/A	#N/A
ELMO1	133.574	good	0.989	153.926	good	0.999	#N/A	#N/A	#N/A	311.454	good	0.943	#N/A	#N/A	#N/A	#N/A	#N/A	#N/A	132.8	good	0.984	104.733	good	0.996	41.353	weak	0.938	48.324	weak	0.989
ELMO2	70.992	weak	0.91	64.347	good	0.982	209.615	weak	0.997	126.172	good	0.992	#N/A	#N/A	#N/A	#N/A	#N/A	#N/A	83.239	good	0.985	66.772	good	0.971	47.807	good	0.995	46.977	good	0.998
ELMOD2	#N/A	#N/A	#N/A	219.088	weak	0.961	#N/A	#N/A	#N/A	#N/A	#N/A	#N/A	128.27	weak	0.993	61.986	weak	0.949	107.639	weak	0.897	#N/A	#N/A	#N/A	#N/A	#N/A	#N/A	#N/A	#N/A	#N/A
ELMSAN1	79.258	good	0.984	72.294	good	0.999	73.478	weak	0.936	69.416	weak	0.995	#N/A	#N/A	#N/A	#N/A	#N/A	#N/A	29.745	weak	0.986	#N/A	#N/A	#N/A	#N/A	#N/A	#N/A	#N/A	#N/A	#N/A
ELP2	34.478	weak	0.933	38.796	weak	0.99	#N/A	#N/A	#N/A	69.961	weak	0.937	#N/A	#N/A	#N/A	#N/A	#N/A	#N/A	52.032	weak	0.987	#N/A	#N/A	#N/A	35.41	good	0.999	39.8	good	0.999
ELP3	28.754	weak	0.995	30.348	weak	0.971	#N/A	#N/A	#N/A	63.237	weak	0.998	#N/A	#N/A	#N/A	#N/A	#N/A	#N/A	40.862	good	0.973	31.949	weak	0.991	35.345	good	0.996	34.914	good	0.996
ELP5	#N/A	#N/A	#N/A	#N/A	#N/A	#N/A	#N/A	#N/A	#N/A	#N/A	#N/A	#N/A	#N/A	#N/A	#N/A	#N/A	#N/A	#N/A	#N/A	#N/A	#N/A	#N/A	#N/A	#N/A	41.203	weak	0.997	57.128	good	0.989
ELP6	82.285	weak	0.913	#N/A	#N/A	#N/A	193.54	weak	0.928	#N/A	#N/A	#N/A	#N/A	#N/A	#N/A	#N/A	#N/A	#N/A	#N/A	#N/A	#N/A	66.018	weak	0.874	#N/A	#N/A	#N/A	75.135	weak	0.997
EMC1	67.369	weak	0.939	91.442	good	0.975	214.462	good	0.878	121.167	weak	0.985	84.802	good	0.994	75.862	good	0.997	80.695	good	0.985	57.745	good	0.991	63.607	good	0.994	69.393	good	0.99
EMC2	94.43	weak	0.982	#N/A	#N/A	#N/A	#N/A	#N/A	#N/A	232.125	weak	0.914	154.429	weak	0.99	208.827	weak	0.931	122.204	weak	0.984	#N/A	#N/A	#N/A	69.171	weak	0.866	80.972	good	0.981
EMC7	#N/A	#N/A	#N/A	#N/A	#N/A	#N/A	#N/A	#N/A	#N/A	30.007	weak	0.932	30.285	good	0.967	25.8	good	0.984	32.854	weak	0.989	23.62	weak	0.99	39.157	good	0.976	41.483	good	0.993
EMC8	#N/A	#N/A	#N/A	#N/A	#N/A	#N/A	#N/A	#N/A	#N/A	198.419	weak	0.986	162.689	good	0.998	152.13	good	1	#N/A	#N/A	#N/A	#N/A	#N/A	#N/A	83.259	good	0.999	98.786	good	0.999
EMD	90.86	good	0.958	55.062	good	0.894	#N/A	#N/A	#N/A	211.686	good	0.938	84.412	good	0.998	96.075	good	0.992	82.416	good	0.99	80.139	good	0.983	47.517	good	0.997	55.844	good	0.997
EMG1	50.943	weak	0.944	#N/A	#N/A	#N/A	#N/A	#N/A	#N/A	#N/A	#N/A	#N/A	32.028	good	0.988	#N/A	#N/A	#N/A	29.105	weak	0.999	#N/A	#N/A	#N/A	35.119	good	0.883	46.465	good	0.998
EML2	277.471	good	0.96	#N/A	#N/A	#N/A	600.367	weak	0.914	#N/A	#N/A	#N/A	#N/A	#N/A	#N/A	#N/A	#N/A	#N/A	#N/A	#N/A	#N/A	132.837	good	0.978	45.576	good	0.999	55.536	good	1
EML3	#N/A	#N/A	#N/A	149.585	good	0.998	293.83	good	0.989	275.003	good	0.992	#N/A	#N/A	#N/A	#N/A	#N/A	#N/A	110.08	weak	0.959	99.769	weak	0.995	#N/A	#N/A	#N/A	#N/A	#N/A	#N/A
EML4	187.682	good	0.977	214.14	good	0.994	282.394	good	0.997	233.583	good	0.999	135.414	good	0.997	183.758	good	0.988	95.489	good	0.983	68.49	good	0.986	56.518	good	0.997	73.836	good	1
EMSY	#N/A	#N/A	#N/A	#N/A	#N/A	#N/A	#N/A	#N/A	#N/A	#N/A	#N/A	#N/A	#N/A	#N/A	#N/A	#N/A	#N/A	#N/A	#N/A	#N/A	#N/A	#N/A	#N/A	#N/A	34.945	good	0.992	40.917	good	0.994
ENDOD1	#N/A	#N/A	#N/A	#N/A	#N/A	#N/A	#N/A	#N/A	#N/A	#N/A	#N/A	#N/A	#N/A	#N/A	#N/A	100.293	weak	0.908	#N/A	#N/A	#N/A	#N/A	#N/A	#N/A	42.898	good	0.982	47.805	good	0.998
ENDOG	26.323	weak	0.988	#N/A	#N/A	#N/A	#N/A	#N/A	#N/A	#N/A	#N/A	#N/A	30.016	good	0.954	24.526	good	0.996	25.394	weak	0.998	18.621	weak	0.992	32.475	weak	0.991	32.131	weak	0.991
ENGASE	#N/A	#N/A	#N/A	#N/A	#N/A	#N/A	#N/A	#N/A	#N/A	#N/A	#N/A	#N/A	#N/A	#N/A	#N/A	#N/A	#N/A	#N/A	132.63	weak	0.938	#N/A	#N/A	#N/A	#N/A	#N/A	#N/A	126.774	weak	0.957
ENO1	89.815	good	0.978	133.347	good	0.999	808.111	good	0.988	576.226	good	0.999	219.933	good	0.972	235.595	good	0.986	206.122	good	0.988	177.662	good	0.989	#N/A	#N/A	#N/A	#N/A	#N/A	#N/A
ENO2	197.288	good	0.937	262.129	good	0.996	340.31	weak	0.953	275.481	good	0.993	#N/A	#N/A	#N/A	#N/A	#N/A	#N/A	#N/A	#N/A	#N/A	166.849	good	0.986	39.626	good	0.989	56.894	good	0.999
ENO3	#N/A	#N/A	#N/A	132.385	weak	0.973	#N/A	#N/A	#N/A	572.259	weak	0.996	662.558	weak	0.99	#N/A	#N/A	#N/A	#N/A	#N/A	#N/A	#N/A	#N/A	#N/A	62.184	good	0.998	72.601	good	0.999
ENOPH1	124.807	good	0.932	#N/A	#N/A	#N/A	#N/A	#N/A	#N/A	#N/A	#N/A	#N/A	#N/A	#N/A	#N/A	#N/A	#N/A	#N/A	#N/A	#N/A	#N/A	88.344	weak	0.954	49.266	weak	0.979	64.573	good	0.999
ENPP4	#N/A	#N/A	#N/A	201.718	good	0.975	557.234	weak	0.982	590.564	good	0.994	67.291	weak	0.973	71.244	weak	0.953	#N/A	#N/A	#N/A	#N/A	#N/A	#N/A	#N/A	#N/A	#N/A	98.518	weak	0.992
ENTPD1	30.141	weak	0.988	66.481	weak	0.989	#N/A	#N/A	#N/A	#N/A	#N/A	#N/A	#N/A	#N/A	#N/A	#N/A	#N/A	#N/A	#N/A	#N/A	#N/A	47.893	weak	0.971	#N/A	#N/A	#N/A	#N/A	#N/A	#N/A
ENY2	#N/A	#N/A	#N/A	80.939	weak	0.998	261.079	weak	0.996	197.398	weak	0.998	62.57	weak	0.955	61.105	weak	0.999	#N/A	#N/A	#N/A	#N/A	#N/A	#N/A	64.224	good	0.996	68.356	good	0.997
EOGT	100.274	weak	0.977	116.122	weak	0.973	#N/A	#N/A	#N/A	#N/A	#N/A	#N/A	154.497	weak	0.943	135.59	weak	0.983	97.452	weak	0.973	75.8	weak	0.94	#N/A	#N/A	#N/A	#N/A	#N/A	#N/A
EP300	26.219	weak	0.98	#N/A	#N/A	#N/A	31.701	weak	0.994	#N/A	#N/A	#N/A	#N/A	#N/A	#N/A	#N/A	#N/A	#N/A	22.683	weak	0.993	21.276	weak	0.991	#N/A	#N/A	#N/A	#N/A	#N/A	#N/A
EP400	58.781	good	0.997	62.792	good	0.998	118.85	weak	0.973	95.659	weak	0.994	#N/A	#N/A	#N/A	#N/A	#N/A	#N/A	47.155	good	0.987	40.22	good	0.99	24.196	good	0.999	27.302	good	0.995
EPB41	57.726	good	0.992	61.033	good	0.998	62.725	good	0.989	42.75	good	1	48.062	good	0.995	45.498	good	0.994	60.712	good	0.99	50.828	good	0.991	55.297	good	0.994	71.909	good	0.992
EPB41L2	114.054	good	0.996	139.427	good	1	#N/A	#N/A	#N/A	#N/A	#N/A	#N/A	75.936	good	0.999	65.587	good	0.996	56.592	weak	0.941	43.566	weak	0.994	87.252	good	0.992	88.492	good	0.974
EPC1	50.241	weak	0.996	#N/A	#N/A	#N/A	#N/A	#N/A	#N/A	#N/A	#N/A	#N/A	#N/A	#N/A	#N/A	#N/A	#N/A	#N/A	#N/A	#N/A	#N/A	33.575	weak	0.983	19.837	weak	0.999	25.344	good	0.99
EPC2	25.095	weak	0.989	#N/A	#N/A	#N/A	#N/A	#N/A	#N/A	#N/A	#N/A	#N/A	#N/A	#N/A	#N/A	#N/A	#N/A	#N/A	#N/A	#N/A	#N/A	#N/A	#N/A	#N/A	12.052	weak	0.958	12.336	weak	0.932
EPG5	#N/A	#N/A	#N/A	49.841	weak	0.999	#N/A	#N/A	#N/A	116.383	weak	0.979	#N/A	#N/A	#N/A	#N/A	#N/A	#N/A	50.178	weak	0.994	38.544	good	0.991	20.472	weak	0.974	32.394	weak	0.927
EPHX1	#N/A	#N/A	#N/A	#N/A	#N/A	#N/A	#N/A	#N/A	#N/A	#N/A	#N/A	#N/A	628.937	good	0.962	686.341	good	0.942	47.374	good	0.988	39.467	good	0.981	69.409	weak	0.952	62.824	good	0.988
EPHX2	#N/A	#N/A	#N/A	#N/A	#N/A	#N/A	#N/A	#N/A	#N/A	#N/A	#N/A	#N/A	431.98	good	0.85	#N/A	#N/A	#N/A	#N/A	#N/A	#N/A	#N/A	#N/A	#N/A	#N/A	#N/A	#N/A	265.492	weak	0.912
EPM2AIP1	#N/A	#N/A	#N/A	#N/A	#N/A	#N/A	#N/A	#N/A	#N/A	#N/A	#N/A	#N/A	#N/A	#N/A	#N/A	#N/A	#N/A	#N/A	62.38	weak	0.949	41.747	weak	0.996	35.762	good	1	41.879	good	1
EPN1	#N/A	#N/A	#N/A	142.891	good	0.97	#N/A	#N/A	#N/A	219.735	weak	0.921	42.723	good	0.983	51.163	good	0.992	86.004	good	0.983	#N/A	#N/A	#N/A	42.867	good	1	53.779	good	0.998
EPPK1	#N/A	#N/A	#N/A	#N/A	#N/A	#N/A	#N/A	#N/A	#N/A	#N/A	#N/A	#N/A	31.914	weak	0.991	#N/A	#N/A	#N/A	#N/A	#N/A	#N/A	#N/A	#N/A	#N/A	#N/A	#N/A	#N/A	#N/A	#N/A	#N/A
EPRS	62.382	good	0.98	74.889	good	0.998	328.236	good	0.991	242.397	good	0.997	135.015	good	0.999	123.792	good	0.995	101.196	good	0.993	84.394	good	0.993	48.453	good	1	54.062	good	0.999
EPS15	68.217	good	0.99	75.911	good	0.992	143.475	weak	0.986	112.321	good	0.981	57.763	good	0.982	64.414	good	0.992	97.884	good	0.981	79.966	good	0.991	43.868	good	0.932	54.697	good	0.941
EPS15L1	#N/A	#N/A	#N/A	100.635	good	1	#N/A	#N/A	#N/A	#N/A	#N/A	#N/A	#N/A	#N/A	#N/A	#N/A	#N/A	#N/A	#N/A	#N/A	#N/A	#N/A	#N/A	#N/A	55.162	good	0.999	69.074	good	1
EPSTI1	#N/A	#N/A	#N/A	25.812	weak	0.989	#N/A	#N/A	#N/A	#N/A	#N/A	#N/A	#N/A	#N/A	#N/A	#N/A	#N/A	#N/A	#N/A	#N/A	#N/A	#N/A	#N/A	#N/A	#N/A	#N/A	#N/A	#N/A	#N/A	#N/A
ERAL1	14.911	weak	0.999	#N/A	#N/A	#N/A	#N/A	#N/A	#N/A	#N/A	#N/A	#N/A	13.662	weak	0.936	14.261	weak	0.968	#N/A	#N/A	#N/A	12.861	weak	0.955	#N/A	#N/A	#N/A	20.831	weak	0.998
ERAP1	129.369	good	0.989	121.099	good	0.994	#N/A	#N/A	#N/A	223.33	good	0.995	129.234	good	0.986	120.979	good	0.984	120.134	good	0.992	84.383	good	0.99	#N/A	#N/A	#N/A	86.108	weak	0.988
ERAP2	235.362	good	0.985	163.902	good	0.994	209.478	good	0.997	#N/A	#N/A	#N/A	59.725	good	0.994	56.672	good	0.995	#N/A	#N/A	#N/A	#N/A	#N/A	#N/A	#N/A	#N/A	#N/A	#N/A	#N/A	#N/A
ERBB2IP	72.101	weak	0.996	77.144	good	0.999	97.274	weak	0.998	102.677	weak	0.998	26.488	good	0.99	23.905	good	1	77.104	good	0.987	54.366	good	0.991	40.511	weak	0.855	38.386	good	0.995
ERC1	41.436	weak	0.982	42.395	weak	0.99	#N/A	#N/A	#N/A	#N/A	#N/A	#N/A	64.841	good	0.996	61.866	good	0.998	48.215	weak	0.987	39.488	good	0.995	32.089	good	0.998	36.67	good	0.997
ERCC1	#N/A	#N/A	#N/A	#N/A	#N/A	#N/A	#N/A	#N/A	#N/A	103.872	weak	0.905	#N/A	#N/A	#N/A	#N/A	#N/A	#N/A	#N/A	#N/A	#N/A	#N/A	#N/A	#N/A	36.244	weak	0.995	49.936	weak	0.934
ERCC2	#N/A	#N/A	#N/A	#N/A	#N/A	#N/A	#N/A	#N/A	#N/A	#N/A	#N/A	#N/A	45.427	weak	0.977	51.546	weak	0.987	113.115	weak	0.929	76.035	weak	0.949	#N/A	#N/A	#N/A	73.743	weak	0.88
ERCC3	65.606	good	0.99	65.15	weak	1	#N/A	#N/A	#N/A	140.874	weak	0.86	79.033	good	0.991	71.035	good	0.993	97.128	weak	0.92	75.355	weak	0.962	#N/A	#N/A	#N/A	#N/A	#N/A	#N/A
ERCC4	66.934	weak	0.995	#N/A	#N/A	#N/A	#N/A	#N/A	#N/A	#N/A	#N/A	#N/A	#N/A	#N/A	#N/A	#N/A	#N/A	#N/A	#N/A	#N/A	#N/A	#N/A	#N/A	#N/A	38.386	weak	0.991	#N/A	#N/A	#N/A
ERCC5	43.96	good	0.959	#N/A	#N/A	#N/A	#N/A	#N/A	#N/A	58.021	weak	0.986	#N/A	#N/A	#N/A	#N/A	#N/A	#N/A	33.395	weak	0.958	28.644	good	0.994	#N/A	#N/A	#N/A	#N/A	#N/A	#N/A
ERCC6	37.443	weak	0.974	#N/A	#N/A	#N/A	36.181	weak	0.985	35.822	weak	0.97	#N/A	#N/A	#N/A	#N/A	#N/A	#N/A	31.677	weak	0.994	29.746	weak	0.994	#N/A	#N/A	#N/A	#N/A	#N/A	#N/A
ERF	26.466	weak	0.988	#N/A	#N/A	#N/A	#N/A	#N/A	#N/A	#N/A	#N/A	#N/A	#N/A	#N/A	#N/A	#N/A	#N/A	#N/A	#N/A	#N/A	#N/A	#N/A	#N/A	#N/A	#N/A	#N/A	#N/A	#N/A	#N/A	#N/A
ERGIC1	237.041	weak	0.87	396.599	weak	0.982	#N/A	#N/A	#N/A	331.005	weak	0.996	104.825	good	0.997	107.685	good	0.995	71.685	weak	0.996	52.331	weak	0.995	102.399	good	0.998	116.655	good	0.996
ERGIC3	81.836	weak	0.924	#N/A	#N/A	#N/A	211.733	weak	0.919	#N/A	#N/A	#N/A	84.726	good	0.993	80.315	good	0.995	#N/A	#N/A	#N/A	58.924	good	0.985	66.915	good	0.983	74.478	good	0.967
ERH	106.005	good	0.991	102.462	weak	0.992	#N/A	#N/A	#N/A	358.367	weak	0.916	48.874	good	0.996	47.882	good	0.988	98.168	good	0.99	85.555	good	0.99	57.573	good	0.992	56.337	good	0.999
ERI1	#N/A	#N/A	#N/A	36.505	weak	0.885	#N/A	#N/A	#N/A	#N/A	#N/A	#N/A	#N/A	#N/A	#N/A	#N/A	#N/A	#N/A	#N/A	#N/A	#N/A	#N/A	#N/A	#N/A	#N/A	#N/A	#N/A	#N/A	#N/A	#N/A
ERI3	#N/A	#N/A	#N/A	193.473	weak	0.938	#N/A	#N/A	#N/A	#N/A	#N/A	#N/A	#N/A	#N/A	#N/A	#N/A	#N/A	#N/A	#N/A	#N/A	#N/A	#N/A	#N/A	#N/A	57.11	weak	0.988	67.012	good	0.986
ERICH1	#N/A	#N/A	#N/A	#N/A	#N/A	#N/A	#N/A	#N/A	#N/A	#N/A	#N/A	#N/A	#N/A	#N/A	#N/A	#N/A	#N/A	#N/A	#N/A	#N/A	#N/A	#N/A	#N/A	#N/A	#N/A	#N/A	#N/A	21.929	weak	0.939
ERLEC1	#N/A	#N/A	#N/A	#N/A	#N/A	#N/A	#N/A	#N/A	#N/A	#N/A	#N/A	#N/A	97.778	good	0.983	90.625	good	1	78.77	weak	0.992	61.578	weak	0.972	69.26	good	0.999	75.208	good	0.991
ERLIN1	#N/A	#N/A	#N/A	145.617	weak	0.913	#N/A	#N/A	#N/A	#N/A	#N/A	#N/A	272.373	good	0.988	248.052	good	1	430.218	good	0.986	186.945	weak	0.927	84.465	good	0.995	105.799	weak	0.996
ERLIN2	99.309	weak	0.999	91.604	good	0.865	568.511	weak	0.93	#N/A	#N/A	#N/A	323.89	good	1	288.17	good	0.995	177.73	weak	1	115.961	good	0.961	93.165	good	0.999	110.045	good	0.999
ERMP1	#N/A	#N/A	#N/A	#N/A	#N/A	#N/A	198.472	good	0.979	225.809	good	0.984	67.338	good	0.998	68.29	good	0.998	186.33	weak	0.921	107.24	weak	0.951	66.229	weak	0.996	74.054	good	0.994
ERO1L	210.123	good	0.991	200.906	good	0.993	403.753	good	0.99	245.726	good	0.984	99.02	good	0.999	97.044	good	0.995	159.039	good	0.992	110.705	good	0.975	#N/A	#N/A	#N/A	#N/A	#N/A	#N/A
ERP29	312.705	good	0.991	310.178	good	0.998	486.911	good	0.976	259.464	good	0.851	143.401	good	0.999	134.317	good	0.999	208.457	good	0.972	141.897	good	0.943	64.064	good	0.998	77.915	good	0.996
ERP44	100.269	good	0.981	98.301	good	0.991	227.527	good	0.987	172.556	good	0.995	128.925	good	0.988	124.111	good	0.997	47.073	good	0.991	34.888	good	0.995	84.957	good	0.999	110.032	good	0.997
ESD	167.613	good	0.967	210.968	good	0.985	#N/A	#N/A	#N/A	427.639	weak	0.966	#N/A	#N/A	#N/A	#N/A	#N/A	#N/A	181.518	good	0.992	#N/A	#N/A	#N/A	88.455	weak	0.995	110.032	good	0.998
ESF1	43.079	weak	0.913	#N/A	#N/A	#N/A	#N/A	#N/A	#N/A	#N/A	#N/A	#N/A	28.844	good	0.959	23.68	good	0.984	23.284	weak	0.987	#N/A	#N/A	#N/A	19.184	weak	0.887	19.95	weak	0.991
ESYT1	88.924	good	0.958	107.063	good	0.989	383.532	good	0.998	266.612	good	0.999	48.168	good	0.991	49.294	good	0.997	116.114	good	0.995	88.349	good	0.99	97.81	weak	0.859	137.821	good	0.888
ESYT2	103.626	good	0.993	128.528	good	0.999	310.915	good	0.999	248.534	good	0.997	65.108	good	0.999	63.709	good	0.997	178.149	good	0.975	124.025	good	0.995	33.047	good	0.993	39.292	good	0.993
ETF1	#N/A	#N/A	#N/A	62.712	good	0.997	#N/A	#N/A	#N/A	201.214	good	0.995	164.137	weak	0.853	124.138	weak	0.956	66.214	good	0.967	55.608	good	0.991	55.481	good	0.997	57.272	good	1
ETFA	260.439	good	0.957	323.217	good	0.973	859.293	weak	0.999	557.263	good	0.972	120.236	good	0.998	122.891	good	0.996	233.253	good	0.918	156.105	good	0.964	108.042	good	0.998	118.691	good	0.998
ETFB	274.473	good	0.965	325.769	good	0.993	538.191	good	0.985	558.577	good	0.971	135.891	good	0.978	161.435	good	0.998	195.833	good	0.97	141.753	good	0.979	111.232	good	0.999	131.045	good	0.996
ETFDH	#N/A	#N/A	#N/A	#N/A	#N/A	#N/A	#N/A	#N/A	#N/A	#N/A	#N/A	#N/A	483.947	good	0.973	480.115	good	0.963	#N/A	#N/A	#N/A	#N/A	#N/A	#N/A	117.522	good	0.98	141.792	good	0.999
ETHE1	234.649	weak	0.959	284.814	good	0.986	#N/A	#N/A	#N/A	779.584	good	0.964	175.652	good	0.973	170.632	good	0.989	344.899	good	0.945	#N/A	#N/A	#N/A	#N/A	#N/A	#N/A	93.256	good	0.999
ETNK1	#N/A	#N/A	#N/A	#N/A	#N/A	#N/A	#N/A	#N/A	#N/A	#N/A	#N/A	#N/A	#N/A	#N/A	#N/A	#N/A	#N/A	#N/A	#N/A	#N/A	#N/A	#N/A	#N/A	#N/A	18.858	weak	0.95	17.763	weak	0.926
ETS1	#N/A	#N/A	#N/A	11.56	weak	0.932	15.265	weak	0.918	13.126	weak	0.918	#N/A	#N/A	#N/A	#N/A	#N/A	#N/A	#N/A	#N/A	#N/A	#N/A	#N/A	#N/A	#N/A	#N/A	#N/A	#N/A	#N/A	#N/A
ETV6	#N/A	#N/A	#N/A	#N/A	#N/A	#N/A	62.278	weak	0.987	#N/A	#N/A	#N/A	21.271	weak	0.998	23.022	weak	0.99	42.154	weak	0.998	30.042	weak	0.993	#N/A	#N/A	#N/A	#N/A	#N/A	#N/A
EVI2B	120.498	weak	0.989	137.632	weak	0.998	169.082	weak	0.999	114.651	weak	0.973	#N/A	#N/A	#N/A	#N/A	#N/A	#N/A	66.543	good	0.995	61.79	weak	0.993	#N/A	#N/A	#N/A	#N/A	#N/A	#N/A
EVL	159.124	good	0.993	159.355	good	0.994	167.118	good	0.999	174.03	good	0.999	#N/A	#N/A	#N/A	#N/A	#N/A	#N/A	59.775	good	0.958	50.364	weak	0.989	46.908	good	0.996	63.001	good	1
EWSR1	157.453	weak	0.958	#N/A	#N/A	#N/A	838.31	weak	0.993	697.326	weak	0.996	#N/A	#N/A	#N/A	#N/A	#N/A	#N/A	#N/A	#N/A	#N/A	90.79	weak	0.989	#N/A	#N/A	#N/A	#N/A	#N/A	#N/A
EXD2	#N/A	#N/A	#N/A	#N/A	#N/A	#N/A	#N/A	#N/A	#N/A	#N/A	#N/A	#N/A	33.488	weak	0.909	33.737	good	0.998	33.244	weak	0.986	27.171	weak	0.989	29.716	weak	0.997	30.433	weak	0.971
EXOC1	64.581	weak	0.97	67.122	good	0.991	181.389	weak	0.872	90.55	good	0.869	#N/A	#N/A	#N/A	#N/A	#N/A	#N/A	64.216	weak	0.983	48.656	good	0.988	42.061	good	1	48.216	good	0.999
EXOC2	60.568	good	0.996	65.231	good	0.999	#N/A	#N/A	#N/A	119.648	good	0.987	#N/A	#N/A	#N/A	#N/A	#N/A	#N/A	87.77	good	0.985	67.015	good	0.985	40.589	good	0.998	50.934	good	1
EXOC3	74.642	good	0.99	79.151	weak	0.997	154.773	weak	0.967	#N/A	#N/A	#N/A	#N/A	#N/A	#N/A	#N/A	#N/A	#N/A	67.262	good	0.985	47.307	weak	0.964	43.319	good	1	51.595	good	1
EXOC4	64.646	good	0.981	69.445	weak	0.94	119.572	weak	0.955	131.371	weak	0.934	80.067	weak	0.883	78.185	weak	0.911	87.162	good	0.99	65.245	good	0.983	43.306	good	0.999	52.997	good	0.997
EXOC5	73.846	good	0.986	87.259	good	0.971	#N/A	#N/A	#N/A	175.591	weak	0.967	99.531	weak	0.977	#N/A	#N/A	#N/A	#N/A	#N/A	#N/A	#N/A	#N/A	#N/A	41.334	good	0.974	54.015	good	0.997
EXOC6	#N/A	#N/A	#N/A	64.944	weak	0.993	193.333	weak	0.954	197.631	weak	0.899	#N/A	#N/A	#N/A	#N/A	#N/A	#N/A	#N/A	#N/A	#N/A	69.33	weak	0.99	28.786	good	0.999	38.075	good	0.999
EXOC6B	#N/A	#N/A	#N/A	#N/A	#N/A	#N/A	#N/A	#N/A	#N/A	#N/A	#N/A	#N/A	#N/A	#N/A	#N/A	#N/A	#N/A	#N/A	109.047	weak	0.958	#N/A	#N/A	#N/A	40.626	good	0.999	51.084	good	0.999
EXOC7	61.343	good	0.985	68.435	weak	0.974	217.399	weak	0.876	128.632	weak	0.965	#N/A	#N/A	#N/A	#N/A	#N/A	#N/A	90.471	good	0.982	61.626	weak	0.968	42.696	good	0.998	50.91	good	1
EXOC8	67.818	good	0.983	69.537	good	0.987	114.176	weak	0.955	#N/A	#N/A	#N/A	#N/A	#N/A	#N/A	#N/A	#N/A	#N/A	87.952	good	0.985	59.751	good	0.992	48.946	good	0.998	55.883	good	0.997
EXOG	#N/A	#N/A	#N/A	#N/A	#N/A	#N/A	#N/A	#N/A	#N/A	#N/A	#N/A	#N/A	#N/A	#N/A	#N/A	#N/A	#N/A	#N/A	#N/A	#N/A	#N/A	#N/A	#N/A	#N/A	107.134	good	0.992	120.142	good	0.992
EXOSC1	67.494	weak	0.986	#N/A	#N/A	#N/A	162.509	weak	0.938	#N/A	#N/A	#N/A	58.078	weak	0.999	89.824	weak	0.85	44.106	weak	0.993	38.865	good	0.998	#N/A	#N/A	#N/A	73.078	weak	0.971
EXOSC10	45.015	good	0.995	50.621	good	0.999	#N/A	#N/A	#N/A	85.477	good	0.983	21.702	good	0.991	21.571	good	0.99	33.317	good	0.99	27.811	good	0.996	23.749	good	0.986	30.051	good	0.992
EXOSC2	159.519	good	0.986	202.187	weak	0.937	#N/A	#N/A	#N/A	#N/A	#N/A	#N/A	#N/A	#N/A	#N/A	337.714	weak	0.973	167.632	weak	0.886	#N/A	#N/A	#N/A	#N/A	#N/A	#N/A	135.578	weak	0.98
EXOSC4	#N/A	#N/A	#N/A	#N/A	#N/A	#N/A	#N/A	#N/A	#N/A	#N/A	#N/A	#N/A	#N/A	#N/A	#N/A	353.195	weak	0.999	#N/A	#N/A	#N/A	#N/A	#N/A	#N/A	#N/A	#N/A	#N/A	183.574	weak	0.981
EXOSC5	99.18	weak	0.981	116.67	good	0.989	475.787	weak	0.937	394.285	weak	0.998	96.602	weak	0.995	117.251	weak	0.981	99.231	weak	0.938	#N/A	#N/A	#N/A	111.659	weak	0.997	111.153	weak	0.932
EXOSC6	136.085	weak	0.994	163.176	weak	0.994	#N/A	#N/A	#N/A	197.785	weak	0.932	#N/A	#N/A	#N/A	75.516	weak	0.943	131.091	weak	0.998	#N/A	#N/A	#N/A	#N/A	#N/A	#N/A	164.723	good	0.928
EXOSC7	172.772	weak	0.968	212.33	weak	0.91	#N/A	#N/A	#N/A	#N/A	#N/A	#N/A	#N/A	#N/A	#N/A	#N/A	#N/A	#N/A	#N/A	#N/A	#N/A	115.437	weak	0.956	#N/A	#N/A	#N/A	163.44	weak	0.895
EXOSC8	103.026	weak	0.899	99.339	weak	0.957	#N/A	#N/A	#N/A	143.893	weak	0.914	#N/A	#N/A	#N/A	#N/A	#N/A	#N/A	#N/A	#N/A	#N/A	#N/A	#N/A	#N/A	#N/A	#N/A	#N/A	93.764	good	0.996
EXOSC9	93.912	good	0.975	129.397	weak	0.997	255.959	weak	0.989	#N/A	#N/A	#N/A	87.173	good	0.993	73.578	good	0.976	78.424	weak	0.956	73.187	weak	0.986	61.929	weak	0.998	64.98	weak	0.993
EXTL3	#N/A	#N/A	#N/A	#N/A	#N/A	#N/A	#N/A	#N/A	#N/A	#N/A	#N/A	#N/A	#N/A	#N/A	#N/A	#N/A	#N/A	#N/A	#N/A	#N/A	#N/A	#N/A	#N/A	#N/A	33.068	weak	0.975	35.657	good	0.991
EYA3	#N/A	#N/A	#N/A	#N/A	#N/A	#N/A	#N/A	#N/A	#N/A	#N/A	#N/A	#N/A	#N/A	#N/A	#N/A	#N/A	#N/A	#N/A	36.099	weak	0.906	#N/A	#N/A	#N/A	#N/A	#N/A	#N/A	#N/A	#N/A	#N/A
EZR	70.744	good	0.998	96.772	good	1	236.723	good	1	180.823	good	1	71.781	good	0.99	63.081	good	1	87.866	good	0.994	97.169	good	0.994	91.547	good	0.998	116.614	good	0.995
F11R	#N/A	#N/A	#N/A	71.562	weak	0.992	86.716	weak	0.99	#N/A	#N/A	#N/A	20.552	good	0.975	21.44	good	0.993	106.867	weak	0.942	56.365	weak	0.99	#N/A	#N/A	#N/A	#N/A	#N/A	#N/A
F13A1	#N/A	#N/A	#N/A	46.013	weak	0.946	#N/A	#N/A	#N/A	#N/A	#N/A	#N/A	#N/A	#N/A	#N/A	#N/A	#N/A	#N/A	#N/A	#N/A	#N/A	#N/A	#N/A	#N/A	#N/A	#N/A	#N/A	#N/A	#N/A	#N/A
F2	#N/A	#N/A	#N/A	#N/A	#N/A	#N/A	#N/A	#N/A	#N/A	#N/A	#N/A	#N/A	#N/A	#N/A	#N/A	54.165	good	0.893	#N/A	#N/A	#N/A	#N/A	#N/A	#N/A	#N/A	#N/A	#N/A	#N/A	#N/A	#N/A
F5	#N/A	#N/A	#N/A	27.721	weak	0.9	#N/A	#N/A	#N/A	132.594	weak	0.853	26.738	good	0.923	27.104	good	0.939	#N/A	#N/A	#N/A	#N/A	#N/A	#N/A	#N/A	#N/A	#N/A	#N/A	#N/A	#N/A
FABP5	19.886	good	0.991	27.262	good	0.999	#N/A	#N/A	#N/A	670.282	weak	0.974	#N/A	#N/A	#N/A	#N/A	#N/A	#N/A	37.586	good	0.961	35.425	good	0.961	#N/A	#N/A	#N/A	#N/A	#N/A	#N/A
FADD	74.802	weak	0.96	59.785	weak	0.97	#N/A	#N/A	#N/A	86.227	weak	0.998	#N/A	#N/A	#N/A	#N/A	#N/A	#N/A	#N/A	#N/A	#N/A	46.659	weak	0.987	#N/A	#N/A	#N/A	#N/A	#N/A	#N/A
FAF1	55.561	good	0.996	70.73	good	0.991	176.337	weak	0.997	128.691	good	0.998	#N/A	#N/A	#N/A	#N/A	#N/A	#N/A	88.557	good	0.981	71.888	weak	0.979	44.491	good	0.997	53.053	good	0.999
FAF2	69.638	weak	0.966	75.586	weak	0.975	#N/A	#N/A	#N/A	218.857	weak	0.904	91.155	good	0.998	102.822	good	0.995	70.252	good	0.983	#N/A	#N/A	#N/A	51.68	good	0.998	61.315	good	0.998
FAH	#N/A	#N/A	#N/A	46.502	weak	0.999	#N/A	#N/A	#N/A	107.227	weak	0.846	#N/A	#N/A	#N/A	#N/A	#N/A	#N/A	68.55	good	0.96	58.439	good	0.977	#N/A	#N/A	#N/A	#N/A	#N/A	#N/A
FAHD1	#N/A	#N/A	#N/A	410.984	weak	0.955	#N/A	#N/A	#N/A	#N/A	#N/A	#N/A	193.628	good	1	178.579	good	1	#N/A	#N/A	#N/A	115.693	weak	0.996	102.383	weak	0.995	126.985	good	0.999
FAHD2A	108.393	weak	0.949	135.672	weak	0.974	368.119	good	0.915	#N/A	#N/A	#N/A	248.246	good	0.992	289.241	good	0.999	117.458	weak	0.936	87.458	weak	0.965	143.763	good	0.987	171.407	good	0.986
FAM102A	21.413	weak	0.959	21.14	weak	0.987	#N/A	#N/A	#N/A	#N/A	#N/A	#N/A	#N/A	#N/A	#N/A	#N/A	#N/A	#N/A	#N/A	#N/A	#N/A	#N/A	#N/A	#N/A	#N/A	#N/A	#N/A	#N/A	#N/A	#N/A
FAM102B	#N/A	#N/A	#N/A	#N/A	#N/A	#N/A	#N/A	#N/A	#N/A	#N/A	#N/A	#N/A	#N/A	#N/A	#N/A	#N/A	#N/A	#N/A	36.833	weak	0.963	#N/A	#N/A	#N/A	#N/A	#N/A	#N/A	26.914	weak	0.993
FAM107B	36.657	good	0.993	49.177	good	0.998	98.74	good	1	99.824	good	0.999	#N/A	#N/A	#N/A	#N/A	#N/A	#N/A	55.773	good	0.979	52.562	good	0.982	31.614	weak	0.999	45.688	good	0.998
FAM114A2	96.843	good	0.999	132.455	weak	0.975	#N/A	#N/A	#N/A	#N/A	#N/A	#N/A	82.371	weak	1	128.051	weak	0.998	90.188	good	0.988	66.863	good	0.977	46.346	weak	0.974	68.532	good	0.998
FAM120A	67.535	good	0.985	82.213	good	0.999	224.438	weak	0.933	202.864	good	0.999	58.682	good	0.987	58.276	good	0.984	69.803	good	0.99	63.421	good	0.984	79.908	good	0.997	96.454	good	0.999
FAM120B	#N/A	#N/A	#N/A	62.444	weak	0.967	#N/A	#N/A	#N/A	61.763	weak	0.976	#N/A	#N/A	#N/A	#N/A	#N/A	#N/A	39.78	weak	0.992	#N/A	#N/A	#N/A	#N/A	#N/A	#N/A	41.276	good	0.996
FAM120C	#N/A	#N/A	#N/A	#N/A	#N/A	#N/A	#N/A	#N/A	#N/A	#N/A	#N/A	#N/A	#N/A	#N/A	#N/A	#N/A	#N/A	#N/A	65.402	weak	0.907	#N/A	#N/A	#N/A	53.018	good	0.998	73.499	good	0.991
FAM126B	#N/A	#N/A	#N/A	#N/A	#N/A	#N/A	#N/A	#N/A	#N/A	#N/A	#N/A	#N/A	#N/A	#N/A	#N/A	#N/A	#N/A	#N/A	#N/A	#N/A	#N/A	#N/A	#N/A	#N/A	#N/A	#N/A	#N/A	37.528	weak	0.973
FAM129A	55.621	good	0.981	60.41	good	0.994	216.572	good	0.999	176.13	good	1	#N/A	#N/A	#N/A	#N/A	#N/A	#N/A	149.876	good	0.97	127.993	good	0.986	#N/A	#N/A	#N/A	#N/A	#N/A	#N/A
FAM129C	53.837	good	0.947	83.39	good	0.962	#N/A	#N/A	#N/A	#N/A	#N/A	#N/A	#N/A	#N/A	#N/A	#N/A	#N/A	#N/A	#N/A	#N/A	#N/A	#N/A	#N/A	#N/A	#N/A	#N/A	#N/A	#N/A	#N/A	#N/A
FAM133B	102.243	weak	0.923	#N/A	#N/A	#N/A	#N/A	#N/A	#N/A	#N/A	#N/A	#N/A	#N/A	#N/A	#N/A	#N/A	#N/A	#N/A	#N/A	#N/A	#N/A	13.662	weak	0.945	#N/A	#N/A	#N/A	#N/A	#N/A	#N/A
FAM134A	49.149	weak	0.972	#N/A	#N/A	#N/A	#N/A	#N/A	#N/A	#N/A	#N/A	#N/A	92.156	weak	0.856	#N/A	#N/A	#N/A	52.247	weak	0.948	#N/A	#N/A	#N/A	#N/A	#N/A	#N/A	31.506	weak	0.986
FAM134C	47.237	weak	0.988	#N/A	#N/A	#N/A	#N/A	#N/A	#N/A	#N/A	#N/A	#N/A	#N/A	#N/A	#N/A	143.907	weak	0.85	#N/A	#N/A	#N/A	#N/A	#N/A	#N/A	29.507	weak	0.997	36.293	weak	0.997
FAM136A	54.801	good	0.953	79.119	weak	0.975	#N/A	#N/A	#N/A	#N/A	#N/A	#N/A	99.097	good	0.999	92.902	good	0.997	#N/A	#N/A	#N/A	75.721	weak	0.994	93.306	good	0.996	115.863	good	0.998
FAM160A2	#N/A	#N/A	#N/A	#N/A	#N/A	#N/A	#N/A	#N/A	#N/A	#N/A	#N/A	#N/A	#N/A	#N/A	#N/A	65.8	weak	0.998	80.288	weak	0.944	75.704	weak	0.987	#N/A	#N/A	#N/A	47.878	good	0.999
FAM160B1	51.009	weak	0.942	59.543	good	0.951	83.426	weak	0.934	70.414	weak	0.897	72.591	weak	0.846	#N/A	#N/A	#N/A	82.936	weak	0.971	45.457	weak	0.889	37.3	good	1	41.913	good	0.995
FAM162A	#N/A	#N/A	#N/A	165.933	weak	0.996	#N/A	#N/A	#N/A	#N/A	#N/A	#N/A	126.706	good	0.999	122.394	good	0.999	74.123	weak	0.973	53.114	weak	0.863	#N/A	#N/A	#N/A	110.718	good	0.987
FAM169A	#N/A	#N/A	#N/A	#N/A	#N/A	#N/A	520.949	weak	0.97	601.768	weak	0.99	56.624	weak	0.875	56.12	weak	0.946	#N/A	#N/A	#N/A	#N/A	#N/A	#N/A	54.036	good	0.999	61.464	good	0.988
FAM172A	140.836	weak	0.986	157.099	weak	0.979	148.681	weak	0.942	163.968	weak	0.968	#N/A	#N/A	#N/A	52.996	weak	0.996	64.682	weak	0.999	#N/A	#N/A	#N/A	#N/A	#N/A	#N/A	44.098	good	0.996
FAM175B	123.165	weak	0.973	#N/A	#N/A	#N/A	261.546	good	0.946	#N/A	#N/A	#N/A	#N/A	#N/A	#N/A	#N/A	#N/A	#N/A	115.606	weak	0.99	#N/A	#N/A	#N/A	58.54	weak	0.983	#N/A	#N/A	#N/A
FAM177A1	#N/A	#N/A	#N/A	#N/A	#N/A	#N/A	#N/A	#N/A	#N/A	#N/A	#N/A	#N/A	22.218	good	0.981	22.78	good	0.971	66.234	weak	0.939	#N/A	#N/A	#N/A	15.776	good	0.985	16.815	good	0.996
FAM192A	32.368	weak	0.984	29.643	weak	0.95	#N/A	#N/A	#N/A	#N/A	#N/A	#N/A	33.87	weak	0.988	#N/A	#N/A	#N/A	20.8	weak	0.993	19.637	good	0.994	21.176	weak	0.995	24.362	weak	0.996
FAM207A	#N/A	#N/A	#N/A	31.353	weak	0.982	#N/A	#N/A	#N/A	#N/A	#N/A	#N/A	10.884	weak	0.856	13.523	weak	0.987	#N/A	#N/A	#N/A	#N/A	#N/A	#N/A	12.983	good	0.937	15.519	weak	0.945
FAM208A	35.68	weak	0.991	36.539	good	0.996	68.082	good	0.998	52.753	good	0.999	18.165	weak	0.998	18	weak	0.99	31.113	weak	0.992	29.271	weak	0.993	#N/A	#N/A	#N/A	17.504	good	0.994
FAM20B	#N/A	#N/A	#N/A	75.089	weak	0.917	#N/A	#N/A	#N/A	#N/A	#N/A	#N/A	103.248	weak	0.989	78.541	weak	0.997	#N/A	#N/A	#N/A	#N/A	#N/A	#N/A	44.91	good	0.996	44.785	good	0.993
FAM210A	#N/A	#N/A	#N/A	#N/A	#N/A	#N/A	#N/A	#N/A	#N/A	#N/A	#N/A	#N/A	79.887	weak	0.984	#N/A	#N/A	#N/A	#N/A	#N/A	#N/A	#N/A	#N/A	#N/A	#N/A	#N/A	#N/A	#N/A	#N/A	#N/A
FAM213A	225.406	weak	0.949	#N/A	#N/A	#N/A	#N/A	#N/A	#N/A	#N/A	#N/A	#N/A	204.928	good	0.969	216.506	good	0.971	#N/A	#N/A	#N/A	#N/A	#N/A	#N/A	52.878	good	0.999	61.851	good	0.999
FAM213B	184.472	weak	0.943	219.239	weak	0.938	#N/A	#N/A	#N/A	#N/A	#N/A	#N/A	#N/A	#N/A	#N/A	#N/A	#N/A	#N/A	#N/A	#N/A	#N/A	#N/A	#N/A	#N/A	#N/A	#N/A	#N/A	#N/A	#N/A	#N/A
FAM21A	#N/A	#N/A	#N/A	54.66	weak	0.965	#N/A	#N/A	#N/A	#N/A	#N/A	#N/A	#N/A	#N/A	#N/A	#N/A	#N/A	#N/A	#N/A	#N/A	#N/A	#N/A	#N/A	#N/A	#N/A	#N/A	#N/A	#N/A	#N/A	#N/A
FAM21C	46.038	weak	0.996	64.399	weak	0.938	#N/A	#N/A	#N/A	#N/A	#N/A	#N/A	#N/A	#N/A	#N/A	#N/A	#N/A	#N/A	38.526	weak	0.979	#N/A	#N/A	#N/A	#N/A	#N/A	#N/A	#N/A	#N/A	#N/A
FAM3C	90.628	weak	0.886	#N/A	#N/A	#N/A	#N/A	#N/A	#N/A	83.351	weak	0.972	73.232	good	0.996	68.295	good	0.995	#N/A	#N/A	#N/A	25.613	weak	0.916	28.924	good	0.974	28.685	good	0.965
FAM49A	80.461	weak	0.967	105.064	weak	0.899	#N/A	#N/A	#N/A	#N/A	#N/A	#N/A	#N/A	#N/A	#N/A	#N/A	#N/A	#N/A	111.313	weak	0.94	75.662	weak	0.989	21.208	good	0.999	20.486	good	0.998
FAM49B	153.74	good	0.985	200.635	good	0.999	460.751	good	0.997	561.682	good	0.998	#N/A	#N/A	#N/A	#N/A	#N/A	#N/A	86.912	good	0.99	74.431	good	0.996	55.715	good	0.997	68.536	good	0.998
FAM50A	36.097	good	0.996	46.227	good	0.995	89.742	weak	0.973	86.082	good	0.991	#N/A	#N/A	#N/A	22.124	weak	0.985	22.814	good	0.987	20.414	good	0.995	23.657	weak	0.987	24.256	good	0.999
FAM65A	24.109	weak	0.89	24.02	weak	0.99	#N/A	#N/A	#N/A	#N/A	#N/A	#N/A	#N/A	#N/A	#N/A	#N/A	#N/A	#N/A	39.092	weak	0.99	31.055	weak	0.97	28.095	good	0.996	35.609	good	0.994
FAM65B	29.154	good	0.982	22.897	good	0.995	31.49	good	0.998	24.223	good	0.997	#N/A	#N/A	#N/A	#N/A	#N/A	#N/A	#N/A	#N/A	#N/A	#N/A	#N/A	#N/A	#N/A	#N/A	#N/A	11.53	weak	0.942
FAM76A	#N/A	#N/A	#N/A	#N/A	#N/A	#N/A	#N/A	#N/A	#N/A	#N/A	#N/A	#N/A	#N/A	#N/A	#N/A	#N/A	#N/A	#N/A	#N/A	#N/A	#N/A	#N/A	#N/A	#N/A	30.56	weak	0.865	#N/A	#N/A	#N/A
FAM76B	58.952	weak	0.949	#N/A	#N/A	#N/A	#N/A	#N/A	#N/A	104.8	weak	0.971	#N/A	#N/A	#N/A	#N/A	#N/A	#N/A	62.635	weak	0.949	56.456	weak	0.972	35.49	weak	0.995	37.361	good	0.981
FAM78A	#N/A	#N/A	#N/A	#N/A	#N/A	#N/A	49.97	weak	0.947	40.15	weak	0.976	#N/A	#N/A	#N/A	#N/A	#N/A	#N/A	25.613	weak	0.98	#N/A	#N/A	#N/A	#N/A	#N/A	#N/A	#N/A	#N/A	#N/A
FAM91A1	#N/A	#N/A	#N/A	#N/A	#N/A	#N/A	#N/A	#N/A	#N/A	#N/A	#N/A	#N/A	53.365	weak	0.989	76.918	weak	0.856	65.492	weak	0.986	33.929	weak	0.88	48.429	weak	0.902	54.675	good	0.997
FAM96B	#N/A	#N/A	#N/A	24.262	weak	0.998	40.298	weak	0.997	39.829	weak	0.993	86.215	weak	0.884	#N/A	#N/A	#N/A	22.353	weak	0.962	16.21	weak	1	35.928	weak	0.998	46.702	good	0.997
FAM98A	#N/A	#N/A	#N/A	#N/A	#N/A	#N/A	#N/A	#N/A	#N/A	#N/A	#N/A	#N/A	50.508	weak	0.996	65.096	good	1	68.056	weak	0.935	55.91	weak	0.933	49.75	good	1	58.005	good	0.999
FAM98B	#N/A	#N/A	#N/A	259.296	good	0.999	#N/A	#N/A	#N/A	588.273	weak	0.881	153.529	weak	0.983	#N/A	#N/A	#N/A	183.26	weak	0.985	155.571	good	0.982	78.357	good	0.998	77.412	good	0.949
FAM98C	#N/A	#N/A	#N/A	#N/A	#N/A	#N/A	#N/A	#N/A	#N/A	#N/A	#N/A	#N/A	#N/A	#N/A	#N/A	#N/A	#N/A	#N/A	155.69	weak	0.94	#N/A	#N/A	#N/A	#N/A	#N/A	#N/A	76.533	weak	0.927
FARS2	#N/A	#N/A	#N/A	58.832	weak	0.965	#N/A	#N/A	#N/A	#N/A	#N/A	#N/A	63.684	weak	0.996	65.292	good	0.993	#N/A	#N/A	#N/A	#N/A	#N/A	#N/A	42.77	weak	0.999	43.686	weak	0.997
FARSA	117.307	good	0.994	147.721	good	0.996	454.869	good	0.991	439.09	good	0.967	280.732	good	0.966	230.273	good	0.915	181.341	weak	0.972	140.088	good	0.994	77.313	good	0.994	88.716	good	0.999
FARSB	112.044	good	0.963	160.368	good	0.994	843.617	good	0.994	#N/A	#N/A	#N/A	149.032	good	0.998	143.415	good	0.982	262.238	good	0.978	204.215	good	0.98	75.611	good	0.999	84.439	good	1
FASN	17.961	good	0.998	22.804	good	1	291.575	good	0.976	213.239	good	0.993	105.666	good	0.947	147.668	good	0.969	151.56	good	0.976	118.061	good	0.977	41.265	good	0.997	55.5	good	0.999
FASTKD1	#N/A	#N/A	#N/A	50.679	weak	0.901	#N/A	#N/A	#N/A	#N/A	#N/A	#N/A	43.9	weak	0.999	44.439	weak	0.97	45.038	weak	0.935	#N/A	#N/A	#N/A	26.024	weak	0.97	#N/A	#N/A	#N/A
FASTKD2	19.836	weak	0.997	#N/A	#N/A	#N/A	#N/A	#N/A	#N/A	#N/A	#N/A	#N/A	21.275	good	0.949	20.495	good	0.934	#N/A	#N/A	#N/A	#N/A	#N/A	#N/A	75.349	weak	0.977	90.938	weak	0.969
FASTKD5	27.142	weak	0.983	34.477	weak	0.995	#N/A	#N/A	#N/A	#N/A	#N/A	#N/A	36.828	good	0.99	36.833	good	0.985	49.824	weak	0.985	38.114	weak	0.994	#N/A	#N/A	#N/A	#N/A	#N/A	#N/A
FAT1	#N/A	#N/A	#N/A	#N/A	#N/A	#N/A	#N/A	#N/A	#N/A	#N/A	#N/A	#N/A	24.123	good	0.917	24.122	good	0.891	#N/A	#N/A	#N/A	#N/A	#N/A	#N/A	15.768	good	0.943	16.967	good	0.977
FAU	75.8	weak	0.908	102.747	weak	0.913	255.587	weak	0.993	#N/A	#N/A	#N/A	54.891	good	0.975	78.159	good	0.854	87.355	weak	0.984	72.996	weak	0.974	57.609	good	0.98	79.424	good	0.993
FBL	243.041	good	0.929	261.971	good	1	1325.56	good	0.998	1158.3	good	0.997	193.278	good	0.992	177.316	good	0.988	202.024	good	0.991	137.023	good	0.973	70.486	good	0.995	73.547	good	0.998
FBP1	#N/A	#N/A	#N/A	210.668	weak	0.998	437.826	weak	0.901	#N/A	#N/A	#N/A	173.273	weak	0.855	#N/A	#N/A	#N/A	46.321	good	0.972	65.229	good	0.977	#N/A	#N/A	#N/A	#N/A	#N/A	#N/A
FBXL18	#N/A	#N/A	#N/A	#N/A	#N/A	#N/A	#N/A	#N/A	#N/A	#N/A	#N/A	#N/A	#N/A	#N/A	#N/A	#N/A	#N/A	#N/A	68.152	weak	0.95	57.592	weak	0.951	34.365	weak	0.992	34.444	good	0.999
FBXL4	#N/A	#N/A	#N/A	74.263	weak	0.913	#N/A	#N/A	#N/A	#N/A	#N/A	#N/A	#N/A	#N/A	#N/A	#N/A	#N/A	#N/A	#N/A	#N/A	#N/A	#N/A	#N/A	#N/A	#N/A	#N/A	#N/A	#N/A	#N/A	#N/A
FBXO18	35.989	weak	0.976	30.282	weak	0.987	#N/A	#N/A	#N/A	#N/A	#N/A	#N/A	#N/A	#N/A	#N/A	#N/A	#N/A	#N/A	#N/A	#N/A	#N/A	#N/A	#N/A	#N/A	#N/A	#N/A	#N/A	#N/A	#N/A	#N/A
FBXO2	#N/A	#N/A	#N/A	#N/A	#N/A	#N/A	#N/A	#N/A	#N/A	#N/A	#N/A	#N/A	#N/A	#N/A	#N/A	#N/A	#N/A	#N/A	#N/A	#N/A	#N/A	#N/A	#N/A	#N/A	99.439	weak	0.872	151.29	weak	0.97
FBXO22	#N/A	#N/A	#N/A	95.518	weak	0.974	#N/A	#N/A	#N/A	#N/A	#N/A	#N/A	#N/A	#N/A	#N/A	#N/A	#N/A	#N/A	63.03	weak	0.994	52.888	weak	0.989	33.931	good	0.997	36.865	good	0.993
FBXO3	33.903	weak	0.988	#N/A	#N/A	#N/A	57.614	weak	0.993	51.801	weak	0.992	#N/A	#N/A	#N/A	#N/A	#N/A	#N/A	37.665	weak	0.974	#N/A	#N/A	#N/A	#N/A	#N/A	#N/A	31.946	good	0.988
FBXO30	#N/A	#N/A	#N/A	#N/A	#N/A	#N/A	#N/A	#N/A	#N/A	#N/A	#N/A	#N/A	#N/A	#N/A	#N/A	#N/A	#N/A	#N/A	#N/A	#N/A	#N/A	23.719	weak	0.969	30.698	weak	0.977	43.088	weak	0.994
FBXO38	37.193	weak	0.993	40.621	weak	0.994	#N/A	#N/A	#N/A	#N/A	#N/A	#N/A	#N/A	#N/A	#N/A	#N/A	#N/A	#N/A	#N/A	#N/A	#N/A	20.087	weak	0.941	18.823	weak	0.998	#N/A	#N/A	#N/A
FBXO42	#N/A	#N/A	#N/A	#N/A	#N/A	#N/A	#N/A	#N/A	#N/A	#N/A	#N/A	#N/A	#N/A	#N/A	#N/A	#N/A	#N/A	#N/A	#N/A	#N/A	#N/A	#N/A	#N/A	#N/A	22.794	weak	0.988	#N/A	#N/A	#N/A
FBXO7	26.008	weak	0.968	#N/A	#N/A	#N/A	#N/A	#N/A	#N/A	44.114	weak	0.937	#N/A	#N/A	#N/A	#N/A	#N/A	#N/A	#N/A	#N/A	#N/A	#N/A	#N/A	#N/A	#N/A	#N/A	#N/A	#N/A	#N/A	#N/A
FCF1	45.095	weak	0.989	#N/A	#N/A	#N/A	#N/A	#N/A	#N/A	#N/A	#N/A	#N/A	#N/A	#N/A	#N/A	12.904	weak	0.978	#N/A	#N/A	#N/A	#N/A	#N/A	#N/A	#N/A	#N/A	#N/A	#N/A	#N/A	#N/A
FCGRT	#N/A	#N/A	#N/A	#N/A	#N/A	#N/A	#N/A	#N/A	#N/A	#N/A	#N/A	#N/A	31.941	good	0.98	31.167	good	0.997	14.406	weak	0.933	12.544	weak	0.935	#N/A	#N/A	#N/A	#N/A	#N/A	#N/A
FCHO1	#N/A	#N/A	#N/A	90.325	good	0.993	84.706	weak	0.973	55.966	weak	0.995	#N/A	#N/A	#N/A	#N/A	#N/A	#N/A	81.102	weak	0.985	#N/A	#N/A	#N/A	15.67	weak	0.962	#N/A	#N/A	#N/A
FCHSD1	154.084	weak	0.995	112.981	weak	0.93	#N/A	#N/A	#N/A	#N/A	#N/A	#N/A	#N/A	#N/A	#N/A	#N/A	#N/A	#N/A	72.88	weak	0.99	#N/A	#N/A	#N/A	#N/A	#N/A	#N/A	66.529	weak	0.998
FCHSD2	24.764	good	0.998	25.714	good	0.999	#N/A	#N/A	#N/A	#N/A	#N/A	#N/A	#N/A	#N/A	#N/A	#N/A	#N/A	#N/A	25.355	weak	0.99	19.794	weak	0.967	21.585	good	0.996	26.157	good	0.997
FCN1	#N/A	#N/A	#N/A	#N/A	#N/A	#N/A	#N/A	#N/A	#N/A	#N/A	#N/A	#N/A	#N/A	#N/A	#N/A	#N/A	#N/A	#N/A	#N/A	#N/A	#N/A	25.199	good	0.954	#N/A	#N/A	#N/A	#N/A	#N/A	#N/A
FCRL2	#N/A	#N/A	#N/A	32.427	weak	0.99	#N/A	#N/A	#N/A	#N/A	#N/A	#N/A	#N/A	#N/A	#N/A	#N/A	#N/A	#N/A	#N/A	#N/A	#N/A	#N/A	#N/A	#N/A	#N/A	#N/A	#N/A	#N/A	#N/A	#N/A
FCRLA	24.364	weak	0.945	24.406	good	0.931	#N/A	#N/A	#N/A	#N/A	#N/A	#N/A	#N/A	#N/A	#N/A	#N/A	#N/A	#N/A	#N/A	#N/A	#N/A	#N/A	#N/A	#N/A	#N/A	#N/A	#N/A	#N/A	#N/A	#N/A
FDFT1	8.942	weak	0.981	12.249	weak	0.964	#N/A	#N/A	#N/A	#N/A	#N/A	#N/A	17.473	good	0.957	16.585	good	0.961	#N/A	#N/A	#N/A	#N/A	#N/A	#N/A	16.266	good	0.96	16.282	good	0.988
FDPS	52.543	good	0.977	75.502	good	0.996	#N/A	#N/A	#N/A	293.535	good	0.995	115.338	weak	0.914	117.098	weak	0.979	160.192	good	0.984	134.485	good	0.988	54.08	good	0.993	68.128	good	0.981
FDX1	50.557	weak	0.989	62.259	weak	0.942	#N/A	#N/A	#N/A	#N/A	#N/A	#N/A	69.35	good	0.998	63.948	good	1	34.363	weak	0.997	38.779	weak	0.977	34.466	weak	0.916	38.338	weak	0.997
FDXR	283.286	weak	0.889	#N/A	#N/A	#N/A	#N/A	#N/A	#N/A	621.102	weak	0.992	163.933	good	0.996	149.099	weak	0.917	#N/A	#N/A	#N/A	#N/A	#N/A	#N/A	118.216	good	0.994	#N/A	#N/A	#N/A
FECH	131.381	weak	0.921	#N/A	#N/A	#N/A	#N/A	#N/A	#N/A	316.031	good	0.91	106.311	good	0.999	113.845	good	0.998	77.148	weak	0.975	#N/A	#N/A	#N/A	62.865	weak	0.957	90.941	weak	0.999
FEM1B	#N/A	#N/A	#N/A	#N/A	#N/A	#N/A	#N/A	#N/A	#N/A	#N/A	#N/A	#N/A	#N/A	#N/A	#N/A	#N/A	#N/A	#N/A	#N/A	#N/A	#N/A	#N/A	#N/A	#N/A	#N/A	#N/A	#N/A	12.615	weak	0.909
FEN1	126.147	good	0.924	160.259	good	0.977	1470.09	weak	0.938	1013.3	weak	0.983	#N/A	#N/A	#N/A	#N/A	#N/A	#N/A	469.058	good	0.992	335.054	good	0.959	100.205	weak	0.961	120.53	weak	0.973
FERMT3	90.76	good	0.967	111.481	good	0.997	450.393	good	0.999	295.78	good	0.998	#N/A	#N/A	#N/A	#N/A	#N/A	#N/A	257.867	good	0.98	146.672	good	0.974	#N/A	#N/A	#N/A	#N/A	#N/A	#N/A
FGA	#N/A	#N/A	#N/A	#N/A	#N/A	#N/A	#N/A	#N/A	#N/A	#N/A	#N/A	#N/A	45.793	good	0.993	45.753	good	0.985	15.493	weak	0.93	#N/A	#N/A	#N/A	#N/A	#N/A	#N/A	#N/A	#N/A	#N/A
FGB	#N/A	#N/A	#N/A	#N/A	#N/A	#N/A	#N/A	#N/A	#N/A	#N/A	#N/A	#N/A	44.066	good	0.98	44.77	good	0.992	#N/A	#N/A	#N/A	#N/A	#N/A	#N/A	#N/A	#N/A	#N/A	#N/A	#N/A	#N/A
FGD2	117.849	good	0.943	150.19	weak	0.967	#N/A	#N/A	#N/A	#N/A	#N/A	#N/A	#N/A	#N/A	#N/A	#N/A	#N/A	#N/A	#N/A	#N/A	#N/A	70.008	weak	0.94	#N/A	#N/A	#N/A	#N/A	#N/A	#N/A
FGD3	43.513	good	0.993	41.776	weak	0.992	50.902	good	0.997	45.179	good	1	#N/A	#N/A	#N/A	#N/A	#N/A	#N/A	55.346	good	0.993	41.999	good	0.964	#N/A	#N/A	#N/A	#N/A	#N/A	#N/A
FGFR1OP	#N/A	#N/A	#N/A	87.372	weak	0.911	#N/A	#N/A	#N/A	#N/A	#N/A	#N/A	#N/A	#N/A	#N/A	#N/A	#N/A	#N/A	#N/A	#N/A	#N/A	#N/A	#N/A	#N/A	37.343	weak	0.92	25.119	weak	0.973
FGFR1OP2	209.206	weak	0.951	151.638	good	0.991	#N/A	#N/A	#N/A	207.585	good	0.963	#N/A	#N/A	#N/A	#N/A	#N/A	#N/A	#N/A	#N/A	#N/A	#N/A	#N/A	#N/A	40.973	good	0.99	43.978	good	0.998
FGG	#N/A	#N/A	#N/A	#N/A	#N/A	#N/A	629.472	weak	0.962	#N/A	#N/A	#N/A	44.503	good	0.994	43.506	good	0.989	#N/A	#N/A	#N/A	#N/A	#N/A	#N/A	#N/A	#N/A	#N/A	#N/A	#N/A	#N/A
FGR	#N/A	#N/A	#N/A	#N/A	#N/A	#N/A	210.858	weak	0.937	169.722	good	0.931	#N/A	#N/A	#N/A	#N/A	#N/A	#N/A	92.039	good	0.949	93.666	good	0.95	#N/A	#N/A	#N/A	#N/A	#N/A	#N/A
FH	#N/A	#N/A	#N/A	285.054	good	0.999	#N/A	#N/A	#N/A	877.587	weak	0.966	214.608	good	0.99	226.292	good	0.992	263.995	weak	0.953	#N/A	#N/A	#N/A	85.347	good	0.998	99.375	good	1
FHL1	#N/A	#N/A	#N/A	#N/A	#N/A	#N/A	#N/A	#N/A	#N/A	547.551	weak	0.963	#N/A	#N/A	#N/A	#N/A	#N/A	#N/A	#N/A	#N/A	#N/A	#N/A	#N/A	#N/A	49.225	good	0.981	56.709	good	0.991
FHOD1	#N/A	#N/A	#N/A	40.747	good	0.987	169.678	weak	0.849	134.608	good	0.996	#N/A	#N/A	#N/A	#N/A	#N/A	#N/A	138.6	good	0.95	77.238	good	0.976	#N/A	#N/A	#N/A	#N/A	#N/A	#N/A
FIBP	77.578	weak	0.973	77.088	weak	0.998	#N/A	#N/A	#N/A	#N/A	#N/A	#N/A	71.717	weak	0.961	80.056	weak	0.862	53.522	weak	0.993	49.436	weak	0.997	48.797	weak	0.964	57.734	good	0.998
FIP1L1	84.423	weak	0.989	91.5	weak	0.999	148.216	weak	0.97	136.363	good	0.996	46.331	good	0.999	40.497	good	0.998	69.544	weak	0.945	56.801	weak	0.999	39.285	good	0.997	56.272	good	0.999
FIS1	150.723	good	0.98	181.615	weak	0.998	232.035	weak	0.971	194.628	weak	0.914	84.927	good	1	101.135	good	0.998	#N/A	#N/A	#N/A	66.36	weak	0.97	55.471	good	1	70.357	good	1
FKBP11	64.333	weak	0.992	93.603	weak	0.883	#N/A	#N/A	#N/A	#N/A	#N/A	#N/A	163.587	good	0.976	138.446	good	0.997	#N/A	#N/A	#N/A	#N/A	#N/A	#N/A	#N/A	#N/A	#N/A	#N/A	#N/A	#N/A
FKBP15	101.342	good	0.995	117.343	weak	0.999	#N/A	#N/A	#N/A	149.963	good	0.999	81.343	good	0.972	76.08	good	0.935	69.402	good	0.981	65.522	good	0.976	53.402	good	0.991	68.887	good	0.998
FKBP1A	90.122	good	0.962	143.32	weak	0.989	564.366	weak	0.993	#N/A	#N/A	#N/A	#N/A	#N/A	#N/A	#N/A	#N/A	#N/A	152.225	weak	0.97	104.635	weak	0.948	48.611	good	0.994	58.83	good	0.997
FKBP2	#N/A	#N/A	#N/A	142.388	weak	0.983	459.604	weak	0.956	#N/A	#N/A	#N/A	192.934	good	0.988	185.422	good	0.999	#N/A	#N/A	#N/A	43.447	weak	0.982	63.698	weak	0.999	82.342	good	0.998
FKBP3	125.275	good	0.975	141.845	good	0.993	639.111	weak	0.992	462.313	weak	0.951	74.81	good	0.997	71.943	good	0.999	140.168	good	0.987	106.759	good	0.999	47.973	good	0.994	60.707	good	0.999
FKBP4	46.409	good	0.989	66.342	good	1	#N/A	#N/A	#N/A	#N/A	#N/A	#N/A	#N/A	#N/A	#N/A	#N/A	#N/A	#N/A	38.878	good	0.997	#N/A	#N/A	#N/A	52.649	good	1	62.889	good	0.999
FKBP5	80.527	good	0.959	114.059	good	0.992	404.832	good	0.895	408.674	weak	0.993	54.032	good	0.995	61.513	good	0.982	132.126	good	0.981	120.281	good	0.978	68.177	good	0.982	72.283	good	0.994
FKBP8	23.614	weak	0.994	25.638	good	1	43.997	good	0.998	34.434	good	0.998	29.55	good	0.996	30.2	good	0.997	31.697	good	0.994	25.241	weak	0.992	23.627	good	0.997	25.925	good	0.999
FLAD1	#N/A	#N/A	#N/A	120.212	weak	0.99	#N/A	#N/A	#N/A	#N/A	#N/A	#N/A	164.215	weak	0.948	#N/A	#N/A	#N/A	114.227	weak	0.993	89.018	weak	0.983	70.544	weak	0.985	83.512	good	0.998
FLI1	41.751	weak	0.991	36.219	weak	0.996	44.489	weak	0.976	43.499	weak	0.976	#N/A	#N/A	#N/A	#N/A	#N/A	#N/A	28.686	weak	0.98	27.453	weak	0.996	#N/A	#N/A	#N/A	#N/A	#N/A	#N/A
FLII	99.069	good	0.993	107.253	good	0.999	237.054	good	0.995	177.933	good	0.987	62.018	good	0.972	59.001	good	0.975	101.242	good	0.988	86.403	good	0.994	50.195	good	0.998	64.634	good	1
FLNA	111.526	good	0.987	137.696	good	0.999	485.927	good	0.999	320.871	good	0.998	61.28	good	0.987	70.581	good	0.952	169.644	good	0.986	113.934	good	0.987	107.146	good	0.987	95.307	good	0.917
FLNB	178.536	good	0.992	139.12	good	0.999	513.261	good	0.959	#N/A	#N/A	#N/A	80.823	good	0.994	74.337	good	0.994	79.971	good	0.99	82.205	good	0.992	74.384	good	0.995	75.639	good	0.959
FLNC	#N/A	#N/A	#N/A	#N/A	#N/A	#N/A	388.853	weak	0.998	#N/A	#N/A	#N/A	#N/A	#N/A	#N/A	#N/A	#N/A	#N/A	#N/A	#N/A	#N/A	#N/A	#N/A	#N/A	#N/A	#N/A	#N/A	73.452	good	0.886
FLOT1	183.181	good	0.976	226.598	weak	0.992	536.185	good	0.93	438.74	good	0.997	76.883	good	0.999	73.713	good	0.997	168.736	good	0.976	158.534	good	0.981	37.101	good	0.997	42.037	good	0.995
FLOT2	104.923	good	0.982	127.406	good	0.991	312.186	good	0.989	270.125	good	0.995	79.116	good	0.999	76.105	good	0.997	173.524	good	0.996	160.861	good	0.971	39.206	good	0.999	46.729	good	0.998
FLYWCH2	81.359	weak	1	79.509	weak	0.969	147.9	weak	0.987	134.847	good	0.992	#N/A	#N/A	#N/A	#N/A	#N/A	#N/A	#N/A	#N/A	#N/A	#N/A	#N/A	#N/A	#N/A	#N/A	#N/A	#N/A	#N/A	#N/A
FMNL1	82.063	good	0.99	95.025	good	0.999	190.556	good	0.999	157.614	good	0.998	#N/A	#N/A	#N/A	#N/A	#N/A	#N/A	108.826	good	0.987	102.147	good	0.988	#N/A	#N/A	#N/A	49.543	weak	0.878
FMR1	41.709	weak	0.998	58.506	weak	0.993	90.292	weak	0.998	89.219	weak	0.848	#N/A	#N/A	#N/A	56.695	weak	0.909	51.671	weak	0.986	44.359	good	0.988	51.976	good	0.999	60.656	good	0.996
FN3KRP	192.808	good	0.977	235.988	good	0.996	424.478	weak	0.967	347.078	weak	0.986	#N/A	#N/A	#N/A	#N/A	#N/A	#N/A	171.721	weak	0.986	158.421	weak	1	#N/A	#N/A	#N/A	103.158	good	0.998
FNBP1	61.81	good	0.994	74.614	good	0.998	165.507	good	0.981	146.294	good	0.998	#N/A	#N/A	#N/A	#N/A	#N/A	#N/A	77.556	good	0.994	70.817	good	0.989	24.683	weak	0.974	33.64	good	0.974
FNBP1L	#N/A	#N/A	#N/A	#N/A	#N/A	#N/A	#N/A	#N/A	#N/A	#N/A	#N/A	#N/A	68.577	weak	0.997	56.101	weak	0.997	#N/A	#N/A	#N/A	#N/A	#N/A	#N/A	18.927	good	0.983	22.405	good	0.981
FNBP4	75.614	weak	0.994	110.956	weak	0.927	104.866	weak	0.945	133.564	weak	0.974	#N/A	#N/A	#N/A	47.849	weak	0.985	#N/A	#N/A	#N/A	#N/A	#N/A	#N/A	38.949	weak	0.995	48.714	good	1
FNTA	#N/A	#N/A	#N/A	#N/A	#N/A	#N/A	#N/A	#N/A	#N/A	#N/A	#N/A	#N/A	80.019	weak	0.91	#N/A	#N/A	#N/A	#N/A	#N/A	#N/A	#N/A	#N/A	#N/A	#N/A	#N/A	#N/A	76.151	weak	0.997
FOCAD	#N/A	#N/A	#N/A	61.274	weak	0.982	#N/A	#N/A	#N/A	291.475	weak	0.873	52.639	weak	0.91	53.748	weak	0.929	#N/A	#N/A	#N/A	88.865	weak	0.983	#N/A	#N/A	#N/A	#N/A	#N/A	#N/A
FOXK1	61.82	weak	0.983	66.68	good	0.994	110.623	good	0.973	92.55	good	0.978	#N/A	#N/A	#N/A	44.812	weak	0.992	46.736	weak	0.998	38.662	weak	0.988	23.459	weak	0.98	29.031	weak	0.995
FOXK2	41.638	weak	0.868	#N/A	#N/A	#N/A	#N/A	#N/A	#N/A	#N/A	#N/A	#N/A	#N/A	#N/A	#N/A	#N/A	#N/A	#N/A	38.6	weak	0.928	#N/A	#N/A	#N/A	20.531	good	0.957	20.057	good	0.966
FOXO1	#N/A	#N/A	#N/A	33.458	weak	0.93	#N/A	#N/A	#N/A	#N/A	#N/A	#N/A	#N/A	#N/A	#N/A	#N/A	#N/A	#N/A	#N/A	#N/A	#N/A	#N/A	#N/A	#N/A	#N/A	#N/A	#N/A	#N/A	#N/A	#N/A
FOXP1	23.121	weak	0.982	27.963	weak	0.991	#N/A	#N/A	#N/A	#N/A	#N/A	#N/A	#N/A	#N/A	#N/A	#N/A	#N/A	#N/A	#N/A	#N/A	#N/A	#N/A	#N/A	#N/A	#N/A	#N/A	#N/A	#N/A	#N/A	#N/A
FOXRED1	#N/A	#N/A	#N/A	60.75	weak	0.966	#N/A	#N/A	#N/A	#N/A	#N/A	#N/A	54.106	weak	0.999	54.394	good	0.988	#N/A	#N/A	#N/A	#N/A	#N/A	#N/A	#N/A	#N/A	#N/A	79.224	good	0.994
FPGT	#N/A	#N/A	#N/A	#N/A	#N/A	#N/A	#N/A	#N/A	#N/A	#N/A	#N/A	#N/A	#N/A	#N/A	#N/A	#N/A	#N/A	#N/A	#N/A	#N/A	#N/A	111.621	weak	0.994	#N/A	#N/A	#N/A	#N/A	#N/A	#N/A
FRA10AC1	58.585	weak	0.993	#N/A	#N/A	#N/A	#N/A	#N/A	#N/A	#N/A	#N/A	#N/A	#N/A	#N/A	#N/A	#N/A	#N/A	#N/A	#N/A	#N/A	#N/A	#N/A	#N/A	#N/A	#N/A	#N/A	#N/A	#N/A	#N/A	#N/A
FRMD8	#N/A	#N/A	#N/A	24.767	weak	0.995	#N/A	#N/A	#N/A	29.83	weak	0.988	#N/A	#N/A	#N/A	#N/A	#N/A	#N/A	33.202	weak	0.98	30.749	good	0.978	#N/A	#N/A	#N/A	#N/A	#N/A	#N/A
FRYL	63.375	good	0.987	81.886	good	1	148.935	good	0.892	137.795	good	0.998	#N/A	#N/A	#N/A	#N/A	#N/A	#N/A	71.652	good	0.994	55.795	good	0.993	37.361	weak	0.932	47.06	good	0.992
FSCN1	#N/A	#N/A	#N/A	44.086	weak	0.939	#N/A	#N/A	#N/A	#N/A	#N/A	#N/A	#N/A	#N/A	#N/A	#N/A	#N/A	#N/A	#N/A	#N/A	#N/A	#N/A	#N/A	#N/A	61.691	good	0.998	69.259	good	0.999
FSD1L	#N/A	#N/A	#N/A	#N/A	#N/A	#N/A	#N/A	#N/A	#N/A	#N/A	#N/A	#N/A	#N/A	#N/A	#N/A	#N/A	#N/A	#N/A	#N/A	#N/A	#N/A	#N/A	#N/A	#N/A	44.744	good	0.998	51.646	good	0.999
FTH1	96.702	good	0.99	97.803	good	0.996	138.825	good	0.985	72.986	good	0.999	45.351	good	0.958	43.746	good	0.944	26.376	good	0.99	21.228	good	0.976	32.316	good	0.994	38.911	good	0.989
FTL	68.583	weak	0.999	61.714	good	0.998	146.446	good	0.996	65.714	good	0.997	77.683	good	0.991	77.917	good	0.999	22.235	good	0.991	14.312	good	0.986	#N/A	#N/A	#N/A	#N/A	#N/A	#N/A
FTO	#N/A	#N/A	#N/A	68.814	good	0.995	185.519	weak	0.878	#N/A	#N/A	#N/A	#N/A	#N/A	#N/A	#N/A	#N/A	#N/A	44.968	weak	0.999	#N/A	#N/A	#N/A	20.714	weak	0.91	18.111	weak	0.945
FTSJ2	21.098	weak	0.988	#N/A	#N/A	#N/A	#N/A	#N/A	#N/A	#N/A	#N/A	#N/A	52.19	weak	0.94	#N/A	#N/A	#N/A	#N/A	#N/A	#N/A	#N/A	#N/A	#N/A	#N/A	#N/A	#N/A	23.974	weak	0.982
FTSJ3	43.069	good	0.984	50.123	good	0.997	81.838	weak	0.971	89.319	weak	0.944	52.909	good	0.983	45.057	good	0.998	28.435	weak	0.989	24.178	weak	0.986	23.552	good	0.998	26.151	good	0.997
FUBP1	88.922	good	0.985	109.29	good	0.997	438.948	good	1	345.612	good	1	72.462	good	0.98	60.567	good	0.996	101.736	good	0.997	86.318	good	0.985	72.598	good	0.995	77.464	good	0.996
FUBP3	58.819	good	0.981	70.284	good	0.99	145.383	good	0.997	124.272	good	0.999	47.867	good	0.981	62.729	good	0.996	43.932	weak	0.991	40.353	weak	0.995	55.637	good	0.998	73.523	good	0.996
FUCA1	#N/A	#N/A	#N/A	62.044	weak	0.999	#N/A	#N/A	#N/A	113.821	good	0.993	79.734	good	0.999	74.913	good	0.975	17.23	good	0.95	15.847	good	0.968	51.449	weak	0.923	46.718	weak	0.993
FUK	#N/A	#N/A	#N/A	199.157	weak	0.912	#N/A	#N/A	#N/A	#N/A	#N/A	#N/A	#N/A	#N/A	#N/A	#N/A	#N/A	#N/A	99.352	weak	0.976	#N/A	#N/A	#N/A	#N/A	#N/A	#N/A	#N/A	#N/A	#N/A
FUNDC2	136.535	weak	0.974	151.809	good	0.997	340.718	weak	0.974	322.707	weak	0.916	74.432	good	0.992	72.057	good	0.998	#N/A	#N/A	#N/A	49.03	weak	0.932	46.217	good	0.996	62.988	good	0.992
FUS	75.823	good	0.975	105.047	good	0.994	628.012	weak	0.916	492.152	weak	0.994	72.702	good	0.96	#N/A	#N/A	#N/A	72.105	weak	0.991	66.038	good	0.986	95.653	good	0.998	112.429	good	0.997
FUT8	#N/A	#N/A	#N/A	83.585	weak	0.999	#N/A	#N/A	#N/A	#N/A	#N/A	#N/A	#N/A	#N/A	#N/A	#N/A	#N/A	#N/A	#N/A	#N/A	#N/A	#N/A	#N/A	#N/A	52.39	good	0.998	56.892	good	0.997
FXN	289.315	weak	0.971	#N/A	#N/A	#N/A	#N/A	#N/A	#N/A	#N/A	#N/A	#N/A	#N/A	#N/A	#N/A	#N/A	#N/A	#N/A	#N/A	#N/A	#N/A	#N/A	#N/A	#N/A	#N/A	#N/A	#N/A	#N/A	#N/A	#N/A
FXR1	32.066	good	0.987	#N/A	#N/A	#N/A	100.887	weak	0.995	94.685	good	0.997	46.86	weak	0.917	59.193	weak	0.959	42.58	good	0.996	32.785	good	0.996	43.533	good	1	46.328	good	0.996
FXR2	#N/A	#N/A	#N/A	31.59	weak	0.9	64.49	weak	0.853	89.326	weak	0.939	#N/A	#N/A	#N/A	65.829	weak	0.896	47.075	weak	0.97	#N/A	#N/A	#N/A	44.388	good	1	48.662	good	0.996
FYB	79.259	weak	0.983	100.178	weak	0.992	111.299	good	0.997	98.293	good	0.996	#N/A	#N/A	#N/A	#N/A	#N/A	#N/A	115.658	good	0.987	72.364	good	0.989	#N/A	#N/A	#N/A	#N/A	#N/A	#N/A
FYCO1	44.94	weak	0.89	#N/A	#N/A	#N/A	#N/A	#N/A	#N/A	41.834	weak	0.922	33.701	weak	0.99	42.63	good	0.919	71.847	good	0.94	56.123	weak	0.989	#N/A	#N/A	#N/A	#N/A	#N/A	#N/A
FYN	36.02	weak	0.995	#N/A	#N/A	#N/A	66.05	weak	0.997	65.064	weak	1	#N/A	#N/A	#N/A	#N/A	#N/A	#N/A	142.698	weak	0.873	107.244	good	0.983	31.272	good	0.998	35.111	good	0.999
FYTTD1	17.548	good	0.978	21.42	good	0.982	#N/A	#N/A	#N/A	16.409	good	0.97	11.656	good	0.944	11.603	good	0.956	16.516	good	0.958	14.338	weak	0.951	19.978	good	0.989	19.397	good	0.985
G3BP1	31.869	good	0.993	38.219	good	0.96	#N/A	#N/A	#N/A	90.05	weak	0.988	46.419	good	0.968	45.4	good	0.995	41.121	weak	0.973	36.806	good	0.985	63.205	good	0.997	71.908	good	0.993
G3BP2	37.393	good	0.989	44.983	weak	0.979	76.142	weak	0.991	71.139	weak	0.986	35.685	good	0.949	34.986	good	0.978	44.921	good	0.989	37.782	good	0.986	43.39	good	0.998	52.642	good	0.99
G6PD	102.944	good	0.971	131.761	good	0.999	463.634	good	0.999	363.991	good	1	80.096	good	0.888	#N/A	#N/A	#N/A	77.889	good	0.995	78.165	good	0.994	#N/A	#N/A	#N/A	#N/A	#N/A	#N/A
GAA	#N/A	#N/A	#N/A	#N/A	#N/A	#N/A	#N/A	#N/A	#N/A	#N/A	#N/A	#N/A	112.178	good	0.994	116.185	good	0.98	53.296	good	0.997	43.759	good	0.996	52.012	good	0.988	68.995	good	0.996
GABARAP	11.905	weak	0.989	#N/A	#N/A	#N/A	#N/A	#N/A	#N/A	#N/A	#N/A	#N/A	#N/A	#N/A	#N/A	#N/A	#N/A	#N/A	#N/A	#N/A	#N/A	13.451	good	0.988	#N/A	#N/A	#N/A	#N/A	#N/A	#N/A
GABARAPL2	#N/A	#N/A	#N/A	20.276	weak	0.975	#N/A	#N/A	#N/A	#N/A	#N/A	#N/A	18.646	weak	0.857	#N/A	#N/A	#N/A	20.079	good	0.99	17.099	weak	0.974	16.21	good	0.995	18.578	good	0.998
GABPA	75.138	weak	0.97	84.303	good	1	130.294	weak	0.892	102.503	weak	0.947	#N/A	#N/A	#N/A	#N/A	#N/A	#N/A	54.072	weak	0.99	#N/A	#N/A	#N/A	31.372	weak	0.992	32.445	good	0.999
GABPB1	#N/A	#N/A	#N/A	193.564	weak	0.912	376.362	weak	0.971	296.599	weak	0.961	#N/A	#N/A	#N/A	#N/A	#N/A	#N/A	145.276	weak	0.923	#N/A	#N/A	#N/A	55.972	weak	0.999	75.405	weak	0.925
GABPB2	#N/A	#N/A	#N/A	78.367	weak	0.935	#N/A	#N/A	#N/A	55.631	weak	0.982	#N/A	#N/A	#N/A	#N/A	#N/A	#N/A	#N/A	#N/A	#N/A	#N/A	#N/A	#N/A	#N/A	#N/A	#N/A	#N/A	#N/A	#N/A
GADD45GIP1	#N/A	#N/A	#N/A	78.975	weak	0.894	#N/A	#N/A	#N/A	#N/A	#N/A	#N/A	65.269	weak	0.851	56.989	weak	0.955	#N/A	#N/A	#N/A	#N/A	#N/A	#N/A	84.333	good	0.991	94.427	good	0.987
GAK	46.905	good	0.994	56.925	good	0.998	107.539	good	0.999	92.409	good	0.999	34.643	good	0.995	39.685	good	0.979	54.192	good	0.993	51.664	good	0.992	33.358	good	0.997	41.592	good	0.997
GALE	41.998	weak	0.985	46.753	weak	0.975	#N/A	#N/A	#N/A	#N/A	#N/A	#N/A	#N/A	#N/A	#N/A	#N/A	#N/A	#N/A	85.311	weak	0.968	65.396	weak	0.948	#N/A	#N/A	#N/A	#N/A	#N/A	#N/A
GALK1	164.442	weak	0.894	201.141	good	0.986	#N/A	#N/A	#N/A	627.368	good	0.914	#N/A	#N/A	#N/A	#N/A	#N/A	#N/A	203.65	good	0.984	148.506	good	0.974	81.39	weak	0.991	#N/A	#N/A	#N/A
GALK2	#N/A	#N/A	#N/A	#N/A	#N/A	#N/A	619.178	weak	0.938	#N/A	#N/A	#N/A	10	weak	0.899	#N/A	#N/A	#N/A	#N/A	#N/A	#N/A	101.838	weak	0.99	#N/A	#N/A	#N/A	53.17	weak	0.995
GALM	#N/A	#N/A	#N/A	393.424	weak	0.972	#N/A	#N/A	#N/A	#N/A	#N/A	#N/A	#N/A	#N/A	#N/A	#N/A	#N/A	#N/A	43.153	weak	0.911	31.755	weak	0.977	#N/A	#N/A	#N/A	#N/A	#N/A	#N/A
GALNT1	#N/A	#N/A	#N/A	#N/A	#N/A	#N/A	#N/A	#N/A	#N/A	#N/A	#N/A	#N/A	32.183	good	0.995	33.405	good	0.982	63.059	weak	0.987	46.186	weak	0.994	49.576	weak	0.985	55.079	good	0.974
GALNT2	42.507	weak	0.917	59.666	weak	0.904	#N/A	#N/A	#N/A	118.391	weak	0.911	78.811	good	0.999	78.216	good	0.993	90.778	weak	0.991	68.924	good	0.974	47.469	good	0.985	49.24	good	0.986
GALNT7	#N/A	#N/A	#N/A	87.737	weak	0.935	106.962	weak	0.856	67.943	weak	0.951	#N/A	#N/A	#N/A	#N/A	#N/A	#N/A	82.014	good	0.987	51.213	weak	0.989	#N/A	#N/A	#N/A	#N/A	#N/A	#N/A
GALT	#N/A	#N/A	#N/A	#N/A	#N/A	#N/A	583.115	weak	0.971	503.942	weak	0.997	#N/A	#N/A	#N/A	#N/A	#N/A	#N/A	#N/A	#N/A	#N/A	#N/A	#N/A	#N/A	#N/A	#N/A	#N/A	#N/A	#N/A	#N/A
GAN	#N/A	#N/A	#N/A	#N/A	#N/A	#N/A	#N/A	#N/A	#N/A	#N/A	#N/A	#N/A	#N/A	#N/A	#N/A	#N/A	#N/A	#N/A	73.981	weak	0.969	#N/A	#N/A	#N/A	36.365	weak	0.976	52.771	good	0.999
GANAB	244.323	good	0.96	257.368	good	0.998	379.3	good	0.992	271.613	good	0.998	167.275	good	0.998	156.108	good	0.994	163.691	good	0.978	104.666	good	0.968	93.271	good	0.998	102.911	good	0.999
GANC	#N/A	#N/A	#N/A	359.684	weak	0.914	#N/A	#N/A	#N/A	#N/A	#N/A	#N/A	#N/A	#N/A	#N/A	#N/A	#N/A	#N/A	#N/A	#N/A	#N/A	#N/A	#N/A	#N/A	#N/A	#N/A	#N/A	#N/A	#N/A	#N/A
GAPDH	#N/A	#N/A	#N/A	220.635	good	0.999	#N/A	#N/A	#N/A	1051.97	good	0.86	494.52	good	0.995	589.252	good	0.979	358.712	good	0.989	300.481	good	0.985	73.499	good	0.999	76.594	good	0.998
GAPT	196.447	weak	0.981	#N/A	#N/A	#N/A	#N/A	#N/A	#N/A	#N/A	#N/A	#N/A	#N/A	#N/A	#N/A	#N/A	#N/A	#N/A	#N/A	#N/A	#N/A	33.334	weak	0.962	#N/A	#N/A	#N/A	#N/A	#N/A	#N/A
GAPVD1	48.289	good	0.966	60.539	good	0.985	149.634	weak	0.985	112.462	good	0.995	#N/A	#N/A	#N/A	67.251	weak	0.915	67.56	good	0.989	52.429	good	0.992	36.794	good	1	44.537	good	1
GAR1	228.983	weak	0.987	231.243	good	0.99	#N/A	#N/A	#N/A	#N/A	#N/A	#N/A	124.78	good	0.922	91.967	weak	0.983	#N/A	#N/A	#N/A	114.231	weak	0.936	90.93	good	0.982	98.944	good	0.998
GARS	68.463	good	0.986	80.57	good	0.997	618.897	good	0.973	352.36	good	0.999	163.001	good	0.997	158.449	good	0.999	97.24	good	0.994	78.633	good	0.99	57.125	good	0.999	62.668	good	0.999
GART	37.129	good	0.963	58.478	good	0.996	195.896	good	0.987	175.504	good	0.994	#N/A	#N/A	#N/A	298.172	good	0.877	100.586	good	0.986	71.131	good	0.995	53.38	good	0.947	71.963	good	0.997
GATAD2A	47.366	good	0.989	49.282	good	0.993	76.106	good	0.999	63.756	good	0.999	17.371	good	0.99	17.651	good	0.988	34.298	good	0.994	32.885	weak	0.988	28.37	good	0.979	36.115	good	0.99
GATAD2B	31.905	good	0.989	33.661	good	0.991	#N/A	#N/A	#N/A	35.068	good	0.995	15.338	good	0.964	16.554	weak	0.971	26.913	weak	0.983	24.075	weak	0.982	21.285	good	0.996	21.966	good	0.994
GATM	75.519	weak	0.952	126.198	weak	0.997	#N/A	#N/A	#N/A	#N/A	#N/A	#N/A	58.681	good	0.991	69.136	good	0.995	#N/A	#N/A	#N/A	#N/A	#N/A	#N/A	48.417	good	0.975	62.527	good	0.965
GBAS	438.816	weak	0.965	#N/A	#N/A	#N/A	#N/A	#N/A	#N/A	#N/A	#N/A	#N/A	198.313	weak	0.851	#N/A	#N/A	#N/A	#N/A	#N/A	#N/A	117.968	weak	0.978	119.651	good	0.99	142.401	good	0.999
GBE1	104.79	good	0.99	150.499	good	0.999	#N/A	#N/A	#N/A	#N/A	#N/A	#N/A	148.189	good	0.964	188.871	good	0.982	111.602	good	0.914	#N/A	#N/A	#N/A	#N/A	#N/A	#N/A	88.619	weak	0.924
GBF1	36.893	good	0.981	44.912	good	0.998	120.43	good	0.994	87.763	good	0.998	36.232	good	0.993	36.179	good	0.981	51.926	good	0.992	41.832	good	0.997	28.762	good	0.978	32.77	good	0.982
GBP1	138.637	good	0.973	255.286	good	0.987	#N/A	#N/A	#N/A	#N/A	#N/A	#N/A	#N/A	#N/A	#N/A	69.187	good	0.945	205.135	good	0.985	#N/A	#N/A	#N/A	#N/A	#N/A	#N/A	#N/A	#N/A	#N/A
GBP2	58.245	good	0.984	92.158	good	0.998	102.122	good	0.998	98.131	good	0.998	#N/A	#N/A	#N/A	#N/A	#N/A	#N/A	160.701	good	0.946	#N/A	#N/A	#N/A	#N/A	#N/A	#N/A	#N/A	#N/A	#N/A
GBP4	32.493	weak	0.944	34.001	good	0.997	24.112	weak	0.995	24.224	good	0.921	#N/A	#N/A	#N/A	#N/A	#N/A	#N/A	121.15	weak	0.917	#N/A	#N/A	#N/A	#N/A	#N/A	#N/A	#N/A	#N/A	#N/A
GBP5	#N/A	#N/A	#N/A	42.378	weak	0.998	43.459	good	0.995	40.59	good	0.996	#N/A	#N/A	#N/A	#N/A	#N/A	#N/A	#N/A	#N/A	#N/A	95.616	weak	0.884	#N/A	#N/A	#N/A	#N/A	#N/A	#N/A
GC	#N/A	#N/A	#N/A	#N/A	#N/A	#N/A	#N/A	#N/A	#N/A	#N/A	#N/A	#N/A	28.869	good	0.978	31.389	good	0.986	#N/A	#N/A	#N/A	#N/A	#N/A	#N/A	#N/A	#N/A	#N/A	#N/A	#N/A	#N/A
GCA	134.825	good	0.997	105.25	good	0.973	430.523	weak	0.987	241.072	weak	0.994	#N/A	#N/A	#N/A	#N/A	#N/A	#N/A	200.678	good	0.984	191.859	good	0.959	75.626	weak	0.972	103.639	weak	0.923
GCC1	21.295	weak	0.977	28.673	weak	0.939	#N/A	#N/A	#N/A	35.852	weak	0.998	47.122	good	0.995	48.726	good	0.912	40.704	good	0.99	32.221	good	0.991	37.181	weak	0.997	45.24	good	0.996
GCC2	23.648	weak	0.992	26.997	good	0.999	#N/A	#N/A	#N/A	#N/A	#N/A	#N/A	28.802	good	1	27.737	good	0.998	37.632	weak	0.947	34.272	weak	0.99	23.122	good	0.997	25.953	good	0.998
GCDH	122.067	good	0.976	163.313	good	0.963	#N/A	#N/A	#N/A	#N/A	#N/A	#N/A	265.518	good	0.992	332.267	good	0.997	156.591	weak	0.992	#N/A	#N/A	#N/A	107.484	weak	0.97	142.651	weak	0.992
GCFC2	#N/A	#N/A	#N/A	64.122	good	0.998	#N/A	#N/A	#N/A	#N/A	#N/A	#N/A	#N/A	#N/A	#N/A	#N/A	#N/A	#N/A	#N/A	#N/A	#N/A	#N/A	#N/A	#N/A	#N/A	#N/A	#N/A	#N/A	#N/A	#N/A
GCLC	140.45	weak	0.992	141.214	good	0.974	203.292	weak	0.999	140.882	good	1	459.519	weak	0.966	718.563	weak	0.934	34.229	good	0.994	28.613	good	0.994	68.294	weak	0.957	88.096	good	0.938
GCLM	56.431	weak	0.999	#N/A	#N/A	#N/A	#N/A	#N/A	#N/A	179.856	weak	0.934	197.411	weak	0.922	#N/A	#N/A	#N/A	70.035	weak	0.98	39.526	weak	0.981	48.184	weak	0.99	57.439	good	0.981
GCN1L1	57.733	good	0.976	77.45	good	0.997	226.064	good	0.996	179.428	good	0.989	68.018	good	0.999	75.113	good	0.986	99.202	good	0.988	81.007	good	0.992	#N/A	#N/A	#N/A	#N/A	#N/A	#N/A
GCSH	#N/A	#N/A	#N/A	#N/A	#N/A	#N/A	#N/A	#N/A	#N/A	#N/A	#N/A	#N/A	309.869	good	0.999	300.23	good	0.999	#N/A	#N/A	#N/A	#N/A	#N/A	#N/A	#N/A	#N/A	#N/A	#N/A	#N/A	#N/A
GDAP1	#N/A	#N/A	#N/A	#N/A	#N/A	#N/A	#N/A	#N/A	#N/A	#N/A	#N/A	#N/A	#N/A	#N/A	#N/A	98.413	weak	0.911	#N/A	#N/A	#N/A	#N/A	#N/A	#N/A	56.235	good	0.999	62.488	good	0.998
GDAP2	#N/A	#N/A	#N/A	41.145	weak	0.998	#N/A	#N/A	#N/A	#N/A	#N/A	#N/A	38.282	weak	0.914	37.844	weak	0.981	55.388	weak	0.978	49.115	good	0.982	31.882	weak	0.996	34.27	good	0.995
GDE1	#N/A	#N/A	#N/A	#N/A	#N/A	#N/A	#N/A	#N/A	#N/A	#N/A	#N/A	#N/A	#N/A	#N/A	#N/A	#N/A	#N/A	#N/A	#N/A	#N/A	#N/A	81.545	weak	0.973	43.21	weak	0.999	48.629	good	0.995
GDI1	193.958	good	0.995	211.98	good	0.993	#N/A	#N/A	#N/A	#N/A	#N/A	#N/A	#N/A	#N/A	#N/A	50.657	weak	0.872	119.376	good	0.99	98.485	good	0.993	58.478	good	0.998	75.083	good	0.998
GDI2	91.456	good	0.977	129.931	good	0.995	504.756	good	1	364.057	good	1	135.602	good	0.983	#N/A	#N/A	#N/A	118.305	good	0.99	106.477	good	0.989	64.734	good	0.997	83.047	good	0.998
GDPGP1	#N/A	#N/A	#N/A	#N/A	#N/A	#N/A	#N/A	#N/A	#N/A	#N/A	#N/A	#N/A	#N/A	#N/A	#N/A	#N/A	#N/A	#N/A	#N/A	#N/A	#N/A	#N/A	#N/A	#N/A	#N/A	#N/A	#N/A	85.296	good	0.909
GEMIN2	#N/A	#N/A	#N/A	#N/A	#N/A	#N/A	#N/A	#N/A	#N/A	#N/A	#N/A	#N/A	#N/A	#N/A	#N/A	#N/A	#N/A	#N/A	#N/A	#N/A	#N/A	#N/A	#N/A	#N/A	#N/A	#N/A	#N/A	59.043	weak	0.98
GEMIN4	30.191	good	0.966	33.848	good	0.972	90.529	weak	0.993	80.682	weak	0.934	#N/A	#N/A	#N/A	63.209	weak	0.995	66.326	weak	0.986	41.235	weak	0.937	#N/A	#N/A	#N/A	#N/A	#N/A	#N/A
GEMIN5	41.472	good	0.983	52.63	good	0.997	121.521	weak	0.975	98.562	weak	0.869	162.244	weak	0.91	67.05	weak	0.923	57.07	weak	0.986	48.388	good	0.995	49.605	weak	0.997	53.861	good	0.998
GET4	46.479	weak	0.993	80.032	weak	0.99	#N/A	#N/A	#N/A	#N/A	#N/A	#N/A	34.672	weak	0.877	#N/A	#N/A	#N/A	85.728	weak	0.935	64.908	weak	0.973	56.874	weak	0.955	76.107	weak	0.965
GFER	#N/A	#N/A	#N/A	#N/A	#N/A	#N/A	#N/A	#N/A	#N/A	#N/A	#N/A	#N/A	284.663	weak	0.914	#N/A	#N/A	#N/A	122.714	weak	0.947	#N/A	#N/A	#N/A	71.209	weak	0.984	86.11	weak	0.987
GFM1	38.765	good	0.987	47.431	good	0.995	114.865	good	0.996	104.081	good	1	44.117	good	0.999	45.251	good	0.994	40.5	good	0.979	29.674	good	0.997	34.162	good	0.996	35.482	good	0.997
GFM2	73.853	weak	0.934	93.914	weak	0.997	#N/A	#N/A	#N/A	#N/A	#N/A	#N/A	45.832	good	0.997	45.583	good	0.998	#N/A	#N/A	#N/A	#N/A	#N/A	#N/A	43.517	good	0.993	47.901	good	0.998
GFPT1	47.397	weak	0.983	53.821	good	1	215.748	good	0.998	156.988	good	0.999	#N/A	#N/A	#N/A	#N/A	#N/A	#N/A	60.516	good	0.993	52.364	good	0.997	24	good	0.972	25.088	good	0.973
GGA1	73.473	weak	0.948	#N/A	#N/A	#N/A	220.425	weak	0.917	140.797	weak	0.97	#N/A	#N/A	#N/A	#N/A	#N/A	#N/A	43.309	weak	0.99	42.445	weak	0.998	50.694	good	0.999	72.359	good	0.994
GGA2	16.644	good	0.985	16.967	good	0.991	32.079	weak	0.994	26.558	weak	0.992	#N/A	#N/A	#N/A	#N/A	#N/A	#N/A	16.157	weak	0.971	13.083	weak	0.976	#N/A	#N/A	#N/A	#N/A	#N/A	#N/A
GGA3	#N/A	#N/A	#N/A	#N/A	#N/A	#N/A	161.77	weak	0.966	123.883	weak	0.987	#N/A	#N/A	#N/A	#N/A	#N/A	#N/A	65.301	weak	0.947	#N/A	#N/A	#N/A	42.96	good	0.999	42.066	good	0.992
GGCT	#N/A	#N/A	#N/A	167.38	weak	0.899	#N/A	#N/A	#N/A	#N/A	#N/A	#N/A	#N/A	#N/A	#N/A	#N/A	#N/A	#N/A	188.061	good	0.93	138.529	good	0.95	#N/A	#N/A	#N/A	52.173	weak	0.983
GGH	#N/A	#N/A	#N/A	235.598	weak	0.877	#N/A	#N/A	#N/A	#N/A	#N/A	#N/A	113.85	good	0.998	115.243	good	0.998	#N/A	#N/A	#N/A	#N/A	#N/A	#N/A	#N/A	#N/A	#N/A	120.105	good	0.986
GGPS1	#N/A	#N/A	#N/A	294.258	weak	0.945	#N/A	#N/A	#N/A	425.578	weak	0.902	#N/A	#N/A	#N/A	#N/A	#N/A	#N/A	#N/A	#N/A	#N/A	#N/A	#N/A	#N/A	#N/A	#N/A	#N/A	82.938	weak	0.964
GHDC	106.413	weak	0.996	#N/A	#N/A	#N/A	193.139	weak	0.999	159.929	weak	0.995	170.115	good	0.984	#N/A	#N/A	#N/A	90.614	weak	0.943	62.103	weak	0.97	#N/A	#N/A	#N/A	#N/A	#N/A	#N/A
GHITM	42.261	weak	0.907	38.93	weak	0.972	60.404	weak	0.956	45.584	weak	0.992	35.843	good	0.997	35.104	good	0.999	31.042	weak	0.988	25.175	good	0.993	21.351	weak	0.95	26.284	weak	0.929
GID8	#N/A	#N/A	#N/A	#N/A	#N/A	#N/A	#N/A	#N/A	#N/A	#N/A	#N/A	#N/A	51.345	weak	0.996	53.753	weak	0.991	62.582	weak	0.979	50.554	weak	0.896	#N/A	#N/A	#N/A	61.841	good	0.998
GIGYF1	#N/A	#N/A	#N/A	44.334	weak	0.956	70.352	weak	0.985	52.374	weak	0.984	#N/A	#N/A	#N/A	#N/A	#N/A	#N/A	#N/A	#N/A	#N/A	#N/A	#N/A	#N/A	27.385	weak	0.899	29.78	weak	0.999
GIGYF2	27.058	good	0.981	27.414	good	0.999	60.065	weak	0.994	47.687	weak	0.999	46.247	good	0.955	31.425	good	0.989	28.664	weak	0.986	24.144	good	0.991	24.447	good	0.998	29.289	good	0.997
GIMAP1	220.087	weak	0.931	156.527	weak	0.972	234.803	good	0.999	242.198	good	1	#N/A	#N/A	#N/A	#N/A	#N/A	#N/A	#N/A	#N/A	#N/A	296.901	good	0.962	#N/A	#N/A	#N/A	#N/A	#N/A	#N/A
GIMAP4	127.926	weak	0.981	227.216	good	0.992	203.9	good	0.995	183.165	good	0.998	#N/A	#N/A	#N/A	#N/A	#N/A	#N/A	297.359	good	0.996	174.472	good	0.966	#N/A	#N/A	#N/A	#N/A	#N/A	#N/A
GIMAP7	#N/A	#N/A	#N/A	25.408	weak	0.994	27.671	weak	1	26.722	weak	1	#N/A	#N/A	#N/A	#N/A	#N/A	#N/A	80.413	weak	0.994	#N/A	#N/A	#N/A	#N/A	#N/A	#N/A	#N/A	#N/A	#N/A
GIMAP8	#N/A	#N/A	#N/A	73.103	weak	0.996	101.766	good	0.866	116.789	good	0.997	#N/A	#N/A	#N/A	#N/A	#N/A	#N/A	#N/A	#N/A	#N/A	#N/A	#N/A	#N/A	#N/A	#N/A	#N/A	#N/A	#N/A	#N/A
GIPC1	#N/A	#N/A	#N/A	#N/A	#N/A	#N/A	#N/A	#N/A	#N/A	44.52	weak	0.999	46.139	weak	0.985	#N/A	#N/A	#N/A	#N/A	#N/A	#N/A	#N/A	#N/A	#N/A	59.119	good	0.994	62.68	good	0.996
GIT1	66.938	good	0.98	80.192	weak	0.997	#N/A	#N/A	#N/A	#N/A	#N/A	#N/A	#N/A	#N/A	#N/A	#N/A	#N/A	#N/A	#N/A	#N/A	#N/A	#N/A	#N/A	#N/A	49.538	good	0.999	59.49	good	0.996
GIT2	73.97	weak	0.993	91.856	good	0.997	174.537	weak	0.997	133.638	good	0.992	#N/A	#N/A	#N/A	77.214	weak	0.896	52.361	weak	0.993	42.024	weak	0.996	45.701	weak	0.967	59.901	good	0.996
GK	#N/A	#N/A	#N/A	#N/A	#N/A	#N/A	#N/A	#N/A	#N/A	#N/A	#N/A	#N/A	261.158	weak	0.916	#N/A	#N/A	#N/A	57.791	good	0.97	52.149	good	0.917	#N/A	#N/A	#N/A	109.359	good	0.99
GK2	#N/A	#N/A	#N/A	#N/A	#N/A	#N/A	#N/A	#N/A	#N/A	#N/A	#N/A	#N/A	#N/A	#N/A	#N/A	#N/A	#N/A	#N/A	#N/A	#N/A	#N/A	50.93	weak	0.944	#N/A	#N/A	#N/A	#N/A	#N/A	#N/A
GLA	#N/A	#N/A	#N/A	#N/A	#N/A	#N/A	#N/A	#N/A	#N/A	#N/A	#N/A	#N/A	65.682	weak	0.911	75.099	weak	0.898	20.187	weak	0.997	18.814	good	0.99	136.725	weak	0.92	120.782	weak	0.94
GLB1	#N/A	#N/A	#N/A	#N/A	#N/A	#N/A	#N/A	#N/A	#N/A	#N/A	#N/A	#N/A	81.217	good	0.992	75.799	good	0.999	55.535	good	0.995	51.945	weak	0.96	#N/A	#N/A	#N/A	#N/A	#N/A	#N/A
GLE1	49.415	weak	0.977	#N/A	#N/A	#N/A	#N/A	#N/A	#N/A	#N/A	#N/A	#N/A	#N/A	#N/A	#N/A	88.473	weak	0.85	94.391	weak	0.947	#N/A	#N/A	#N/A	#N/A	#N/A	#N/A	#N/A	#N/A	#N/A
GLG1	16.817	good	0.885	20.122	weak	0.965	44.387	good	0.988	42.593	good	0.986	31.456	good	0.997	30.087	good	0.999	30.54	good	0.984	24.627	good	0.993	47.048	good	0.994	49.139	good	0.991
GLIPR2	#N/A	#N/A	#N/A	170.567	weak	0.973	194.933	good	0.997	158.307	good	0.998	#N/A	#N/A	#N/A	#N/A	#N/A	#N/A	158.316	weak	0.955	194.848	good	0.959	#N/A	#N/A	#N/A	87.533	weak	0.963
GLMN	61.37	weak	0.963	80.655	weak	0.998	502.959	weak	0.986	335.397	weak	0.915	#N/A	#N/A	#N/A	#N/A	#N/A	#N/A	150.199	weak	0.934	89.203	weak	0.976	66.666	weak	0.996	76.314	good	0.989
GLO1	222.451	weak	0.986	296.046	good	0.998	298.851	good	0.936	349.214	weak	0.998	#N/A	#N/A	#N/A	#N/A	#N/A	#N/A	86.958	good	0.979	47.518	good	0.985	63.968	good	0.998	73.418	good	0.999
GLOD4	170.28	good	0.96	255.728	good	0.996	463.527	weak	0.973	360.724	good	0.974	#N/A	#N/A	#N/A	411.82	good	0.921	130.168	weak	0.938	109.66	weak	0.985	66.551	good	0.996	80.107	good	0.998
GLRX	448.871	weak	0.985	411.915	weak	0.999	627.542	weak	0.955	476.823	weak	0.999	340.083	weak	0.984	283.323	good	0.922	99.319	weak	0.99	99.867	good	0.991	50.818	weak	0.994	78.509	good	0.999
GLRX3	59.181	weak	0.967	64.223	good	0.996	#N/A	#N/A	#N/A	#N/A	#N/A	#N/A	150.212	weak	0.852	104.641	weak	0.926	75.824	good	0.99	57.584	weak	0.986	47.864	good	0.999	54.229	good	1
GLRX5	105.771	weak	0.991	123.316	weak	0.995	275.866	weak	0.972	177.03	weak	0.974	125.736	good	0.998	129.029	good	0.998	101.672	weak	0.933	#N/A	#N/A	#N/A	61.115	weak	0.999	73.199	good	0.993
GLS	55.687	weak	0.953	81.632	good	0.996	112.682	weak	0.995	105.146	weak	0.962	74.415	good	0.849	67.748	weak	0.884	38.399	good	0.984	27.879	weak	0.992	39.215	good	0.999	44.328	good	1
GLTP	122.307	weak	0.961	135.975	weak	0.935	179.184	weak	0.975	184.451	weak	0.902	#N/A	#N/A	#N/A	#N/A	#N/A	#N/A	#N/A	#N/A	#N/A	120.898	good	0.972	#N/A	#N/A	#N/A	#N/A	#N/A	#N/A
GLTSCR1	27.933	weak	0.956	49.876	weak	0.974	#N/A	#N/A	#N/A	#N/A	#N/A	#N/A	#N/A	#N/A	#N/A	#N/A	#N/A	#N/A	#N/A	#N/A	#N/A	#N/A	#N/A	#N/A	19.583	weak	0.927	26.624	weak	0.994
GLTSCR1L	#N/A	#N/A	#N/A	43.348	weak	0.914	#N/A	#N/A	#N/A	#N/A	#N/A	#N/A	#N/A	#N/A	#N/A	#N/A	#N/A	#N/A	#N/A	#N/A	#N/A	#N/A	#N/A	#N/A	#N/A	#N/A	#N/A	#N/A	#N/A	#N/A
GLTSCR2	21.967	weak	0.985	23.811	weak	0.98	#N/A	#N/A	#N/A	#N/A	#N/A	#N/A	14.537	good	0.951	15.55	good	0.985	#N/A	#N/A	#N/A	#N/A	#N/A	#N/A	11.793	weak	0.889	14.126	weak	0.882
GLUD1	658.668	good	0.988	694.135	good	1	858.134	good	0.988	789.62	good	0.99	389.893	good	0.983	407.752	good	0.974	180.568	good	0.995	151.609	good	0.989	145.836	good	0.98	223.585	good	0.996
GLUL	#N/A	#N/A	#N/A	#N/A	#N/A	#N/A	21.343	weak	0.99	18.505	weak	0.991	217.803	good	0.987	#N/A	#N/A	#N/A	#N/A	#N/A	#N/A	12.344	good	0.866	27.926	good	0.993	46.289	good	0.993
GLYR1	126.683	good	0.99	139.157	weak	0.998	239.771	good	0.987	199.561	weak	0.966	25.095	good	0.948	27.452	good	0.889	48.812	good	0.988	50.968	good	0.997	35.632	good	0.999	43.551	good	0.994
GM2A	#N/A	#N/A	#N/A	42.881	good	0.993	#N/A	#N/A	#N/A	208.836	weak	0.97	35.121	good	0.992	32.159	good	0.983	32.458	weak	0.991	28.633	weak	0.989	85.809	good	0.998	144.66	good	0.991
GMDS	#N/A	#N/A	#N/A	120.97	weak	0.985	1076.16	weak	0.878	#N/A	#N/A	#N/A	#N/A	#N/A	#N/A	#N/A	#N/A	#N/A	#N/A	#N/A	#N/A	#N/A	#N/A	#N/A	69.949	weak	0.897	83.486	good	0.996
GMEB1	94.667	weak	0.96	105.482	good	0.973	#N/A	#N/A	#N/A	183.686	good	0.885	#N/A	#N/A	#N/A	#N/A	#N/A	#N/A	66.438	weak	0.986	#N/A	#N/A	#N/A	#N/A	#N/A	#N/A	#N/A	#N/A	#N/A
GMEB2	79.486	weak	0.961	#N/A	#N/A	#N/A	#N/A	#N/A	#N/A	#N/A	#N/A	#N/A	#N/A	#N/A	#N/A	#N/A	#N/A	#N/A	#N/A	#N/A	#N/A	#N/A	#N/A	#N/A	#N/A	#N/A	#N/A	#N/A	#N/A	#N/A
GMFB	#N/A	#N/A	#N/A	164.386	weak	0.891	#N/A	#N/A	#N/A	#N/A	#N/A	#N/A	#N/A	#N/A	#N/A	#N/A	#N/A	#N/A	56.547	weak	0.996	53.484	good	0.975	51.159	good	0.998	62.064	good	0.999
GMFG	142.922	good	0.979	171.633	good	0.995	320.883	weak	0.989	275.737	good	0.998	#N/A	#N/A	#N/A	#N/A	#N/A	#N/A	166.176	good	0.988	137.203	good	0.987	#N/A	#N/A	#N/A	#N/A	#N/A	#N/A
GMIP	60.121	good	0.992	58.961	good	1	119.623	good	0.99	95.731	good	0.998	#N/A	#N/A	#N/A	#N/A	#N/A	#N/A	67.06	good	0.987	56.589	good	0.983	#N/A	#N/A	#N/A	52.165	weak	0.998
GMPPA	75.278	good	0.963	86.652	weak	0.995	#N/A	#N/A	#N/A	261.55	weak	0.976	#N/A	#N/A	#N/A	#N/A	#N/A	#N/A	61.938	good	0.991	57.001	good	0.992	74.859	good	0.998	77.521	weak	0.995
GMPPB	112.004	weak	0.945	#N/A	#N/A	#N/A	#N/A	#N/A	#N/A	#N/A	#N/A	#N/A	#N/A	#N/A	#N/A	52.519	good	0.976	89.1	weak	0.974	82.483	good	0.979	129.349	weak	0.909	117.77	weak	0.895
GMPR2	#N/A	#N/A	#N/A	203.505	good	0.878	365.299	weak	0.86	#N/A	#N/A	#N/A	#N/A	#N/A	#N/A	#N/A	#N/A	#N/A	147.965	weak	0.975	176.463	weak	0.985	86.593	weak	0.979	95.107	weak	0.977
GMPS	52.061	good	0.96	63.56	good	0.992	236.316	weak	0.982	197.136	good	1	#N/A	#N/A	#N/A	#N/A	#N/A	#N/A	86.167	good	0.978	79.945	good	0.984	43.134	good	0.999	52.366	good	0.997
GNA13	52.54	good	0.987	55.765	good	0.999	#N/A	#N/A	#N/A	98.234	good	0.993	70.978	good	0.99	68.093	good	0.998	50.356	good	0.984	39.89	good	0.989	49.019	good	0.999	57.892	good	1
GNAI2	150.164	good	0.984	185.69	good	0.995	315.635	good	0.989	299.684	good	0.994	41.814	good	0.982	49.1	good	0.965	113.147	good	0.994	87.337	good	0.974	56.843	good	1	70.216	good	1
GNAI3	93.917	good	0.977	114.259	weak	0.999	241.455	weak	0.977	210.681	weak	0.995	56.232	good	0.99	55.597	good	0.995	71.523	weak	0.987	59.581	good	0.974	48.831	good	1	55.302	good	1
GNAS	72.837	good	0.975	76.698	weak	0.999	128.39	weak	0.996	106.916	weak	0.991	46.462	good	0.995	43.48	good	0.995	49.095	good	0.986	42.637	good	0.989	48.603	good	0.999	52.294	good	1
GNB1	#N/A	#N/A	#N/A	123.166	good	0.998	#N/A	#N/A	#N/A	206.033	weak	0.994	49.265	good	0.997	46.615	good	0.998	122.172	weak	0.939	68.612	weak	0.977	51.522	good	0.998	59.405	good	1
GNB1L	#N/A	#N/A	#N/A	73.456	weak	0.936	#N/A	#N/A	#N/A	#N/A	#N/A	#N/A	#N/A	#N/A	#N/A	#N/A	#N/A	#N/A	#N/A	#N/A	#N/A	#N/A	#N/A	#N/A	#N/A	#N/A	#N/A	#N/A	#N/A	#N/A
GNB2	#N/A	#N/A	#N/A	115.711	weak	0.997	218.945	weak	0.904	274.495	weak	0.926	55.593	weak	0.999	82.061	weak	0.981	#N/A	#N/A	#N/A	#N/A	#N/A	#N/A	52.447	good	1	62.392	good	1
GNB2L1	61.952	good	0.971	85.485	good	0.998	339.228	good	0.981	275.375	good	0.998	91.804	good	0.986	83.136	good	0.978	81.611	good	0.975	67.277	good	0.984	#N/A	#N/A	#N/A	#N/A	#N/A	#N/A
GNB4	#N/A	#N/A	#N/A	#N/A	#N/A	#N/A	#N/A	#N/A	#N/A	#N/A	#N/A	#N/A	#N/A	#N/A	#N/A	#N/A	#N/A	#N/A	43.076	weak	0.971	#N/A	#N/A	#N/A	42.62	weak	1	56.477	good	0.995
GNE	49.055	weak	0.991	56.378	good	1	#N/A	#N/A	#N/A	91.525	weak	0.916	193.163	weak	0.854	#N/A	#N/A	#N/A	55.999	good	0.994	48.123	weak	0.987	25.533	weak	0.996	25.88	good	0.989
GNG2	#N/A	#N/A	#N/A	166.034	weak	0.958	315.684	weak	0.997	247.699	weak	0.969	#N/A	#N/A	#N/A	#N/A	#N/A	#N/A	#N/A	#N/A	#N/A	#N/A	#N/A	#N/A	60.027	good	0.999	69.43	good	0.999
GNG5	51.472	good	0.983	56.167	weak	0.997	#N/A	#N/A	#N/A	80.835	weak	0.999	40.921	good	0.996	39.137	good	0.995	79.06	weak	0.983	56.198	good	0.987	121.914	weak	0.995	105.441	weak	0.978
GNG7	172.426	weak	0.987	209.443	weak	0.998	#N/A	#N/A	#N/A	#N/A	#N/A	#N/A	#N/A	#N/A	#N/A	#N/A	#N/A	#N/A	#N/A	#N/A	#N/A	#N/A	#N/A	#N/A	44.578	weak	0.992	53.219	good	0.978
GNL1	80.853	good	0.993	93.851	good	1	#N/A	#N/A	#N/A	165.898	weak	0.999	#N/A	#N/A	#N/A	#N/A	#N/A	#N/A	120.485	good	0.94	#N/A	#N/A	#N/A	63.5	good	0.997	84.327	good	0.999
GNL2	25.936	good	0.996	23.358	good	0.987	#N/A	#N/A	#N/A	#N/A	#N/A	#N/A	17.487	good	0.906	20.025	good	0.973	21.967	weak	0.995	16.644	weak	0.95	19.909	weak	0.954	17.444	good	0.967
GNL3	31.304	good	0.986	38.513	good	0.996	114.016	good	0.909	85.219	weak	0.999	34.461	good	0.969	33.502	good	0.963	35.135	weak	0.994	#N/A	#N/A	#N/A	34.721	good	0.998	36.084	good	0.997
GNL3L	12.415	weak	0.991	#N/A	#N/A	#N/A	#N/A	#N/A	#N/A	#N/A	#N/A	#N/A	#N/A	#N/A	#N/A	#N/A	#N/A	#N/A	13.181	weak	0.974	12.617	weak	0.932	#N/A	#N/A	#N/A	#N/A	#N/A	#N/A
GNPAT	#N/A	#N/A	#N/A	#N/A	#N/A	#N/A	#N/A	#N/A	#N/A	154.38	weak	0.919	51.022	good	0.995	48.605	good	0.987	#N/A	#N/A	#N/A	76.228	weak	0.965	46.975	weak	0.992	57.674	good	0.998
GNPDA1	85.852	weak	0.997	115.122	weak	0.98	241.259	good	0.969	#N/A	#N/A	#N/A	#N/A	#N/A	#N/A	#N/A	#N/A	#N/A	45.532	weak	0.984	41.26	good	0.989	60.054	weak	0.981	100.53	weak	0.984
GNPDA2	#N/A	#N/A	#N/A	228.577	weak	0.888	#N/A	#N/A	#N/A	#N/A	#N/A	#N/A	#N/A	#N/A	#N/A	#N/A	#N/A	#N/A	#N/A	#N/A	#N/A	203.891	weak	0.998	78.193	weak	0.974	102.619	weak	0.98
GNPNAT1	#N/A	#N/A	#N/A	#N/A	#N/A	#N/A	#N/A	#N/A	#N/A	#N/A	#N/A	#N/A	3300.42	weak	0.894	#N/A	#N/A	#N/A	131.857	weak	0.982	100.483	weak	0.979	62.176	weak	0.967	#N/A	#N/A	#N/A
GNS	45.932	weak	0.989	56.786	weak	0.993	283.515	good	0.957	279.536	good	0.997	41.768	good	0.985	41.269	good	1	42.977	good	0.984	34.976	good	0.964	73.174	good	0.995	90.36	good	0.996
GOLGA2	36.969	weak	0.992	38.598	weak	0.997	72.245	good	0.995	60.372	good	0.999	42.706	good	0.998	40.898	good	0.996	37.67	good	0.964	39.691	good	0.991	35.136	good	1	40.233	good	1
GOLGA3	88.474	good	0.996	105.439	good	0.999	142.08	good	0.993	120.778	good	0.997	51.859	good	0.997	51.675	good	0.999	56.332	good	0.982	49.106	good	0.994	37.891	good	0.999	43.133	good	1
GOLGA4	55.515	weak	0.865	39.793	good	0.996	78.315	weak	0.955	59.47	good	0.999	33.71	good	1	32.971	good	0.998	42.163	weak	0.993	31.105	good	0.985	33.082	good	0.986	33.231	good	0.999
GOLGA5	#N/A	#N/A	#N/A	95.796	weak	0.906	#N/A	#N/A	#N/A	72.294	weak	0.972	46.096	good	0.999	44.087	good	0.998	39.216	weak	0.981	35.544	weak	0.992	45.956	good	0.998	53.69	good	1
GOLGA7	#N/A	#N/A	#N/A	51.418	weak	0.965	#N/A	#N/A	#N/A	43.181	weak	0.936	50.311	weak	0.997	59.207	weak	0.912	#N/A	#N/A	#N/A	#N/A	#N/A	#N/A	22.176	weak	0.962	20.921	good	0.928
GOLGB1	40.49	good	0.988	40.048	good	0.999	64.889	weak	0.942	46.313	weak	0.994	36.139	good	1	34.409	good	0.999	47.207	good	0.995	36.564	good	0.994	22.901	good	0.999	26.471	good	0.998
GOLIM4	#N/A	#N/A	#N/A	#N/A	#N/A	#N/A	#N/A	#N/A	#N/A	#N/A	#N/A	#N/A	66.931	good	1	62.635	good	0.999	#N/A	#N/A	#N/A	24.863	good	0.992	56.222	weak	0.984	79.96	good	0.994
GOLPH3	64.813	weak	0.996	66.778	weak	0.998	#N/A	#N/A	#N/A	#N/A	#N/A	#N/A	50.932	weak	0.99	54.272	good	0.998	55.934	weak	0.987	52.719	weak	0.989	37.25	good	0.992	40.289	good	0.998
GOLPH3L	30.75	weak	0.993	34.089	weak	0.999	#N/A	#N/A	#N/A	#N/A	#N/A	#N/A	#N/A	#N/A	#N/A	#N/A	#N/A	#N/A	52.971	weak	0.986	32.879	weak	0.992	36.71	weak	0.997	38.674	good	0.999
GOLT1B	#N/A	#N/A	#N/A	120.416	weak	0.899	#N/A	#N/A	#N/A	#N/A	#N/A	#N/A	#N/A	#N/A	#N/A	#N/A	#N/A	#N/A	97.827	weak	0.957	64.118	weak	0.933	79.531	weak	0.937	#N/A	#N/A	#N/A
GOPC	25.372	weak	0.983	#N/A	#N/A	#N/A	37.452	weak	0.992	35.634	weak	0.992	#N/A	#N/A	#N/A	61.943	weak	0.999	30.44	weak	0.983	25.361	weak	0.995	20.37	good	0.991	21.452	good	0.999
GORASP2	88.211	good	0.983	104.19	good	1	314.02	weak	0.999	224.711	weak	0.993	110.458	good	0.936	87.412	good	1	64.543	good	0.993	74.052	weak	0.856	62.855	good	0.99	94.512	good	0.995
GOSR1	#N/A	#N/A	#N/A	#N/A	#N/A	#N/A	#N/A	#N/A	#N/A	#N/A	#N/A	#N/A	67.96	good	0.983	88.92	good	0.999	45.432	good	0.993	37.274	good	0.997	#N/A	#N/A	#N/A	36.694	good	0.997
GOSR2	#N/A	#N/A	#N/A	52.175	weak	0.953	#N/A	#N/A	#N/A	#N/A	#N/A	#N/A	70.949	good	0.993	68.731	good	0.991	#N/A	#N/A	#N/A	#N/A	#N/A	#N/A	40.227	good	0.995	39.137	good	0.997
GOT1	82.842	good	0.99	97.562	good	1	#N/A	#N/A	#N/A	336.977	good	0.929	194.712	good	0.988	182.319	good	0.984	120.166	good	0.991	99.481	good	0.995	51.474	good	0.995	56.954	good	0.998
GOT2	376.056	good	0.984	412.946	good	0.995	800.168	good	0.998	660.66	good	0.994	253.093	good	0.991	261.525	good	0.997	294.011	good	0.991	205.823	good	0.969	88.865	good	1	96.464	good	0.999
GPAA1	#N/A	#N/A	#N/A	143.753	weak	0.956	#N/A	#N/A	#N/A	#N/A	#N/A	#N/A	#N/A	#N/A	#N/A	#N/A	#N/A	#N/A	90.919	weak	0.993	62.795	weak	0.982	86.619	weak	0.996	87.894	good	0.998
GPALPP1	76.719	weak	0.984	110.523	weak	0.988	#N/A	#N/A	#N/A	#N/A	#N/A	#N/A	#N/A	#N/A	#N/A	#N/A	#N/A	#N/A	#N/A	#N/A	#N/A	#N/A	#N/A	#N/A	#N/A	#N/A	#N/A	#N/A	#N/A	#N/A
GPATCH1	53.237	weak	0.954	59.57	weak	0.935	41.884	weak	0.964	#N/A	#N/A	#N/A	#N/A	#N/A	#N/A	#N/A	#N/A	#N/A	#N/A	#N/A	#N/A	#N/A	#N/A	#N/A	#N/A	#N/A	#N/A	49.603	weak	0.941
GPATCH11	57.826	weak	0.996	94.524	weak	0.998	#N/A	#N/A	#N/A	#N/A	#N/A	#N/A	#N/A	#N/A	#N/A	#N/A	#N/A	#N/A	#N/A	#N/A	#N/A	#N/A	#N/A	#N/A	#N/A	#N/A	#N/A	33.318	weak	0.986
GPATCH4	16.216	weak	0.992	20.076	weak	0.999	#N/A	#N/A	#N/A	#N/A	#N/A	#N/A	#N/A	#N/A	#N/A	#N/A	#N/A	#N/A	#N/A	#N/A	#N/A	#N/A	#N/A	#N/A	26.03	weak	0.974	36.942	weak	0.939
GPATCH8	44.13	good	0.98	#N/A	#N/A	#N/A	#N/A	#N/A	#N/A	#N/A	#N/A	#N/A	#N/A	#N/A	#N/A	24.273	weak	0.996	#N/A	#N/A	#N/A	#N/A	#N/A	#N/A	40.54	weak	0.968	32.08	weak	0.972
GPCPD1	#N/A	#N/A	#N/A	#N/A	#N/A	#N/A	81.599	weak	0.894	68.208	weak	0.966	#N/A	#N/A	#N/A	#N/A	#N/A	#N/A	35.261	weak	0.88	33.742	good	0.982	20.598	weak	0.99	31.608	good	0.995
GPD1L	#N/A	#N/A	#N/A	#N/A	#N/A	#N/A	#N/A	#N/A	#N/A	#N/A	#N/A	#N/A	#N/A	#N/A	#N/A	113.699	weak	0.911	#N/A	#N/A	#N/A	#N/A	#N/A	#N/A	46.587	good	0.998	58.289	good	0.998
GPD2	249.502	good	0.968	#N/A	#N/A	#N/A	#N/A	#N/A	#N/A	#N/A	#N/A	#N/A	#N/A	#N/A	#N/A	#N/A	#N/A	#N/A	150.868	good	0.965	130.199	good	0.945	68.431	good	1	94.36	good	0.997
GPHN	44.543	good	0.994	#N/A	#N/A	#N/A	#N/A	#N/A	#N/A	#N/A	#N/A	#N/A	#N/A	#N/A	#N/A	208.571	good	0.887	96.495	weak	0.914	77.949	weak	0.999	54.621	good	0.999	67.582	good	0.998
GPI	97.311	good	0.967	140.912	good	0.993	1254.53	good	1	656.988	good	0.998	218.025	good	0.979	240.856	good	0.983	231.164	good	0.973	182.865	good	0.952	58.801	good	0.998	72.937	good	0.999
GPKOW	37.58	good	0.993	61.551	weak	0.937	#N/A	#N/A	#N/A	62.454	weak	0.993	#N/A	#N/A	#N/A	#N/A	#N/A	#N/A	29.904	weak	0.995	35.809	good	0.953	20.849	weak	0.998	29.599	good	0.995
GPM6A	#N/A	#N/A	#N/A	#N/A	#N/A	#N/A	#N/A	#N/A	#N/A	#N/A	#N/A	#N/A	#N/A	#N/A	#N/A	#N/A	#N/A	#N/A	#N/A	#N/A	#N/A	#N/A	#N/A	#N/A	39.817	good	1	45.319	good	1
GPN1	48.108	weak	0.988	58.361	weak	0.924	100.666	weak	0.982	#N/A	#N/A	#N/A	#N/A	#N/A	#N/A	#N/A	#N/A	#N/A	50.72	weak	0.923	33.835	weak	0.993	7.017	weak	0.913	#N/A	#N/A	#N/A
GPR107	#N/A	#N/A	#N/A	#N/A	#N/A	#N/A	#N/A	#N/A	#N/A	#N/A	#N/A	#N/A	57.779	weak	0.973	49.098	weak	0.996	#N/A	#N/A	#N/A	#N/A	#N/A	#N/A	44.858	weak	0.988	49.908	good	0.997
GPR108	#N/A	#N/A	#N/A	#N/A	#N/A	#N/A	#N/A	#N/A	#N/A	#N/A	#N/A	#N/A	30.153	weak	0.998	24.101	good	0.906	#N/A	#N/A	#N/A	#N/A	#N/A	#N/A	22.029	weak	0.852	55.962	weak	0.915
GPR180	#N/A	#N/A	#N/A	59.398	weak	0.865	#N/A	#N/A	#N/A	#N/A	#N/A	#N/A	#N/A	#N/A	#N/A	#N/A	#N/A	#N/A	95.336	weak	0.921	#N/A	#N/A	#N/A	#N/A	#N/A	#N/A	#N/A	#N/A	#N/A
GPR183	43.201	weak	0.898	#N/A	#N/A	#N/A	#N/A	#N/A	#N/A	#N/A	#N/A	#N/A	#N/A	#N/A	#N/A	#N/A	#N/A	#N/A	#N/A	#N/A	#N/A	#N/A	#N/A	#N/A	#N/A	#N/A	#N/A	#N/A	#N/A	#N/A
GPS1	122.926	good	0.991	146.068	good	0.998	#N/A	#N/A	#N/A	359.633	good	0.979	#N/A	#N/A	#N/A	#N/A	#N/A	#N/A	135.852	good	0.987	98.281	good	0.988	64.913	good	0.998	72.599	good	0.999
GPS2	#N/A	#N/A	#N/A	#N/A	#N/A	#N/A	#N/A	#N/A	#N/A	#N/A	#N/A	#N/A	#N/A	#N/A	#N/A	#N/A	#N/A	#N/A	40.505	weak	0.947	28.196	weak	0.996	39.106	weak	0.988	#N/A	#N/A	#N/A
GPSM3	#N/A	#N/A	#N/A	168.401	weak	0.907	#N/A	#N/A	#N/A	#N/A	#N/A	#N/A	#N/A	#N/A	#N/A	#N/A	#N/A	#N/A	#N/A	#N/A	#N/A	#N/A	#N/A	#N/A	#N/A	#N/A	#N/A	#N/A	#N/A	#N/A
GPX1	381.652	weak	0.876	#N/A	#N/A	#N/A	548.475	weak	0.902	367.372	weak	0.975	#N/A	#N/A	#N/A	378.026	weak	0.977	82.455	good	0.992	66.4	good	0.988	#N/A	#N/A	#N/A	94.994	weak	0.977
GPX4	#N/A	#N/A	#N/A	129.82	good	0.998	#N/A	#N/A	#N/A	210.819	weak	0.936	429.688	good	0.997	506.807	good	0.923	53.979	good	0.989	48.884	good	0.993	35.19	weak	0.986	37.759	weak	0.999
GRAMD4	#N/A	#N/A	#N/A	82.952	weak	0.994	#N/A	#N/A	#N/A	#N/A	#N/A	#N/A	90.741	weak	0.999	#N/A	#N/A	#N/A	44.326	weak	0.998	32.271	weak	0.955	56.812	good	0.999	56.195	good	0.999
GRAP2	#N/A	#N/A	#N/A	200.642	weak	0.904	#N/A	#N/A	#N/A	207.361	good	0.996	#N/A	#N/A	#N/A	#N/A	#N/A	#N/A	703.971	weak	0.94	336.332	weak	0.939	#N/A	#N/A	#N/A	#N/A	#N/A	#N/A
GRB2	61.507	good	0.989	72.544	good	1	107.768	good	0.998	100.28	good	0.999	46.187	weak	0.967	54.308	weak	0.978	35.045	good	0.995	31.008	good	0.993	22.361	good	0.999	25.318	good	0.999
GRHPR	119.491	good	0.953	182.826	good	0.988	#N/A	#N/A	#N/A	#N/A	#N/A	#N/A	296.125	good	0.969	390.548	good	0.996	190.083	good	0.979	139.809	good	0.98	158.469	weak	0.996	159.392	weak	0.984
GRIPAP1	73.262	good	0.992	82.728	good	0.998	194.813	good	0.999	161.193	good	0.998	54.409	good	0.996	75.022	good	0.993	105.096	good	0.948	81.222	good	0.994	44.342	good	1	53.708	good	0.999
GRK6	156.286	weak	0.97	237.223	weak	0.968	331.792	weak	0.913	351.337	weak	0.951	#N/A	#N/A	#N/A	#N/A	#N/A	#N/A	121.803	weak	0.982	58.303	weak	0.948	44.044	good	0.98	54.073	good	0.999
GRN	#N/A	#N/A	#N/A	#N/A	#N/A	#N/A	#N/A	#N/A	#N/A	#N/A	#N/A	#N/A	#N/A	#N/A	#N/A	#N/A	#N/A	#N/A	14.808	good	0.898	13.292	good	0.915	44.009	weak	0.979	#N/A	#N/A	#N/A
GRPEL1	79.288	weak	0.989	100.784	good	0.997	251.86	weak	0.91	215.461	weak	0.972	110.321	good	0.997	119.677	good	0.996	60.726	good	0.906	79.421	good	0.988	57.556	good	0.997	65.018	good	0.998
GRSF1	17.955	good	0.998	18.359	good	0.997	40.72	weak	0.998	35.947	weak	0.995	20.299	good	0.989	20.298	good	0.989	21.393	weak	0.977	16.231	weak	0.993	24.069	weak	0.984	22.57	good	0.989
GRWD1	43.231	weak	0.978	48.692	weak	1	#N/A	#N/A	#N/A	#N/A	#N/A	#N/A	#N/A	#N/A	#N/A	#N/A	#N/A	#N/A	43.19	weak	0.941	#N/A	#N/A	#N/A	29.5	good	0.996	32.748	good	0.999
GSAP	75.247	weak	0.971	#N/A	#N/A	#N/A	#N/A	#N/A	#N/A	#N/A	#N/A	#N/A	#N/A	#N/A	#N/A	#N/A	#N/A	#N/A	#N/A	#N/A	#N/A	#N/A	#N/A	#N/A	#N/A	#N/A	#N/A	#N/A	#N/A	#N/A
GSDMD	#N/A	#N/A	#N/A	#N/A	#N/A	#N/A	#N/A	#N/A	#N/A	211.283	weak	0.999	#N/A	#N/A	#N/A	#N/A	#N/A	#N/A	144.69	weak	0.971	108.827	weak	0.907	#N/A	#N/A	#N/A	#N/A	#N/A	#N/A
GSK3A	70.085	weak	0.95	86.571	weak	0.998	#N/A	#N/A	#N/A	124.397	weak	0.993	#N/A	#N/A	#N/A	#N/A	#N/A	#N/A	57.811	weak	0.995	47.372	weak	0.864	44.883	good	0.998	55.859	good	0.999
GSN	#N/A	#N/A	#N/A	506.88	good	0.994	859.347	good	0.999	689.979	good	0.996	309.443	good	0.992	237.623	good	0.978	113.26	good	0.988	66.081	good	0.993	91.539	good	0.989	144.777	good	0.993
GSPT1	46.438	weak	0.982	55.9	good	0.997	186.67	good	0.981	139.105	good	0.998	#N/A	#N/A	#N/A	#N/A	#N/A	#N/A	79.855	good	0.984	62.21	weak	0.993	51.689	good	0.996	63.616	good	0.999
GSPT2	#N/A	#N/A	#N/A	#N/A	#N/A	#N/A	144.248	weak	0.966	126.175	weak	0.999	#N/A	#N/A	#N/A	#N/A	#N/A	#N/A	#N/A	#N/A	#N/A	#N/A	#N/A	#N/A	36.378	weak	0.999	55.036	good	0.999
GSR	#N/A	#N/A	#N/A	434.408	good	0.997	978.985	weak	0.997	904.108	good	0.995	131.045	good	0.999	118.703	good	0.992	92.539	good	0.994	88.838	good	0.986	93.418	good	0.999	121.333	good	0.997
GSS	107.964	good	0.991	133.823	good	0.987	490.61	weak	0.855	#N/A	#N/A	#N/A	161.418	good	1	#N/A	#N/A	#N/A	140.248	good	0.984	111.642	good	0.983	67.361	weak	0.898	#N/A	#N/A	#N/A
GSTK1	229.204	good	0.984	251.26	good	0.998	473.883	good	0.975	317.378	good	0.996	102.126	good	0.994	106.96	good	0.999	174.175	good	0.972	124.141	good	0.968	#N/A	#N/A	#N/A	#N/A	#N/A	#N/A
GSTO1	213.45	good	0.984	254.549	good	0.997	783.296	good	0.998	472.775	good	1	732.048	good	0.966	#N/A	#N/A	#N/A	107.344	good	0.989	92.064	good	0.972	52.742	good	0.996	70.908	good	0.996
GSTP1	80.694	good	0.984	114.262	good	0.999	#N/A	#N/A	#N/A	#N/A	#N/A	#N/A	#N/A	#N/A	#N/A	#N/A	#N/A	#N/A	159.572	weak	0.975	125.267	good	0.961	61.161	good	0.999	80.993	good	0.997
GSTT1	#N/A	#N/A	#N/A	263.359	good	0.975	#N/A	#N/A	#N/A	#N/A	#N/A	#N/A	#N/A	#N/A	#N/A	#N/A	#N/A	#N/A	77.226	weak	0.947	#N/A	#N/A	#N/A	#N/A	#N/A	#N/A	#N/A	#N/A	#N/A
GSTZ1	#N/A	#N/A	#N/A	#N/A	#N/A	#N/A	#N/A	#N/A	#N/A	#N/A	#N/A	#N/A	#N/A	#N/A	#N/A	#N/A	#N/A	#N/A	#N/A	#N/A	#N/A	85.419	weak	0.956	112.818	weak	0.999	169.329	weak	0.985
GTDC1	#N/A	#N/A	#N/A	#N/A	#N/A	#N/A	#N/A	#N/A	#N/A	#N/A	#N/A	#N/A	#N/A	#N/A	#N/A	#N/A	#N/A	#N/A	#N/A	#N/A	#N/A	#N/A	#N/A	#N/A	#N/A	#N/A	#N/A	94.586	weak	0.947
GTF2B	39.821	weak	0.995	39.436	good	0.999	55.056	weak	0.995	47.5	weak	0.999	19.644	weak	0.994	21.822	weak	0.973	25.475	weak	0.984	23.916	good	0.978	27.147	weak	0.986	28.708	good	0.987
GTF2E1	#N/A	#N/A	#N/A	77.236	weak	0.999	100.995	weak	0.996	#N/A	#N/A	#N/A	#N/A	#N/A	#N/A	#N/A	#N/A	#N/A	42.691	weak	0.98	#N/A	#N/A	#N/A	43.106	weak	0.987	55.193	good	0.883
GTF2E2	47.517	good	0.977	54.573	weak	0.973	#N/A	#N/A	#N/A	#N/A	#N/A	#N/A	23.074	weak	0.994	25.52	weak	0.971	34.324	weak	0.936	28.789	weak	0.995	45.037	good	0.966	52.681	weak	0.947
GTF2F1	64.392	good	0.99	69.978	good	0.989	158.373	weak	0.997	129.877	weak	0.984	#N/A	#N/A	#N/A	#N/A	#N/A	#N/A	49.876	weak	0.916	53.371	weak	0.973	47.088	weak	0.986	#N/A	#N/A	#N/A
GTF2F2	74.05	weak	0.995	83.717	good	0.999	248.423	weak	0.942	242.3	weak	0.996	70.667	weak	0.853	#N/A	#N/A	#N/A	51.746	weak	0.896	54.043	good	0.988	51.076	good	0.979	56.583	good	0.989
GTF2H3	76.555	weak	0.949	78.547	weak	0.97	#N/A	#N/A	#N/A	#N/A	#N/A	#N/A	#N/A	#N/A	#N/A	#N/A	#N/A	#N/A	#N/A	#N/A	#N/A	71.248	weak	0.991	#N/A	#N/A	#N/A	111.509	weak	0.992
GTF2H4	124.899	weak	0.89	#N/A	#N/A	#N/A	#N/A	#N/A	#N/A	#N/A	#N/A	#N/A	#N/A	#N/A	#N/A	#N/A	#N/A	#N/A	#N/A	#N/A	#N/A	#N/A	#N/A	#N/A	87.447	weak	0.96	82.212	weak	0.953
GTF2I	40.794	good	0.983	45.338	good	0.998	89.994	good	1	75.918	good	1	16.621	good	0.992	17.451	good	0.973	35.604	good	0.99	27.637	good	0.991	24.148	good	0.99	27.717	good	0.993
GTF3C1	30.638	weak	0.995	#N/A	#N/A	#N/A	#N/A	#N/A	#N/A	56.487	weak	0.989	16.732	good	0.945	17.061	weak	0.935	#N/A	#N/A	#N/A	34.023	good	0.999	24.387	good	0.997	25.824	good	0.982
GTF3C2	37.022	good	0.989	47.094	weak	0.995	#N/A	#N/A	#N/A	118.267	weak	0.939	39.505	weak	0.986	32.716	weak	0.939	41.212	weak	0.989	34.869	good	0.991	#N/A	#N/A	#N/A	38.325	good	0.995
GTF3C3	31.629	weak	0.971	37.232	weak	0.938	157.328	weak	0.996	#N/A	#N/A	#N/A	#N/A	#N/A	#N/A	#N/A	#N/A	#N/A	49.504	weak	0.982	37.83	good	0.987	29.394	weak	0.997	35.09	good	0.999
GTF3C4	75.548	weak	0.955	59.801	weak	0.991	258.771	weak	0.866	#N/A	#N/A	#N/A	65.077	weak	0.92	52.134	weak	0.966	78.949	weak	0.987	51.682	weak	0.939	47.745	weak	0.978	54.956	good	0.988
GTF3C5	#N/A	#N/A	#N/A	41.729	weak	0.997	94.793	weak	0.884	99.958	weak	0.939	#N/A	#N/A	#N/A	#N/A	#N/A	#N/A	58.594	weak	0.978	41.114	weak	0.977	#N/A	#N/A	#N/A	#N/A	#N/A	#N/A
GTPBP1	64.609	good	0.986	72.287	good	0.999	#N/A	#N/A	#N/A	94.026	good	0.999	#N/A	#N/A	#N/A	#N/A	#N/A	#N/A	78.856	good	0.994	60.474	good	0.986	37.273	good	1	43.49	good	1
GTPBP10	27.36	weak	0.99	#N/A	#N/A	#N/A	#N/A	#N/A	#N/A	#N/A	#N/A	#N/A	18.443	good	0.97	18.494	good	0.963	32.598	weak	0.998	28.726	weak	0.981	#N/A	#N/A	#N/A	#N/A	#N/A	#N/A
GTPBP3	83.853	weak	0.96	#N/A	#N/A	#N/A	#N/A	#N/A	#N/A	328.414	weak	0.896	#N/A	#N/A	#N/A	#N/A	#N/A	#N/A	#N/A	#N/A	#N/A	#N/A	#N/A	#N/A	#N/A	#N/A	#N/A	#N/A	#N/A	#N/A
GTPBP4	45.289	good	0.982	51.957	good	0.997	178.849	good	0.97	167.442	good	0.997	41.491	good	0.981	42.705	good	0.973	49.564	good	0.983	39.428	good	0.988	31.301	good	0.998	31.804	good	1
GTPBP6	49.569	weak	0.947	#N/A	#N/A	#N/A	#N/A	#N/A	#N/A	#N/A	#N/A	#N/A	#N/A	#N/A	#N/A	#N/A	#N/A	#N/A	50.507	weak	0.983	54.981	weak	0.972	#N/A	#N/A	#N/A	#N/A	#N/A	#N/A
GUK1	135.922	weak	0.971	118.928	weak	0.967	354.111	good	0.916	#N/A	#N/A	#N/A	103.869	good	0.918	131.464	good	0.888	113.962	weak	0.988	86.014	weak	0.992	60.566	good	0.991	72.517	good	0.996
GUSB	#N/A	#N/A	#N/A	343.53	weak	0.934	2810.54	weak	0.904	2198.78	weak	0.962	390.317	good	0.965	486.361	good	0.987	388.344	weak	0.978	328.293	good	0.994	302.804	weak	0.872	407.88	good	0.905
GXYLT1	#N/A	#N/A	#N/A	#N/A	#N/A	#N/A	#N/A	#N/A	#N/A	#N/A	#N/A	#N/A	79.755	weak	0.992	76.223	weak	0.998	#N/A	#N/A	#N/A	#N/A	#N/A	#N/A	#N/A	#N/A	#N/A	79.786	weak	0.962
GYG1	155.348	weak	0.993	#N/A	#N/A	#N/A	408.329	weak	0.976	#N/A	#N/A	#N/A	#N/A	#N/A	#N/A	#N/A	#N/A	#N/A	106.161	good	0.994	77.745	weak	0.95	#N/A	#N/A	#N/A	74.115	good	0.923
GYS1	81.674	weak	0.971	103.778	weak	0.974	292.692	weak	0.974	202.928	weak	0.929	#N/A	#N/A	#N/A	145.007	weak	0.854	209.859	good	0.855	247.223	weak	0.986	#N/A	#N/A	#N/A	82.431	weak	0.89
GZMA	228.316	weak	0.969	#N/A	#N/A	#N/A	224.201	good	0.999	263.261	good	0.995	#N/A	#N/A	#N/A	#N/A	#N/A	#N/A	303.509	good	0.94	380.506	weak	0.95	#N/A	#N/A	#N/A	#N/A	#N/A	#N/A
GZMH	#N/A	#N/A	#N/A	#N/A	#N/A	#N/A	626.791	good	0.975	795.927	good	0.996	#N/A	#N/A	#N/A	#N/A	#N/A	#N/A	#N/A	#N/A	#N/A	#N/A	#N/A	#N/A	#N/A	#N/A	#N/A	#N/A	#N/A	#N/A
H1F0	#N/A	#N/A	#N/A	#N/A	#N/A	#N/A	#N/A	#N/A	#N/A	#N/A	#N/A	#N/A	78.088	good	0.998	81.456	good	1	124.646	weak	0.987	105.218	good	0.997	291.203	good	0.998	305.578	good	0.99
H1FX	#N/A	#N/A	#N/A	872.247	good	0.998	658.356	good	0.993	564.697	good	0.992	14.816	good	0.913	16.067	good	0.891	139.998	good	0.985	152.024	good	0.995	90.017	good	0.994	87.409	good	0.978
H2AFX	#N/A	#N/A	#N/A	#N/A	#N/A	#N/A	#N/A	#N/A	#N/A	#N/A	#N/A	#N/A	#N/A	#N/A	#N/A	#N/A	#N/A	#N/A	#N/A	#N/A	#N/A	2838.49	weak	0.979	#N/A	#N/A	#N/A	#N/A	#N/A	#N/A
H2AFY	945.932	good	0.959	995.922	good	0.995	2281.27	good	0.993	1585.87	good	0.985	63.123	good	0.996	58.248	good	0.996	115.551	good	0.981	104.655	good	0.972	207.654	good	0.999	248.518	good	1
H6PD	208.463	good	0.976	183.616	good	0.993	196.691	good	0.934	177.615	good	0.993	111.091	good	0.944	195.023	good	0.999	65.625	good	0.993	53.18	good	0.992	#N/A	#N/A	#N/A	#N/A	#N/A	#N/A
HAAO	#N/A	#N/A	#N/A	#N/A	#N/A	#N/A	#N/A	#N/A	#N/A	#N/A	#N/A	#N/A	#N/A	#N/A	#N/A	#N/A	#N/A	#N/A	315.424	weak	0.865	#N/A	#N/A	#N/A	#N/A	#N/A	#N/A	#N/A	#N/A	#N/A
HABP2	#N/A	#N/A	#N/A	#N/A	#N/A	#N/A	#N/A	#N/A	#N/A	#N/A	#N/A	#N/A	22.571	good	0.866	23.932	good	0.942	#N/A	#N/A	#N/A	#N/A	#N/A	#N/A	#N/A	#N/A	#N/A	#N/A	#N/A	#N/A
HABP4	#N/A	#N/A	#N/A	#N/A	#N/A	#N/A	#N/A	#N/A	#N/A	#N/A	#N/A	#N/A	62.672	weak	0.976	67.436	weak	0.99	#N/A	#N/A	#N/A	#N/A	#N/A	#N/A	#N/A	#N/A	#N/A	42.116	weak	0.907
HACL1	#N/A	#N/A	#N/A	#N/A	#N/A	#N/A	#N/A	#N/A	#N/A	#N/A	#N/A	#N/A	169.927	good	0.998	173.453	good	0.988	132.3	weak	0.943	#N/A	#N/A	#N/A	#N/A	#N/A	#N/A	178.396	weak	0.977
HADH	463.078	good	0.967	526.116	good	0.993	#N/A	#N/A	#N/A	1138.16	good	0.966	241.379	good	0.99	280.853	good	0.993	471.937	weak	0.919	#N/A	#N/A	#N/A	206.696	weak	0.981	287.532	good	0.985
HADHA	189.302	good	0.954	261.858	good	0.991	747.558	good	0.969	#N/A	#N/A	#N/A	134.557	good	0.996	142.786	good	0.999	151.073	good	0.966	113.513	good	0.966	68.928	good	0.999	92.332	good	0.996
HADHB	248.345	good	0.974	292.206	good	0.989	620.318	good	0.986	512.658	good	0.999	296.697	good	0.991	318.272	good	0.989	162.014	good	0.974	116.856	good	0.956	91.32	good	0.995	124.392	good	0.994
HAGH	#N/A	#N/A	#N/A	#N/A	#N/A	#N/A	#N/A	#N/A	#N/A	#N/A	#N/A	#N/A	312.463	good	0.922	315.779	good	0.963	#N/A	#N/A	#N/A	77.437	weak	0.991	51.64	weak	0.997	56.641	good	0.994
HARS	73.889	good	0.991	100.923	good	0.999	392.098	good	0.992	358.351	good	0.998	66.61	weak	0.998	69.666	weak	0.979	115.841	good	0.993	89.306	good	0.986	41.051	good	0.999	48.856	good	1
HARS2	81.587	weak	0.993	99.151	good	0.992	168.793	weak	0.994	162.855	good	0.97	72.136	good	0.983	67.552	good	0.97	70.518	weak	0.986	73.968	weak	0.993	51.158	good	0.996	55.479	good	0.999
HAT1	26.111	weak	0.988	34.126	good	0.999	88.372	weak	0.885	69.02	weak	0.915	#N/A	#N/A	#N/A	#N/A	#N/A	#N/A	47.751	weak	0.975	41.365	weak	0.98	#N/A	#N/A	#N/A	66.478	weak	0.981
HAUS1	60.917	weak	0.967	#N/A	#N/A	#N/A	#N/A	#N/A	#N/A	#N/A	#N/A	#N/A	#N/A	#N/A	#N/A	#N/A	#N/A	#N/A	#N/A	#N/A	#N/A	#N/A	#N/A	#N/A	#N/A	#N/A	#N/A	#N/A	#N/A	#N/A
HAUS3	#N/A	#N/A	#N/A	64.675	weak	0.856	#N/A	#N/A	#N/A	#N/A	#N/A	#N/A	#N/A	#N/A	#N/A	#N/A	#N/A	#N/A	#N/A	#N/A	#N/A	#N/A	#N/A	#N/A	#N/A	#N/A	#N/A	#N/A	#N/A	#N/A
HAUS5	65.578	weak	0.96	#N/A	#N/A	#N/A	#N/A	#N/A	#N/A	#N/A	#N/A	#N/A	#N/A	#N/A	#N/A	#N/A	#N/A	#N/A	#N/A	#N/A	#N/A	180.413	good	0.938	#N/A	#N/A	#N/A	#N/A	#N/A	#N/A
HAUS6	#N/A	#N/A	#N/A	57.069	weak	0.999	#N/A	#N/A	#N/A	95.396	weak	0.938	#N/A	#N/A	#N/A	#N/A	#N/A	#N/A	#N/A	#N/A	#N/A	#N/A	#N/A	#N/A	#N/A	#N/A	#N/A	#N/A	#N/A	#N/A
HAUS8	77.667	weak	0.947	#N/A	#N/A	#N/A	#N/A	#N/A	#N/A	#N/A	#N/A	#N/A	#N/A	#N/A	#N/A	#N/A	#N/A	#N/A	#N/A	#N/A	#N/A	#N/A	#N/A	#N/A	#N/A	#N/A	#N/A	#N/A	#N/A	#N/A
HAX1	#N/A	#N/A	#N/A	41.914	weak	0.975	#N/A	#N/A	#N/A	#N/A	#N/A	#N/A	80.022	weak	0.992	77.266	weak	0.951	#N/A	#N/A	#N/A	#N/A	#N/A	#N/A	40.678	good	0.992	32.836	good	0.996
HBA1	#N/A	#N/A	#N/A	#N/A	#N/A	#N/A	#N/A	#N/A	#N/A	#N/A	#N/A	#N/A	#N/A	#N/A	#N/A	#N/A	#N/A	#N/A	33.582	weak	0.867	#N/A	#N/A	#N/A	#N/A	#N/A	#N/A	#N/A	#N/A	#N/A
HBS1L	46.868	good	0.993	67.687	weak	1	151.193	weak	0.996	97.938	weak	0.974	76.537	weak	0.999	145.77	weak	0.911	#N/A	#N/A	#N/A	61.291	good	0.978	42.326	good	0.997	53.958	good	0.998
HCCS	#N/A	#N/A	#N/A	#N/A	#N/A	#N/A	#N/A	#N/A	#N/A	#N/A	#N/A	#N/A	45.527	weak	0.95	35.313	weak	0.965	37.665	weak	0.98	40.682	weak	0.989	41.56	weak	0.876	54.741	weak	0.99
HCFC1	194.018	good	0.992	212.6	good	0.992	518.546	good	0.999	410.936	good	0.996	49.876	good	0.999	55.544	good	0.999	133.053	good	0.954	#N/A	#N/A	#N/A	51.211	good	0.999	57.248	good	0.994
HCK	39.526	weak	0.998	#N/A	#N/A	#N/A	#N/A	#N/A	#N/A	#N/A	#N/A	#N/A	#N/A	#N/A	#N/A	#N/A	#N/A	#N/A	52.707	good	0.99	40.186	good	0.988	#N/A	#N/A	#N/A	#N/A	#N/A	#N/A
HCLS1	91.688	good	0.993	110.811	good	0.99	350.292	good	1	332.682	good	0.998	#N/A	#N/A	#N/A	#N/A	#N/A	#N/A	79.583	good	0.987	65.211	good	0.991	#N/A	#N/A	#N/A	#N/A	#N/A	#N/A
HDAC1	85.654	good	0.989	96.599	good	0.996	227.159	weak	0.993	190.943	weak	0.998	34.968	weak	0.999	34.754	weak	0.991	#N/A	#N/A	#N/A	73.823	weak	0.98	#N/A	#N/A	#N/A	87.573	good	0.924
HDAC2	#N/A	#N/A	#N/A	#N/A	#N/A	#N/A	#N/A	#N/A	#N/A	#N/A	#N/A	#N/A	#N/A	#N/A	#N/A	#N/A	#N/A	#N/A	61.687	weak	0.993	#N/A	#N/A	#N/A	54.414	weak	0.999	61.462	good	0.998
HDAC4	#N/A	#N/A	#N/A	#N/A	#N/A	#N/A	#N/A	#N/A	#N/A	38.806	weak	0.994	#N/A	#N/A	#N/A	#N/A	#N/A	#N/A	#N/A	#N/A	#N/A	43.566	weak	0.989	24.852	good	0.998	29.894	good	0.999
HDAC5	42.998	weak	0.915	#N/A	#N/A	#N/A	#N/A	#N/A	#N/A	#N/A	#N/A	#N/A	#N/A	#N/A	#N/A	#N/A	#N/A	#N/A	36.51	weak	0.975	#N/A	#N/A	#N/A	26.922	good	0.994	33.628	good	0.997
HDAC6	50.295	weak	0.98	60.621	good	0.997	167.93	weak	0.997	135.422	good	0.998	417.102	weak	0.86	#N/A	#N/A	#N/A	107.365	weak	0.938	68.334	weak	0.992	54.909	good	0.997	71.19	good	0.997
HDAC7	41.49	weak	0.983	42.245	weak	0.989	#N/A	#N/A	#N/A	91.449	weak	0.999	135.843	good	0.914	94.532	good	0.953	#N/A	#N/A	#N/A	45.754	weak	0.965	#N/A	#N/A	#N/A	#N/A	#N/A	#N/A
HDAC9	#N/A	#N/A	#N/A	#N/A	#N/A	#N/A	#N/A	#N/A	#N/A	#N/A	#N/A	#N/A	#N/A	#N/A	#N/A	#N/A	#N/A	#N/A	#N/A	#N/A	#N/A	#N/A	#N/A	#N/A	#N/A	#N/A	#N/A	20.901	weak	0.906
HDDC2	#N/A	#N/A	#N/A	216.122	good	0.971	#N/A	#N/A	#N/A	#N/A	#N/A	#N/A	#N/A	#N/A	#N/A	#N/A	#N/A	#N/A	#N/A	#N/A	#N/A	#N/A	#N/A	#N/A	71.969	weak	0.872	90.387	weak	0.993
HDDC3	390.826	weak	0.945	399.534	weak	0.972	#N/A	#N/A	#N/A	#N/A	#N/A	#N/A	#N/A	#N/A	#N/A	#N/A	#N/A	#N/A	150.986	weak	0.903	125.709	weak	0.949	84.652	good	0.999	111.03	weak	0.915
HDGF	243.892	good	0.978	#N/A	#N/A	#N/A	499.573	weak	0.909	458.439	good	0.923	97.134	weak	0.912	#N/A	#N/A	#N/A	156.367	good	0.997	143.124	good	0.992	82.542	good	0.883	118.113	good	0.997
HDGFRP2	206.51	good	0.968	172.631	weak	0.932	499.942	weak	0.998	358.835	weak	0.989	47.394	weak	1	46.026	good	0.999	109.521	weak	0.976	97.503	weak	0.986	87.039	good	0.997	90.922	good	0.997
HDHD1	#N/A	#N/A	#N/A	251.496	weak	0.978	#N/A	#N/A	#N/A	#N/A	#N/A	#N/A	#N/A	#N/A	#N/A	#N/A	#N/A	#N/A	#N/A	#N/A	#N/A	#N/A	#N/A	#N/A	#N/A	#N/A	#N/A	#N/A	#N/A	#N/A
HDHD2	278.333	good	0.984	418.145	weak	0.971	705.686	weak	0.937	591.968	weak	0.994	#N/A	#N/A	#N/A	#N/A	#N/A	#N/A	163.925	weak	0.95	130.507	weak	0.987	67.685	good	0.999	85.544	good	0.985
HDHD3	#N/A	#N/A	#N/A	#N/A	#N/A	#N/A	#N/A	#N/A	#N/A	#N/A	#N/A	#N/A	360.171	good	0.998	436.004	weak	0.964	280.511	weak	0.935	#N/A	#N/A	#N/A	102.497	weak	0.972	151.866	weak	0.993
HDLBP	#N/A	#N/A	#N/A	24.203	good	1	73.346	good	0.997	55.852	good	0.998	32.009	good	1	30.841	good	0.998	31.441	good	0.997	28.297	good	0.996	38.34	good	0.999	41.325	good	0.999
HEATR1	43.391	good	0.978	51.262	good	0.998	168.435	weak	0.991	128.301	good	0.993	44.103	good	0.986	42.24	good	0.983	#N/A	#N/A	#N/A	36.359	good	0.983	55.14	good	0.997	52.576	good	0.999
HEATR2	#N/A	#N/A	#N/A	28.891	weak	0.999	#N/A	#N/A	#N/A	53.916	weak	0.97	#N/A	#N/A	#N/A	#N/A	#N/A	#N/A	43.845	weak	0.938	30.486	weak	0.985	#N/A	#N/A	#N/A	#N/A	#N/A	#N/A
HEATR3	49.805	weak	0.999	#N/A	#N/A	#N/A	#N/A	#N/A	#N/A	#N/A	#N/A	#N/A	89.569	weak	0.998	#N/A	#N/A	#N/A	50.508	good	0.93	36.99	weak	0.973	#N/A	#N/A	#N/A	25.738	weak	0.985
HEATR5B	76.934	good	0.979	82.342	good	0.996	#N/A	#N/A	#N/A	#N/A	#N/A	#N/A	#N/A	#N/A	#N/A	#N/A	#N/A	#N/A	#N/A	#N/A	#N/A	78.87	weak	0.981	29.722	good	0.989	36.315	good	0.997
HEATR6	#N/A	#N/A	#N/A	#N/A	#N/A	#N/A	#N/A	#N/A	#N/A	#N/A	#N/A	#N/A	#N/A	#N/A	#N/A	#N/A	#N/A	#N/A	#N/A	#N/A	#N/A	#N/A	#N/A	#N/A	37.646	weak	0.872	46.991	weak	0.989
HEBP1	#N/A	#N/A	#N/A	#N/A	#N/A	#N/A	#N/A	#N/A	#N/A	123.074	weak	0.898	#N/A	#N/A	#N/A	#N/A	#N/A	#N/A	#N/A	#N/A	#N/A	38.343	weak	0.979	111.734	weak	0.998	182.199	weak	0.985
HEBP2	#N/A	#N/A	#N/A	#N/A	#N/A	#N/A	618.393	weak	0.912	#N/A	#N/A	#N/A	#N/A	#N/A	#N/A	#N/A	#N/A	#N/A	300.467	weak	0.967	288.936	weak	0.987	#N/A	#N/A	#N/A	#N/A	#N/A	#N/A
HECTD1	34.326	weak	0.975	37.191	good	0.999	107.931	weak	0.992	70.015	good	0.994	62.674	weak	0.973	15.212	weak	0.946	30.64	good	0.989	26.111	good	0.993	22.932	good	0.989	23.554	good	0.996
HECTD3	77.326	good	0.994	77.56	weak	0.978	231.6	weak	0.911	212.383	good	0.973	#N/A	#N/A	#N/A	#N/A	#N/A	#N/A	68.704	good	0.983	52.216	good	0.986	40.942	weak	0.998	43.918	good	0.995
HECTD4	#N/A	#N/A	#N/A	60.692	weak	0.877	#N/A	#N/A	#N/A	#N/A	#N/A	#N/A	35.541	weak	0.855	#N/A	#N/A	#N/A	78.407	weak	0.987	#N/A	#N/A	#N/A	#N/A	#N/A	#N/A	#N/A	#N/A	#N/A
HELB	#N/A	#N/A	#N/A	#N/A	#N/A	#N/A	#N/A	#N/A	#N/A	#N/A	#N/A	#N/A	#N/A	#N/A	#N/A	#N/A	#N/A	#N/A	64.268	weak	0.989	48.635	weak	0.991	#N/A	#N/A	#N/A	#N/A	#N/A	#N/A
HELZ	#N/A	#N/A	#N/A	26.472	weak	1	37.706	weak	0.997	40.634	good	0.993	#N/A	#N/A	#N/A	#N/A	#N/A	#N/A	39.65	weak	0.943	#N/A	#N/A	#N/A	#N/A	#N/A	#N/A	#N/A	#N/A	#N/A
HELZ2	#N/A	#N/A	#N/A	46.458	weak	0.932	#N/A	#N/A	#N/A	34.547	weak	0.993	#N/A	#N/A	#N/A	33.85	weak	0.988	51.925	good	0.91	#N/A	#N/A	#N/A	#N/A	#N/A	#N/A	#N/A	#N/A	#N/A
HERC1	#N/A	#N/A	#N/A	#N/A	#N/A	#N/A	#N/A	#N/A	#N/A	#N/A	#N/A	#N/A	#N/A	#N/A	#N/A	#N/A	#N/A	#N/A	#N/A	#N/A	#N/A	21.064	weak	0.986	26.941	good	0.984	29.666	good	0.999
HERC2	#N/A	#N/A	#N/A	32.59	weak	0.933	#N/A	#N/A	#N/A	#N/A	#N/A	#N/A	29.229	good	0.907	41.248	weak	0.878	#N/A	#N/A	#N/A	23.055	weak	0.984	16.178	good	0.983	15.985	good	0.988
HERC4	85.852	weak	0.966	#N/A	#N/A	#N/A	183.551	weak	0.999	161.077	weak	0.992	#N/A	#N/A	#N/A	#N/A	#N/A	#N/A	91.79	weak	0.97	71.286	weak	0.986	#N/A	#N/A	#N/A	58.354	good	0.994
HERPUD1	#N/A	#N/A	#N/A	#N/A	#N/A	#N/A	#N/A	#N/A	#N/A	#N/A	#N/A	#N/A	17.346	weak	0.982	16.125	weak	0.902	#N/A	#N/A	#N/A	#N/A	#N/A	#N/A	#N/A	#N/A	#N/A	#N/A	#N/A	#N/A
HEXA	#N/A	#N/A	#N/A	#N/A	#N/A	#N/A	409.203	good	0.983	#N/A	#N/A	#N/A	44.266	good	0.972	46.921	good	0.947	#N/A	#N/A	#N/A	36.764	good	0.996	#N/A	#N/A	#N/A	126.206	good	0.887
HEXB	#N/A	#N/A	#N/A	82.47	weak	0.955	#N/A	#N/A	#N/A	324.755	good	0.988	53.354	good	0.995	51.191	good	0.996	45.647	good	0.995	40.41	good	0.993	#N/A	#N/A	#N/A	#N/A	#N/A	#N/A
HEXIM1	#N/A	#N/A	#N/A	#N/A	#N/A	#N/A	#N/A	#N/A	#N/A	#N/A	#N/A	#N/A	15.997	weak	0.992	13.901	weak	0.992	33.844	weak	0.966	28.971	weak	0.98	24.135	weak	0.999	26.362	good	0.996
HGH1	41.66	weak	0.986	45.62	weak	0.997	150.777	weak	0.902	127.596	weak	0.996	#N/A	#N/A	#N/A	#N/A	#N/A	#N/A	50.083	weak	0.968	47.984	weak	0.978	55.604	weak	0.999	88.57	good	0.996
HGS	#N/A	#N/A	#N/A	70.548	good	0.999	#N/A	#N/A	#N/A	#N/A	#N/A	#N/A	59.696	weak	0.981	68.081	weak	0.975	76.369	good	0.996	56.103	good	0.994	47.069	good	0.999	56.652	good	1
HIBADH	#N/A	#N/A	#N/A	502.563	good	0.962	510.215	weak	0.905	#N/A	#N/A	#N/A	267.575	good	0.976	303.228	good	0.996	137.115	good	0.917	110.341	weak	0.968	91.497	good	0.997	114.618	good	0.998
HIBCH	318.734	good	0.935	437.298	good	0.996	#N/A	#N/A	#N/A	#N/A	#N/A	#N/A	248.772	good	0.989	278.416	good	1	262.372	weak	0.97	#N/A	#N/A	#N/A	106.895	good	0.997	155.432	good	0.999
HIF1AN	28.894	weak	0.991	#N/A	#N/A	#N/A	#N/A	#N/A	#N/A	#N/A	#N/A	#N/A	#N/A	#N/A	#N/A	#N/A	#N/A	#N/A	#N/A	#N/A	#N/A	20.156	weak	0.996	#N/A	#N/A	#N/A	#N/A	#N/A	#N/A
[truncated: 6,805 more rows]

## Sheet: protein half lives all
gene_name	Bcells replicate 1 half_life	Bcells replicate 1 dataQual	Bcells replicate 1 R_sq	Bcells replicate 2 half_life	Bcells replicate 2 dataQual	Bcells replicate 2 R_sq	NK cells replicate 1 half_life	NK cells replicate 1 dataQual	NK cells replicate 1 R_sq	NK cells replicate 2 half_life	NK cells replicate 2 dataQual	NK cells replicate 2 R_sq	Hepatocytes replicate 1 half_life	Hepatocytes replicate 1 dataQual	Hepatocytes replicate 1 R_sq	Hepatocytes replicate 2 half_life	Hepatocytes replicate 2 dataQual	Hepatocytes replicate 2 R_sq	Monocytes replicate 1 half_life	Monocytes replicate 1 dataQual	Monocytes replicate 1 R_sq	Monocytes replicate 2 half_life	Monocytes replicate 2 dataQual	Monocytes replicate 2 R_sq	Mouse Neurons, replicate 3 half_life	Mouse Neurons, replicate 3 dataQual	Mouse Neurons, replicate 3 R_sq	Mouse Neurons, replicate 4 half_life	Mouse Neurons, replicate 4 dataQual	Mouse Neurons, replicate 4 R_sq
A2M	Inf	weak	0	Inf	good	0	Inf	good	0	51.412	weak	0.311	23.674	good	0.885	24.377	good	0.905	14.599	weak	0.978	112.976	weak	0.13	#N/A	#N/A	#N/A	#N/A	#N/A	#N/A
AAAS	75.299	good	0.982	88.376	good	0.99	379.453	good	0.961	208.182	good	0.992	422.182	weak	0.21	145.343	weak	0.852	78.09	weak	0.995	57.957	weak	0.987	78.989	weak	0.982	86.873	good	0.975
AACS	#N/A	#N/A	#N/A	30.524	weak	0.995	Inf	weak	0	98.574	weak	0.973	#N/A	#N/A	#N/A	#N/A	#N/A	#N/A	69.614	weak	0.95	52.862	weak	0.949	28.209	good	1	32.865	good	1
AAK1	#N/A	#N/A	#N/A	298.92	weak	0.296	131.768	good	0.351	152.678	good	0.984	Inf	weak	0	665.99	weak	0.143	76.276	weak	0.982	59.539	good	0.988	34.468	good	0.999	43.131	good	0.997
AAMDC	#N/A	#N/A	#N/A	#N/A	#N/A	#N/A	#N/A	#N/A	#N/A	#N/A	#N/A	#N/A	#N/A	#N/A	#N/A	#N/A	#N/A	#N/A	68.136	weak	0.938	51.38	weak	0.985	#N/A	#N/A	#N/A	15.508	weak	0.93
AAMP	#N/A	#N/A	#N/A	21.264	weak	0.996	#N/A	#N/A	#N/A	#N/A	#N/A	#N/A	131	weak	0.78	174.933	weak	0.78	#N/A	#N/A	#N/A	17.596	weak	0.976	20.465	good	0.967	23.435	good	0.961
AAR2	#N/A	#N/A	#N/A	35.459	weak	0.985	#N/A	#N/A	#N/A	74.592	weak	0.606	#N/A	#N/A	#N/A	#N/A	#N/A	#N/A	#N/A	#N/A	#N/A	#N/A	#N/A	#N/A	28.485	weak	0.86	20.974	good	0.962
AARS	37.512	good	0.991	42.363	good	0.996	203.587	good	0.998	130.363	good	1	404.823	good	0.974	254.255	good	0.338	45.898	good	0.98	34.759	good	0.984	47.085	good	0.999	49.988	good	0.996
AARS2	83.59	weak	0.933	95.737	good	0.993	284.577	weak	0.992	181.929	good	0.967	117.362	good	0.992	123.977	good	0.998	73.258	weak	0.977	62.379	weak	0.999	38.798	weak	0.998	41.148	good	0.993
AASDHPPT	43.135	good	0.997	42.503	weak	1	78.137	weak	0.999	70.814	good	0.998	352.721	weak	0.919	341.242	weak	0.78	46.275	weak	0.993	35.355	good	0.993	#N/A	#N/A	#N/A	22.626	weak	0.919
AASS	97.605	weak	0.318	173.908	weak	0.838	#N/A	#N/A	#N/A	#N/A	#N/A	#N/A	180.266	good	0.981	188.477	good	0.986	#N/A	#N/A	#N/A	#N/A	#N/A	#N/A	#N/A	#N/A	#N/A	#N/A	#N/A	#N/A
AATF	45.002	weak	0.989	47.268	good	0.993	24.371	weak	0.847	27.703	weak	0.206	37.516	weak	0.998	37.344	good	0.988	21.712	weak	0.954	#N/A	#N/A	#N/A	42.885	weak	0.982	43.296	good	0.99
ABAT	290.961	weak	0.932	253.696	weak	0.998	245.396	weak	0.928	188.71	weak	0.679	217.871	good	0.977	269.775	good	0.992	34.6	weak	0.15	#N/A	#N/A	#N/A	65.749	good	0.998	82.798	good	1
ABCB1	43.15	weak	0.955	56.669	good	0.972	67.026	good	0.963	66.54	good	0.984	43.344	good	0.998	39.466	good	0.999	#N/A	#N/A	#N/A	#N/A	#N/A	#N/A	#N/A	#N/A	#N/A	#N/A	#N/A	#N/A
ABCB10	Inf	weak	0	427.054	good	0.612	Inf	good	0	56.331	weak	0.241	284.659	good	0.982	220.182	good	0.964	Inf	weak	0	239.371	weak	0.765	639.106	weak	0.091	117.485	weak	0.566
ABCB7	226.713	good	0.979	224.951	good	0.984	374.708	weak	0.93	590.104	weak	0.212	167.928	good	0.995	160.946	good	0.993	140.636	good	0.978	81.797	good	0.936	83.183	good	0.998	87.859	good	0.994
ABCB8	61.066	weak	0.937	88.916	weak	0.973	Inf	weak	0	198.281	weak	0.839	127.19	good	0.535	135.918	good	0.511	222.973	weak	0.892	91.861	weak	0.933	70.709	weak	0.99	96.992	good	0.996
ABCC1	57.352	weak	0.974	55.854	good	0.97	212.461	good	0.957	95.249	good	0.867	92.561	weak	0.904	42.652	weak	0.983	48.771	good	0.975	38.026	good	0.981	#N/A	#N/A	#N/A	72.186	weak	0.912
ABCC4	#N/A	#N/A	#N/A	#N/A	#N/A	#N/A	#N/A	#N/A	#N/A	#N/A	#N/A	#N/A	#N/A	#N/A	#N/A	#N/A	#N/A	#N/A	144.56	weak	0.99	112.566	weak	0.798	#N/A	#N/A	#N/A	52.561	weak	0.941
ABCD1	Inf	weak	0	1058.62	weak	0.216	180.074	weak	0.933	322.751	weak	0.349	63.404	good	0.948	53.108	weak	0.994	62.313	good	0.999	51.752	weak	0.99	#N/A	#N/A	#N/A	60.875	weak	0.969
ABCD3	Inf	weak	0	87.254	weak	0.913	Inf	weak	0	125.019	weak	0.995	109.943	good	0.996	114.464	good	0.999	111.175	weak	0.996	76.358	good	0.981	51.929	good	0.998	64.464	good	0.999
ABCE1	61.827	good	0.978	73.787	good	0.999	159.465	good	0.17	217.144	good	0.998	168.459	weak	0.99	157.738	good	0.938	68.516	good	0.991	47.262	good	0.995	40.316	good	0.999	43.144	good	1
ABCF1	65.675	good	0.982	72.851	good	0.998	176.977	good	0.998	154.152	good	0.999	58.909	good	0.992	59.94	good	0.984	67.367	good	0.989	57.686	good	0.992	29.882	good	0.995	34.436	good	0.992
ABCF2	24.672	good	0.988	29.318	weak	1	76.435	weak	0.929	32.066	weak	0.917	33.395	weak	0.992	36.656	weak	0.994	50.124	weak	0.976	42.741	good	0.983	25.608	good	0.998	28.057	good	0.996
ABCF3	27.851	good	0.984	33.26	good	0.998	76.68	good	0.999	60.788	good	1	140.62	weak	0.979	229.56	weak	0.858	39.125	good	0.99	32.82	good	0.994	31.12	weak	0.998	38.118	good	0.983
ABHD10	457.343	weak	0.88	709.035	good	0.99	733.359	weak	0.866	115.897	weak	0.087	267.109	good	0.993	263.584	good	0.983	356.778	weak	0.934	240.459	weak	0.958	109.789	good	0.987	109.721	good	0.989
ABHD11	#N/A	#N/A	#N/A	361.306	weak	0.911	177.778	weak	0.491	403.712	weak	0.871	88.072	weak	0.409	226.351	weak	0.807	230.093	weak	0.942	#N/A	#N/A	#N/A	77.461	weak	0.349	112.275	good	0.996
ABHD12	22.434	weak	0.278	93.812	weak	0.997	194.952	weak	0.493	17.897	weak	0.566	64.97	good	0.956	94.427	good	0.949	24.195	weak	0.996	19.808	good	0.99	67.074	weak	0.979	68.863	good	0.99
ABHD14B	224.763	good	0.984	291.979	weak	0.974	510.049	weak	0.979	456.563	weak	0.973	4003.101	weak	0.176	380.588	weak	0.287	248.214	good	0.93	184.203	good	0.964	#N/A	#N/A	#N/A	154.417	weak	0.951
ABHD16A	108.797	weak	0.993	139.152	weak	0.938	346.347	weak	0.405	160.792	weak	0.888	30.368	good	0.838	188.3	good	0.981	112.227	good	0.978	73.294	good	0.978	41.315	good	0.991	52.976	good	0.993
ABHD6	#N/A	#N/A	#N/A	56.181	weak	0.974	#N/A	#N/A	#N/A	#N/A	#N/A	#N/A	55.187	good	0.995	56.201	good	0.997	#N/A	#N/A	#N/A	#N/A	#N/A	#N/A	33.488	good	0.999	39.472	good	0.998
ABI1	123.833	weak	0.975	150.247	weak	0.998	245.133	weak	0.995	144.575	good	0.995	121.728	good	0.981	129.797	weak	0.979	114.105	weak	0.974	107.046	weak	0.996	40.766	good	0.808	72.065	good	0.989
ABI3	139.109	weak	0.973	162.271	good	0.889	241.592	good	0.937	239.652	good	0.971	#N/A	#N/A	#N/A	#N/A	#N/A	#N/A	27.649	good	0.982	22.084	weak	0.984	#N/A	#N/A	#N/A	#N/A	#N/A	#N/A
ABL1	#N/A	#N/A	#N/A	#N/A	#N/A	#N/A	#N/A	#N/A	#N/A	#N/A	#N/A	#N/A	#N/A	#N/A	#N/A	#N/A	#N/A	#N/A	#N/A	#N/A	#N/A	#N/A	#N/A	#N/A	#N/A	#N/A	#N/A	66.203	weak	0.215
ABL2	#N/A	#N/A	#N/A	#N/A	#N/A	#N/A	#N/A	#N/A	#N/A	#N/A	#N/A	#N/A	#N/A	#N/A	#N/A	#N/A	#N/A	#N/A	#N/A	#N/A	#N/A	#N/A	#N/A	#N/A	44.013	good	0.987	51.247	good	0.968
ABLIM1	50.217	weak	0.998	48.503	weak	0.975	61.977	weak	0.998	45.537	weak	0.542	Inf	weak	0	38.792	good	0.989	#N/A	#N/A	#N/A	#N/A	#N/A	#N/A	35.7	weak	0.978	39.089	good	0.997
ABR	43.557	weak	0.973	43.211	good	0.799	200.83	weak	0.907	153.619	weak	0.903	#N/A	#N/A	#N/A	#N/A	#N/A	#N/A	32.768	weak	0.994	32.188	good	0.996	28.253	good	0.997	30.978	good	1
ABRACL	268.634	weak	0.868	238.039	weak	0.974	624.294	weak	0.999	584.607	weak	0.996	#N/A	#N/A	#N/A	416.326	weak	0.216	253.499	weak	0.903	172.245	weak	0.999	188.229	weak	0.89	189.059	weak	0.708
ABT1	41.476	weak	0.985	37.379	weak	0.996	40.303	weak	0.991	43.543	weak	0.961	#N/A	#N/A	#N/A	24.667	weak	0.906	#N/A	#N/A	#N/A	#N/A	#N/A	#N/A	#N/A	#N/A	#N/A	#N/A	#N/A	#N/A
ACAA1	92.907	weak	0.969	96.838	weak	0.648	Inf	weak	0	169.805	weak	0.973	184.618	good	0.99	202.805	good	0.996	180.679	good	0.971	133.273	weak	0.917	#N/A	#N/A	#N/A	#N/A	#N/A	#N/A
ACAA2	436.013	good	0.969	493.299	good	0.997	108.706	good	0.029	1269.457	good	0.985	214.518	good	0.98	236.376	good	0.979	168.374	good	0.973	112.694	good	0.931	92.009	good	0.999	117.411	good	0.997
ACACA	#N/A	#N/A	#N/A	37.441	weak	0.993	#N/A	#N/A	#N/A	Inf	weak	0	41.907	good	0.992	47.59	good	0.98	63.842	weak	0.202	38.902	weak	0.916	50.846	good	0.999	62.526	good	1
ACAD8	347.289	weak	0.984	1637.414	weak	0.303	1389.154	good	0.606	Inf	good	0	111.536	good	0.939	137.761	good	0.943	181.722	weak	0.978	123.384	weak	0.738	97.619	good	0.998	113.895	good	0.995
ACAD9	100.023	good	0.874	117.277	good	0.985	193.214	weak	0.169	74.1	weak	0.039	86.818	good	1	83.937	good	0.997	156.453	good	0.609	88.607	good	0.039	122.889	good	0.999	140.561	good	0.997
ACADM	105.294	good	0.942	125.414	good	0.979	372.289	weak	0.871	293.897	weak	0.974	227.889	good	0.994	268.583	good	1	196.002	good	0.963	150.567	good	0.924	87.19	good	0.999	109.124	good	0.998
ACADS	246.324	weak	0.932	236.507	weak	0.406	129.222	weak	0.112	40.585	weak	0.148	167.051	good	0.993	225.256	good	0.997	190.874	good	0.916	130.141	weak	0.949	539.293	weak	0.566	253.728	good	0.89
ACADSB	103.322	weak	0.914	132.515	weak	0.118	625.531	weak	0.622	Inf	weak	0	336.48	good	0.978	458.183	good	0.998	Inf	weak	0	146.339	weak	0.855	67.21	good	0.999	76.9	good	1
ACADVL	73.025	good	0.976	100.946	good	0.998	346.01	good	0.996	304.222	good	0.998	59.918	good	0.999	62.643	good	0.997	75.64	good	0.981	61.658	good	0.985	52.193	good	0.999	63.522	good	0.994
ACAP1	121.854	good	0.974	159.054	good	0.992	223.284	good	0.324	260.054	good	0.991	#N/A	#N/A	#N/A	#N/A	#N/A	#N/A	244.95	good	0.935	178.896	weak	0.152	#N/A	#N/A	#N/A	#N/A	#N/A	#N/A
ACAP2	111.005	good	0.989	126.911	good	0.999	211.185	good	0.995	162.722	good	0.992	#N/A	#N/A	#N/A	#N/A	#N/A	#N/A	100.639	good	0.994	82.451	good	0.988	#N/A	#N/A	#N/A	43.126	good	0.999
ACAT1	277.538	good	0.942	339.322	good	0.985	744.713	weak	0.919	910.721	good	0.965	319.763	good	0.99	344.868	good	0.997	294.594	good	0.462	203.675	good	0.119	79.684	good	0.998	96.754	good	0.998
ACAT2	62.947	good	0.977	97.331	good	0.991	220.217	good	0.078	136.645	good	0.305	317.726	weak	0.99	285.913	good	0.536	287.21	weak	0.963	161.7	good	0.489	78.576	good	0.997	98.202	good	0.999
ACBD3	60.462	weak	0.962	67.477	weak	0.995	131.139	weak	0.932	25.836	weak	0.707	56.664	weak	0.986	53.453	weak	0.996	49.877	good	0.988	42.444	weak	0.997	56.106	good	0.997	64.157	good	1
ACBD5	#N/A	#N/A	#N/A	#N/A	#N/A	#N/A	#N/A	#N/A	#N/A	#N/A	#N/A	#N/A	49.956	good	0.997	49.834	good	0.996	36.06	weak	0.929	65.435	weak	0.845	36.271	good	0.977	57.002	good	0.996
ACBD6	23.603	weak	0.987	#N/A	#N/A	#N/A	#N/A	#N/A	#N/A	#N/A	#N/A	#N/A	#N/A	#N/A	#N/A	#N/A	#N/A	#N/A	26.464	weak	0.989	#N/A	#N/A	#N/A	28.727	good	1	35.008	good	0.999
ACD	43.597	weak	0.976	38.615	weak	0.995	#N/A	#N/A	#N/A	#N/A	#N/A	#N/A	#N/A	#N/A	#N/A	#N/A	#N/A	#N/A	#N/A	#N/A	#N/A	#N/A	#N/A	#N/A	#N/A	#N/A	#N/A	#N/A	#N/A	#N/A
ACIN1	125.277	good	0.993	126.64	good	0.99	306.304	good	0.993	233.591	good	0.993	31.295	good	1	31.189	good	0.999	72.727	good	0.99	66.509	good	0.995	54.321	good	0.999	59.719	good	0.999
ACLY	111.344	good	0.985	136.496	good	0.997	293.083	good	0.999	190.401	good	1	86.123	good	0.992	99.227	good	0.968	134.229	good	0.988	110.884	good	0.987	50.223	good	1	59.413	good	1
ACN9	#N/A	#N/A	#N/A	#N/A	#N/A	#N/A	#N/A	#N/A	#N/A	#N/A	#N/A	#N/A	55.963	weak	0.941	280.924	weak	0.219	#N/A	#N/A	#N/A	#N/A	#N/A	#N/A	#N/A	#N/A	#N/A	#N/A	#N/A	#N/A
ACO1	135.946	good	0.986	202.869	good	0.999	34.134	weak	0.626	387.361	weak	0.995	772.549	good	0.977	803.194	good	0.844	124.092	good	0.975	108.824	good	0.991	59.087	good	0.998	74.94	good	0.999
ACO2	229.865	good	0.961	274.451	good	0.99	535.282	good	0.811	422.058	good	0.623	66.78	good	1	70.303	good	0.996	117.126	good	0.991	82.494	good	0.984	87.734	good	0.999	101.387	good	0.999
ACOT11	#N/A	#N/A	#N/A	#N/A	#N/A	#N/A	34.165	weak	0.317	#N/A	#N/A	#N/A	#N/A	#N/A	#N/A	#N/A	#N/A	#N/A	51.717	weak	0.981	40.536	weak	0.997	#N/A	#N/A	#N/A	#N/A	#N/A	#N/A
ACOT13	139.771	weak	0.27	452.408	good	1	#N/A	#N/A	#N/A	597.719	weak	0.878	403.716	good	0.996	388.931	good	0.948	#N/A	#N/A	#N/A	#N/A	#N/A	#N/A	49.373	weak	0.995	63.116	good	0.995
ACOT7	#N/A	#N/A	#N/A	24.627	weak	1	1208.492	weak	0.309	2335.046	weak	0.152	80.413	weak	0.845	78.861	weak	0.685	241.086	weak	0.412	#N/A	#N/A	#N/A	44.009	good	0.996	52.383	good	0.998
ACOT8	#N/A	#N/A	#N/A	#N/A	#N/A	#N/A	#N/A	#N/A	#N/A	#N/A	#N/A	#N/A	93.161	weak	0.987	98.575	weak	0.999	#N/A	#N/A	#N/A	#N/A	#N/A	#N/A	66.875	weak	0.995	79.707	good	0.988
ACOT9	135.507	good	0.985	172.293	good	0.985	501.353	weak	0.997	368.983	weak	0.998	73.841	good	0.998	72.153	good	1	78.431	good	0.696	71.009	good	0.982	74.484	weak	0.995	94.478	good	0.999
ACOX3	53.482	weak	0.964	80.353	weak	0.89	#N/A	#N/A	#N/A	#N/A	#N/A	#N/A	55.206	good	0.996	53.047	good	0.994	137.376	good	0.92	111.177	good	0.99	#N/A	#N/A	#N/A	73.891	weak	0.989
ACP1	90.243	weak	0.854	152.101	good	1	408.092	weak	1	367.336	weak	0.997	211.44	weak	0.238	1029.097	weak	0.78	105.679	weak	0.931	106.786	weak	0.989	82.885	good	0.999	105.717	good	0.995
ACP5	#N/A	#N/A	#N/A	19.532	weak	0.965	#N/A	#N/A	#N/A	18.48	weak	1	#N/A	#N/A	#N/A	#N/A	#N/A	#N/A	12.583	weak	0.934	11.638	weak	0.945	#N/A	#N/A	#N/A	#N/A	#N/A	#N/A
ACP6	#N/A	#N/A	#N/A	#N/A	#N/A	#N/A	#N/A	#N/A	#N/A	#N/A	#N/A	#N/A	174.651	weak	0.78	212.513	weak	0.78	#N/A	#N/A	#N/A	#N/A	#N/A	#N/A	45.686	weak	0.691	110.122	weak	0.996
ACSF2	265.697	weak	0.913	227.725	weak	0.693	Inf	good	0	222.095	weak	0.203	68.967	good	0.998	73.828	good	0.999	206.255	weak	0.93	134.155	weak	0.935	91.823	good	0.994	146.335	good	0.995
ACSF3	159.011	good	0.985	131.946	good	0.984	292.881	good	0.99	269.215	good	0.938	203.607	good	0.982	155.929	good	1	109.365	good	0.975	117.592	weak	0.981	68.955	good	0.979	74.823	good	0.923
ACSL1	32.345	weak	0.995	47.841	good	0.996	199.569	good	0.481	123.26	good	0.938	82.613	good	0.99	93.85	good	1	71.851	good	0.969	56.439	good	0.966	35.472	good	0.999	42.526	good	0.999
ACSL3	82.029	weak	0.966	88.35	weak	0.992	385.515	weak	0.364	135.463	weak	0.996	52.968	good	0.994	51.395	good	0.997	67.739	weak	0.989	53.755	good	0.987	25.427	good	1	29.835	good	0.999
ACSL4	27.278	good	0.988	30.979	good	0.999	145.402	weak	0.811	97.565	weak	0.966	14.295	good	0.955	14.391	good	0.949	36.666	good	0.977	29.315	good	0.987	20.553	good	0.99	22.006	good	0.998
ACSL5	14.631	weak	0.74	81.631	weak	0.906	161.454	weak	0.938	168.02	weak	0.623	74.144	good	0.991	78.578	good	0.965	116.679	weak	0.98	49.236	good	0.913	#N/A	#N/A	#N/A	#N/A	#N/A	#N/A
ACSS1	235.071	good	0.98	219.559	weak	0.996	266.216	good	0.96	127.372	good	0.18	#N/A	#N/A	#N/A	Inf	weak	0	172.508	weak	0.715	93.419	weak	0.866	83.512	good	0.989	181.533	good	0.985
ACTB	237.533	weak	0.988	241.678	weak	0.983	809.352	weak	0.928	987.216	weak	0.975	57.173	good	0.991	52.561	good	0.988	#N/A	#N/A	#N/A	160.883	good	0.976	#N/A	#N/A	#N/A	#N/A	#N/A	#N/A
ACTBL2	#N/A	#N/A	#N/A	#N/A	#N/A	#N/A	#N/A	#N/A	#N/A	#N/A	#N/A	#N/A	#N/A	#N/A	#N/A	#N/A	#N/A	#N/A	#N/A	#N/A	#N/A	#N/A	#N/A	#N/A	62.496	weak	0.969	86.696	good	0.999
ACTG1	#N/A	#N/A	#N/A	211.492	good	0.984	#N/A	#N/A	#N/A	#N/A	#N/A	#N/A	74.727	good	0.989	#N/A	#N/A	#N/A	54.757	weak	0.742	160.614	good	0.954	55.814	good	0.994	74.651	weak	1
ACTL6A	153.754	weak	0.978	174.425	good	0.997	558.496	weak	0.792	463.674	weak	0.993	180.118	weak	0.651	134.822	weak	0.916	134.264	good	0.986	21.266	weak	0.756	109.54	good	0.991	159.405	good	0.998
ACTN1	568.605	good	0.908	429.859	good	0.858	842.102	good	0.996	579.999	good	0.997	86.684	good	0.999	88.594	good	0.985	658.7	weak	0.675	230.518	good	0.986	56.26	good	0.997	59.127	good	0.984
ACTN4	104.749	good	0.992	150.2	good	0.998	372.484	good	0.999	352.839	good	0.999	82.505	good	0.995	81.218	good	0.996	124.75	good	0.995	116.051	good	0.992	55.248	good	1	62.595	good	0.998
ACTR10	#N/A	#N/A	#N/A	138.358	weak	0.993	186.688	weak	0.928	642.543	weak	0.039	120.272	weak	0.609	59.598	weak	0.525	101.978	weak	0.97	74.465	weak	0.971	49.946	good	0.999	59.479	good	0.998
ACTR1A	121.125	weak	0.97	164.768	weak	0.941	433.353	good	0.913	282.203	weak	0.965	104.935	weak	0.921	116.565	good	0.85	117.71	weak	0.992	85.388	good	0.984	57.773	good	0.999	74.5	good	0.997
ACTR1B	#N/A	#N/A	#N/A	167.804	good	0.942	449.083	good	0.916	309.337	weak	0.96	159.581	weak	0.78	118.036	weak	0.849	2932.1	weak	0.05	#N/A	#N/A	#N/A	56.753	good	0.994	77.449	good	0.997
ACTR2	121.711	good	0.993	167.648	good	0.999	535.999	good	0.999	476.384	good	0.999	102.761	good	0.964	135.024	good	0.98	98.131	good	0.994	79.297	good	0.985	62.897	good	0.998	73.743	good	1
ACTR3	159.913	good	0.982	222.218	good	0.995	788.195	good	0.996	710.159	good	0.999	87.398	good	0.994	98.835	good	0.989	116.754	good	0.993	90.736	good	0.986	66.519	good	0.998	85.492	good	0.999
ACTR3B	#N/A	#N/A	#N/A	#N/A	#N/A	#N/A	Inf	weak	0	1068.862	weak	0.606	#N/A	#N/A	#N/A	#N/A	#N/A	#N/A	#N/A	#N/A	#N/A	#N/A	#N/A	#N/A	38.363	weak	0.976	68.812	weak	0.918
ACTR5	90.906	weak	0.831	69.797	weak	0.945	1606.919	weak	0.087	150.333	weak	0.878	#N/A	#N/A	#N/A	#N/A	#N/A	#N/A	#N/A	#N/A	#N/A	55.059	weak	0.993	9.196	weak	0.693	#N/A	#N/A	#N/A
ACTR8	70.977	weak	0.871	45.702	weak	0.504	#N/A	#N/A	#N/A	1068.581	weak	0.152	#N/A	#N/A	#N/A	#N/A	#N/A	#N/A	67.396	weak	0.929	47.443	weak	0.68	62.195	weak	0.963	70.324	weak	0.999
ACYP2	157.886	weak	0.987	795.615	weak	0.221	#N/A	#N/A	#N/A	#N/A	#N/A	#N/A	381.849	weak	0.651	175.961	weak	0.656	95.151	weak	0.921	125.547	weak	0.882	#N/A	#N/A	#N/A	181.242	weak	0.357
ADA	177.222	weak	0.914	168.194	weak	0.638	377.297	good	0.462	541.298	good	0.596	Inf	weak	0	Inf	weak	0	86.318	good	0.992	67.971	good	0.988	103.483	weak	0.976	127.483	good	0.966
ADAM10	40.87	weak	0.99	49.02	good	0.992	81.383	good	0.996	62.758	good	0.864	23.315	good	0.961	22.936	good	0.941	40.339	good	0.98	19.438	good	0.961	31.414	good	0.909	31.452	good	0.961
ADAM28	19.3	weak	0.924	#N/A	#N/A	#N/A	#N/A	#N/A	#N/A	#N/A	#N/A	#N/A	#N/A	#N/A	#N/A	#N/A	#N/A	#N/A	#N/A	#N/A	#N/A	13.79	good	0.838	#N/A	#N/A	#N/A	#N/A	#N/A	#N/A
ADAR	57.881	good	0.982	63.916	good	1	122.273	good	0.999	101.844	good	0.999	34.404	good	0.997	35.211	good	0.998	58.766	good	0.983	43.062	good	0.97	16.814	good	0.986	15.338	good	0.994
ADARB1	153.024	weak	0.64	244.5	weak	0.917	Inf	weak	0	237.495	weak	0.9	#N/A	#N/A	#N/A	#N/A	#N/A	#N/A	#N/A	#N/A	#N/A	#N/A	#N/A	#N/A	23.153	good	0.997	23.443	good	0.993
ADAT1	Inf	weak	0	#N/A	#N/A	#N/A	#N/A	#N/A	#N/A	#N/A	#N/A	#N/A	#N/A	#N/A	#N/A	#N/A	#N/A	#N/A	#N/A	#N/A	#N/A	#N/A	#N/A	#N/A	#N/A	#N/A	#N/A	#N/A	#N/A	#N/A
ADAT3	#N/A	#N/A	#N/A	Inf	weak	0	#N/A	#N/A	#N/A	#N/A	#N/A	#N/A	#N/A	#N/A	#N/A	#N/A	#N/A	#N/A	#N/A	#N/A	#N/A	#N/A	#N/A	#N/A	#N/A	#N/A	#N/A	#N/A	#N/A	#N/A
ADCK1	#N/A	#N/A	#N/A	#N/A	#N/A	#N/A	#N/A	#N/A	#N/A	#N/A	#N/A	#N/A	Inf	weak	0	#N/A	#N/A	#N/A	#N/A	#N/A	#N/A	#N/A	#N/A	#N/A	99.392	weak	0.691	76.008	good	0.996
ADCK3	60.023	weak	0.988	55.916	good	0.995	44.492	weak	0.972	34.896	weak	0.983	31.894	good	0.997	37.083	good	0.997	35.191	weak	0.994	28.032	weak	0.995	#N/A	#N/A	#N/A	#N/A	#N/A	#N/A
ADCK4	#N/A	#N/A	#N/A	#N/A	#N/A	#N/A	#N/A	#N/A	#N/A	#N/A	#N/A	#N/A	56.185	weak	0.989	77.357	good	0.999	#N/A	#N/A	#N/A	#N/A	#N/A	#N/A	36.011	weak	0.98	47.055	good	0.968
ADD1	107.41	good	0.995	95.221	good	0.999	125.478	good	0.998	81.91	good	1	32.165	weak	0.92	44.162	weak	0.921	60.022	weak	0.866	52.307	good	0.974	43.279	good	1	61.396	good	0.999
ADD2	136.207	weak	0.031	238.561	weak	0.993	Inf	weak	0	#N/A	#N/A	#N/A	#N/A	#N/A	#N/A	#N/A	#N/A	#N/A	#N/A	#N/A	#N/A	#N/A	#N/A	#N/A	42.982	good	1	54.735	good	1
ADD3	97.373	good	0.975	111.358	good	0.996	99.366	good	0.995	81.776	good	0.996	68.256	weak	0.78	Inf	weak	0	56.003	good	0.987	65.532	weak	0.952	35.672	good	1	45.183	good	1
ADH5	214.356	good	0.972	266.816	good	0.998	471.586	good	0.853	404.424	good	0.996	309.478	good	0.191	216.027	good	0.462	237.111	weak	0.716	127.233	weak	0.165	96.05	good	0.999	117.372	good	0.996
ADI1	#N/A	#N/A	#N/A	#N/A	#N/A	#N/A	#N/A	#N/A	#N/A	#N/A	#N/A	#N/A	484.925	weak	0.989	736.915	weak	0.922	19.604	weak	0.984	13.61	weak	0.994	42.075	weak	0.996	45.228	weak	0.954
ADK	337.645	good	0.919	582.047	good	0.992	144.659	weak	0.041	156.027	weak	0.068	1135.961	weak	0.964	1690.814	weak	0.923	63.328	good	0.995	56.727	good	0.992	62.006	weak	0.932	76.114	good	1
ADNP	41.956	good	0.984	45.03	good	0.999	1612.144	weak	0.062	62.09	good	0.995	19.344	weak	1	19.833	good	0.969	39.422	good	0.986	34.494	weak	0.992	20.648	good	0.999	23.124	good	1
ADO	90.461	weak	0.987	112.948	good	0.991	225.224	weak	0.636	235.147	good	0.972	#N/A	#N/A	#N/A	#N/A	#N/A	#N/A	61.663	weak	0.987	48.905	weak	0.988	48.496	good	0.998	58.301	good	0.999
ADPGK	188.507	weak	0.952	227.982	good	0.968	663.671	good	0.606	306.249	good	0.894	125.275	weak	0.549	161.453	weak	0.947	113.14	good	0.983	85.246	good	0.981	106.838	good	0.993	104.099	good	0.996
ADPRH	115.478	weak	0.913	131.473	weak	0.963	Inf	weak	0	56.099	weak	0.786	#N/A	#N/A	#N/A	#N/A	#N/A	#N/A	#N/A	#N/A	#N/A	#N/A	#N/A	#N/A	63.045	good	0.996	75.939	good	1
ADPRHL2	197.661	good	0.47	324.456	weak	0.964	494.727	weak	0.915	362.332	weak	0.915	125.314	weak	0.91	40.652	weak	0.213	103.222	weak	0.979	78.294	weak	0.984	68.46	good	0.55	72.743	good	0.718
ADRBK1	51.114	good	0.991	52.378	good	0.999	84.398	good	0.997	71.999	good	0.999	#N/A	#N/A	#N/A	#N/A	#N/A	#N/A	73.446	good	0.981	61.495	good	0.976	29.265	good	1	34.051	good	0.999
ADRBK2	#N/A	#N/A	#N/A	#N/A	#N/A	#N/A	#N/A	#N/A	#N/A	#N/A	#N/A	#N/A	#N/A	#N/A	#N/A	#N/A	#N/A	#N/A	#N/A	#N/A	#N/A	#N/A	#N/A	#N/A	#N/A	#N/A	#N/A	27.908	weak	0.98
ADRM1	51.558	good	0.997	58.256	good	0.999	157.827	good	0.995	126.704	weak	0.997	72.339	weak	0.944	102.278	weak	0.988	54.61	good	0.991	50.249	good	0.994	#N/A	#N/A	#N/A	#N/A	#N/A	#N/A
ADSL	76.012	good	0.966	122.407	good	0.998	278.748	weak	0.295	652.137	weak	0.912	153.1	weak	0.484	204.145	weak	0.995	169.204	weak	0.969	124.34	good	0.971	88.941	good	0.966	107.756	good	0.999
ADSS	48.253	weak	0.992	56.787	good	1	114.557	good	0.999	100.828	good	0.999	Inf	weak	0	Inf	weak	0	46.719	weak	0.958	55.723	good	0.99	48.404	good	0.998	54.974	good	0.998
AES	20.136	weak	0.98	#N/A	#N/A	#N/A	#N/A	#N/A	#N/A	16.479	weak	0.99	#N/A	#N/A	#N/A	#N/A	#N/A	#N/A	#N/A	#N/A	#N/A	#N/A	#N/A	#N/A	#N/A	#N/A	#N/A	#N/A	#N/A	#N/A
AFF1	19.869	weak	0.886	#N/A	#N/A	#N/A	#N/A	#N/A	#N/A	#N/A	#N/A	#N/A	#N/A	#N/A	#N/A	#N/A	#N/A	#N/A	16.946	weak	0.956	16.997	weak	0.93	#N/A	#N/A	#N/A	#N/A	#N/A	#N/A
AFF3	17.964	weak	0.805	15.811	weak	0.934	#N/A	#N/A	#N/A	#N/A	#N/A	#N/A	#N/A	#N/A	#N/A	#N/A	#N/A	#N/A	#N/A	#N/A	#N/A	#N/A	#N/A	#N/A	#N/A	#N/A	#N/A	#N/A	#N/A	#N/A
AFF4	50.685	weak	0.91	34.831	weak	0.983	#N/A	#N/A	#N/A	49.837	weak	0.999	#N/A	#N/A	#N/A	#N/A	#N/A	#N/A	#N/A	#N/A	#N/A	22.404	weak	0.976	13.394	weak	0.901	17.741	good	0.879
AFG3L2	155.036	good	0.975	191.951	good	0.999	477.246	good	0.97	387.672	good	0.918	147.709	good	0.996	162.021	good	0.999	146.437	good	0.994	101.646	good	0.979	66.207	good	1	79.539	good	0.999
AFM	#N/A	#N/A	#N/A	Inf	weak	0	#N/A	#N/A	#N/A	Inf	weak	0	21.447	good	0.936	22.672	good	0.974	#N/A	#N/A	#N/A	#N/A	#N/A	#N/A	#N/A	#N/A	#N/A	#N/A	#N/A	#N/A
AFP	#N/A	#N/A	#N/A	#N/A	#N/A	#N/A	362.689	weak	0.385	#N/A	#N/A	#N/A	#N/A	#N/A	#N/A	#N/A	#N/A	#N/A	#N/A	#N/A	#N/A	#N/A	#N/A	#N/A	Inf	weak	0	Inf	good	0
AFTPH	26.404	good	0.969	30.283	good	0.997	#N/A	#N/A	#N/A	35.805	weak	0.938	48.512	weak	0.998	#N/A	#N/A	#N/A	30.868	weak	0.948	20.109	weak	0.5	26.789	good	0.998	32.534	good	0.998
AGA	#N/A	#N/A	#N/A	Inf	weak	0	Inf	weak	0	Inf	good	0	40.784	weak	0.987	53.985	good	0.847	188.109	weak	0.435	138.12	weak	0.933	#N/A	#N/A	#N/A	133.566	weak	0.889
AGAP2	65.852	weak	0.957	71.113	weak	0.996	115.016	good	0.993	100.815	good	0.996	#N/A	#N/A	#N/A	#N/A	#N/A	#N/A	32.647	weak	0.969	90.708	weak	0.916	29.609	good	1	36.903	good	0.999
AGAP3	#N/A	#N/A	#N/A	#N/A	#N/A	#N/A	#N/A	#N/A	#N/A	#N/A	#N/A	#N/A	68.971	weak	0.651	Inf	weak	0	28.746	weak	0.94	20.483	weak	0.991	34.934	good	0.998	42.311	good	1
AGFG1	51.261	weak	0.976	63.975	good	0.994	160.374	weak	0.958	167.53	weak	0.966	46.204	weak	0.903	47.013	weak	0.94	78.216	weak	0.981	76.432	weak	0.969	43.065	good	1	54.487	good	1
AGFG2	#N/A	#N/A	#N/A	#N/A	#N/A	#N/A	Inf	weak	0	#N/A	#N/A	#N/A	#N/A	#N/A	#N/A	Inf	weak	0	Inf	weak	0	#N/A	#N/A	#N/A	#N/A	#N/A	#N/A	31.456	weak	0.571
AGK	184.521	weak	0.77	236.337	weak	0.941	3606.242	good	0.309	439.95	weak	0.307	138.431	good	0.997	134.274	good	1	310.895	good	0.834	186.856	weak	0.839	72.541	good	1	91.164	good	0.996
AGL	125.093	good	0.981	148.826	good	0.997	295.767	weak	0.826	327.425	good	0.837	319.734	good	0.997	339.121	good	0.986	139.641	good	0.918	90.511	good	0.792	59.053	weak	0.693	69.576	good	1
AGMAT	187.413	weak	0.987	185.032	weak	0.183	#N/A	#N/A	#N/A	#N/A	#N/A	#N/A	519.876	good	0.94	549.405	good	0.975	#N/A	#N/A	#N/A	#N/A	#N/A	#N/A	#N/A	#N/A	#N/A	#N/A	#N/A	#N/A
AGO1	58.812	weak	0.747	34.347	weak	0.415	Inf	good	0	90.912	weak	0.403	Inf	weak	0	Inf	weak	0	118.016	weak	0.953	109.127	good	0.995	89.465	good	0.905	122.286	good	0.927
AGO2	88.887	weak	0.976	103.688	weak	0.948	518.07	good	0.909	216.909	weak	0.981	219.793	weak	0.143	Inf	good	0	102.165	weak	0.94	93.527	weak	0.936	82.281	weak	0.987	80.883	good	0.979
AGO3	#N/A	#N/A	#N/A	274.658	weak	0.913	1065.879	weak	0.329	209.583	weak	0.296	#N/A	#N/A	#N/A	634.899	weak	0.143	#N/A	#N/A	#N/A	#N/A	#N/A	#N/A	#N/A	#N/A	#N/A	#N/A	#N/A	#N/A
AGPAT1	#N/A	#N/A	#N/A	#N/A	#N/A	#N/A	#N/A	#N/A	#N/A	#N/A	#N/A	#N/A	1141.12	weak	0.143	319.553	weak	0.077	168.87	weak	0.676	#N/A	#N/A	#N/A	63.563	weak	0.981	54.737	good	0.995
AGPAT3	#N/A	#N/A	#N/A	163.633	weak	0.779	#N/A	#N/A	#N/A	#N/A	#N/A	#N/A	108.306	good	0.997	99.359	good	0.989	84.358	weak	0.872	#N/A	#N/A	#N/A	50.219	good	0.996	62.659	good	1
AGPAT5	326.352	weak	0.994	261.45	weak	0.614	568.594	weak	0.939	607.504	weak	0.707	644.978	weak	0.708	270.842	good	0.922	113.196	weak	0.985	77.882	weak	0.944	#N/A	#N/A	#N/A	51.226	good	0.939
AGPAT6	33.196	weak	0.993	#N/A	#N/A	#N/A	#N/A	#N/A	#N/A	#N/A	#N/A	#N/A	31.42	weak	0.972	32.62	weak	0.858	#N/A	#N/A	#N/A	30.733	weak	0.992	#N/A	#N/A	#N/A	#N/A	#N/A	#N/A
AGPS	40.96	weak	0.759	159.082	weak	0.346	2731.025	weak	0.024	136.704	weak	0.91	70.346	good	0.994	67.626	good	0.992	83.814	good	0.956	65.147	good	0.965	43.692	good	0.993	50.846	good	0.996
AGTPBP1	#N/A	#N/A	#N/A	#N/A	#N/A	#N/A	#N/A	#N/A	#N/A	76.914	weak	0.848	#N/A	#N/A	#N/A	#N/A	#N/A	#N/A	92.855	weak	0.593	58.615	good	0.872	25.388	good	0.996	30.501	good	1
AGTRAP	#N/A	#N/A	#N/A	300.889	weak	0.877	199.163	weak	0.089	445.835	weak	0.989	46.907	weak	0.809	9.464	weak	0.78	169.739	weak	0.989	278.334	weak	1	#N/A	#N/A	#N/A	#N/A	#N/A	#N/A
AHCTF1	91.695	good	0.995	86.507	good	0.999	128.592	good	0.989	119.313	good	0.997	21.668	good	0.984	21.875	good	0.996	61.166	good	0.979	60.406	good	0.992	40.796	good	0.996	40.035	good	0.986
AHCY	135.53	good	0.964	185.499	good	0.996	301.031	weak	0.312	941.831	good	0.95	674.315	weak	0.277	380.886	good	0.193	120.648	good	0.937	89.174	good	0.941	134.786	good	0.997	140.259	good	0.999
AHCYL1	55.436	weak	0.992	60.992	good	0.998	181.85	weak	0.996	134.857	weak	1	38.719	good	0.999	43.278	good	0.975	#N/A	#N/A	#N/A	48.328	weak	0.988	32.069	good	0.999	40.923	good	1
AHCYL2	146.007	weak	0.865	371.06	weak	0.159	#N/A	#N/A	#N/A	Inf	weak	0	#N/A	#N/A	#N/A	#N/A	#N/A	#N/A	165.297	weak	0.331	106.348	weak	0.987	37.504	good	0.999	43.27	good	0.999
AHNAK	93.576	good	0.988	84.601	good	0.991	120.606	good	0.99	80.135	good	0.99	32.335	good	0.999	30.38	good	0.999	35.271	good	0.999	34.062	good	0.996	46.658	good	0.945	46.477	good	0.974
AHNAK2	#N/A	#N/A	#N/A	#N/A	#N/A	#N/A	#N/A	#N/A	#N/A	#N/A	#N/A	#N/A	#N/A	#N/A	#N/A	113.363	weak	0.143	#N/A	#N/A	#N/A	#N/A	#N/A	#N/A	#N/A	#N/A	#N/A	#N/A	#N/A	#N/A
AHSA1	40.678	good	0.994	47.672	good	1	136.566	good	0.957	119.313	weak	0.972	159.997	weak	0.862	188.94	weak	0.615	47.532	weak	0.983	41.575	good	0.994	45.858	good	0.995	56.286	good	1
AHSG	Inf	good	0	124.919	weak	0.062	1181.114	weak	0.349	38.66	weak	0.333	24.175	good	0.7	22.573	good	0.906	4374.974	weak	0.306	1932.286	good	0.006	#N/A	#N/A	#N/A	#N/A	#N/A	#N/A
AIDA	126.209	good	0.995	125.761	weak	0.994	#N/A	#N/A	#N/A	137.147	weak	0.933	35.625	weak	0.152	15.188	weak	0.625	11.252	weak	0.85	49.195	weak	0.99	68.883	good	0.997	82.397	good	0.999
AIFM1	216.543	good	0.975	262.269	good	0.989	287.679	weak	0.079	520.663	good	0.999	179.945	good	0.998	188.913	good	0.996	160.65	good	0.903	128.157	good	0.953	115.003	good	0.999	137.628	good	0.998
AIG1	#N/A	#N/A	#N/A	#N/A	#N/A	#N/A	#N/A	#N/A	#N/A	#N/A	#N/A	#N/A	1145.084	weak	0.651	192.687	weak	0.872	#N/A	#N/A	#N/A	#N/A	#N/A	#N/A	#N/A	#N/A	#N/A	#N/A	#N/A	#N/A
AIM1	65.723	good	0.986	67.485	good	0.991	177.922	weak	0.733	99.472	weak	0.886	25.395	weak	0.991	27.251	good	0.984	81.335	good	0.987	69.635	good	0.994	#N/A	#N/A	#N/A	#N/A	#N/A	#N/A
AIM2	191.398	weak	0.338	#N/A	#N/A	#N/A	#N/A	#N/A	#N/A	#N/A	#N/A	#N/A	#N/A	#N/A	#N/A	#N/A	#N/A	#N/A	#N/A	#N/A	#N/A	#N/A	#N/A	#N/A	#N/A	#N/A	#N/A	#N/A	#N/A	#N/A
AIMP1	76.295	weak	0.987	97.408	good	0.997	290.753	weak	0.885	316.335	weak	0.989	146.512	good	0.987	164.053	good	0.985	102.681	good	0.981	90.419	good	0.995	49.521	good	1	65.487	good	0.999
AIMP2	60.716	weak	0.966	76.86	weak	0.973	377.053	weak	0.904	3359.182	weak	0.152	170.944	good	0.992	170.138	good	0.984	#N/A	#N/A	#N/A	68.66	weak	0.913	63.812	good	0.989	67.91	good	0.998
AIP	55.147	good	0.995	60.157	good	0.996	140.056	good	0.997	120.554	good	0.998	Inf	weak	0	359.289	weak	0.077	62.845	good	0.979	56.211	good	0.991	34.832	good	1	41.832	good	0.998
AK1	#N/A	#N/A	#N/A	#N/A	#N/A	#N/A	Inf	weak	0	#N/A	#N/A	#N/A	13.336	weak	0.822	222.847	weak	0.744	478.585	weak	0.906	190.317	weak	0.967	61.157	good	0.993	69.794	good	0.99
AK2	159.229	good	0.937	269.267	good	0.998	882.23	good	0.997	925.252	good	0.972	194.375	good	0.999	184.09	good	0.999	341.851	good	0.215	333.271	good	0.977	151.145	good	0.992	156.214	good	0.999
AK3	447.505	weak	0.984	460.58	good	0.994	193.799	good	0.07	139.914	good	0.055	199.838	good	0.991	199.455	good	0.988	203.246	weak	0.052	301.407	weak	0.683	91.841	good	0.996	106.106	good	0.993
AKAP1	#N/A	#N/A	#N/A	#N/A	#N/A	#N/A	#N/A	#N/A	#N/A	#N/A	#N/A	#N/A	43.353	good	0.997	42.693	good	0.995	#N/A	#N/A	#N/A	#N/A	#N/A	#N/A	23.379	good	1	28.762	good	0.998
AKAP10	#N/A	#N/A	#N/A	#N/A	#N/A	#N/A	#N/A	#N/A	#N/A	#N/A	#N/A	#N/A	#N/A	#N/A	#N/A	#N/A	#N/A	#N/A	65.566	weak	0.988	#N/A	#N/A	#N/A	57.911	weak	0.762	48.499	good	0.994
AKAP11	20.879	weak	0.992	22.97	good	0.996	#N/A	#N/A	#N/A	#N/A	#N/A	#N/A	#N/A	#N/A	#N/A	#N/A	#N/A	#N/A	16.219	weak	0.937	#N/A	#N/A	#N/A	#N/A	#N/A	#N/A	10.914	good	0.851
AKAP13	50.567	good	0.998	54.064	good	1	56.795	good	0.997	52.631	good	0.997	33.864	good	0.991	31.003	good	0.993	50.878	good	0.969	47.815	good	0.988	#N/A	#N/A	#N/A	#N/A	#N/A	#N/A
AKAP17A	47.262	weak	0.986	60.169	weak	0.912	135.752	weak	0.977	142.979	weak	0.981	34.956	good	0.997	43.339	good	0.996	62.334	weak	0.987	50.629	good	0.992	#N/A	#N/A	#N/A	#N/A	#N/A	#N/A
AKAP2	47.52	good	0.993	44.245	good	0.999	146.029	weak	0.512	#N/A	#N/A	#N/A	24.608	good	0.984	24.598	weak	0.992	#N/A	#N/A	#N/A	#N/A	#N/A	#N/A	#N/A	#N/A	#N/A	#N/A	#N/A	#N/A
AKAP6	#N/A	#N/A	#N/A	#N/A	#N/A	#N/A	Inf	weak	0	Inf	weak	0	#N/A	#N/A	#N/A	Inf	weak	0	Inf	weak	0	17288.322	weak	0.008	#N/A	#N/A	#N/A	#N/A	#N/A	#N/A
AKAP7	#N/A	#N/A	#N/A	74.842	weak	0.822	#N/A	#N/A	#N/A	#N/A	#N/A	#N/A	156.628	weak	0.78	83.214	weak	0.78	#N/A	#N/A	#N/A	#N/A	#N/A	#N/A	40.756	weak	0.998	50.217	good	1
AKAP8	69.882	good	0.99	120.001	weak	0.697	273.996	weak	0.994	181.315	weak	0.956	29.804	weak	0.876	39.359	good	0.971	75.782	good	0.99	62.594	weak	0.938	45.701	good	0.99	50.093	good	0.995
AKAP8L	91.7	weak	0.996	101.256	weak	0.975	#N/A	#N/A	#N/A	#N/A	#N/A	#N/A	27.698	good	0.997	26.355	weak	0.953	#N/A	#N/A	#N/A	60.986	weak	0.988	32.184	weak	0.992	33.46	good	0.995
AKAP9	34.852	good	0.947	36.339	good	0.998	58.552	weak	0.886	56.852	weak	0.72	30.422	good	0.998	32.267	good	0.999	51.779	good	0.937	35.625	good	0.983	22.998	good	0.997	24.585	good	0.997
AKNA	21.306	good	0.955	19.654	weak	0.997	21.368	good	0.991	18.247	good	0.99	#N/A	#N/A	#N/A	#N/A	#N/A	#N/A	#N/A	#N/A	#N/A	#N/A	#N/A	#N/A	#N/A	#N/A	#N/A	#N/A	#N/A	#N/A
AKR1A1	110.903	good	0.966	158.393	good	0.992	865.637	good	0.972	437.262	good	0.998	793.048	good	0.588	1264.125	good	0.822	60.502	good	0.984	49.913	good	0.989	64.791	good	1	67.49	good	0.999
AKR1B1	226.405	good	0.989	254.421	good	0.999	624.021	good	0.997	490.392	good	0.999	#N/A	#N/A	#N/A	#N/A	#N/A	#N/A	102.708	weak	0.845	160.63	weak	0.972	#N/A	#N/A	#N/A	#N/A	#N/A	#N/A
AKR7A2	274.558	good	0.992	289.144	good	0.997	410.605	weak	0.95	387.714	weak	0.985	312.203	weak	0.897	474.181	good	0.855	316.58	weak	0.998	226.307	good	0.976	88.181	weak	0.949	130.429	good	0.993
AKT1	#N/A	#N/A	#N/A	84.416	weak	0.794	240.913	good	0.912	110.006	weak	0.67	284.454	weak	0.78	337.399	weak	0.78	66.858	good	0.995	42.727	good	0.854	38.94	good	1	47.853	good	0.997
AKT1S1	#N/A	#N/A	#N/A	#N/A	#N/A	#N/A	Inf	weak	0	118.677	weak	0.786	#N/A	#N/A	#N/A	#N/A	#N/A	#N/A	#N/A	#N/A	#N/A	#N/A	#N/A	#N/A	43.412	weak	0.892	61.444	weak	0.899
AKT2	44.288	good	0.992	46.084	weak	0.83	62.021	weak	0.974	95.277	weak	0.992	94.028	weak	0.78	191.572	weak	0.818	63.827	weak	0.993	41.086	weak	0.999	59.682	weak	0.702	61.152	good	0.973
ALAD	312.628	weak	0.981	223.309	weak	0.207	649.262	weak	0.95	317.367	weak	0.883	407.96	weak	0.966	78.162	weak	0.229	443.56	good	0.962	267.786	good	0.95	38.791	weak	0.587	97.103	good	0.765
ALB	245.517	weak	0.076	46.17	weak	0.091	144.798	weak	0.081	260.232	weak	0.274	15.625	good	0.846	15.878	good	0.881	#N/A	#N/A	#N/A	86.47	weak	0.811	150.165	weak	0.314	42.105	weak	0.049
ALCAM	#N/A	#N/A	#N/A	35.141	weak	0.998	#N/A	#N/A	#N/A	#N/A	#N/A	#N/A	38.809	good	0.995	38.088	good	0.998	19.003	weak	0.929	11.643	weak	0.949	46.28	good	0.998	49.764	good	0.999
ALDH16A1	163.737	good	0.999	179.486	good	0.994	551.459	weak	0.996	282.596	good	0.663	2409.849	weak	0.143	1688.879	weak	0.143	142.724	good	0.986	107.128	good	0.983	Inf	weak	0	244.139	weak	0.632
ALDH18A1	39.748	good	0.967	56.142	good	0.998	216.453	weak	0.923	176.703	weak	0.996	42.99	good	0.998	42.129	good	0.994	70.668	weak	0.114	79.024	good	0.965	57.529	good	0.999	59.416	good	0.999
ALDH1A1	#N/A	#N/A	#N/A	#N/A	#N/A	#N/A	Inf	weak	0	#N/A	#N/A	#N/A	246.792	good	0.955	262.139	good	0.973	45.617	good	0.855	32.809	good	0.879	#N/A	#N/A	#N/A	#N/A	#N/A	#N/A
ALDH1B1	83.114	weak	0.955	60.805	weak	0.834	Inf	weak	0	Inf	good	0	144.901	good	0.997	146.898	good	0.998	198.683	good	0.924	138.553	weak	0.964	67.231	good	0.999	89.759	good	0.999
ALDH2	39.128	good	0.984	56.54	good	0.971	#N/A	#N/A	#N/A	#N/A	#N/A	#N/A	302.406	good	0.969	417.707	good	0.995	56.003	good	0.985	46.931	good	0.972	74.431	good	0.998	93.848	good	0.996
ALDH3A2	74.645	weak	0.957	77.87	good	0.996	342.041	weak	0.666	129.916	weak	0.984	124.447	good	0.996	119.666	good	0.995	55.071	good	0.997	40.218	good	0.991	47.634	good	0.997	57.154	good	0.999
ALDH4A1	43.494	weak	0.207	Inf	weak	0	24.633	weak	0.297	51.689	weak	0.435	192.409	good	0.999	234.845	good	0.995	284.777	weak	0.368	250.548	weak	0.489	81.031	good	0.999	102.043	good	0.998
ALDH5A1	386.768	good	0.976	453.741	good	0.998	536.244	weak	0.232	432.021	good	0.972	243.466	good	0.99	304.329	good	0.992	#N/A	#N/A	#N/A	24.128	weak	0.977	75.658	good	1	99.626	good	0.998
ALDH6A1	149.267	weak	0.956	204.809	good	0.934	341.053	weak	0.936	213.719	weak	0.996	300.199	good	0.995	370.461	good	0.999	149.255	weak	0.482	122.338	good	0.963	96.748	good	0.989	134.846	good	0.998
ALDH7A1	Inf	weak	0	#N/A	#N/A	#N/A	#N/A	#N/A	#N/A	#N/A	#N/A	#N/A	361.173	good	0.982	433.815	good	0.996	277.915	weak	0.2	223.599	weak	0.894	109.788	weak	0.205	189.504	good	1
ALDH9A1	453.667	good	0.994	595.159	good	0.998	639.689	good	0.992	559.711	good	0.997	209.3	good	0.975	251.272	good	0.996	204.246	good	0.962	175.78	good	0.976	87.972	good	0.995	125.304	good	1
ALDOA	81.276	good	0.977	105.332	good	0.997	465.654	good	0.998	385.614	good	0.999	54.421	good	0.999	52.345	good	0.99	129.255	good	0.986	107.975	good	0.972	47.237	good	0.989	60.567	good	0.998
ALDOC	169.204	weak	0.97	234.942	good	0.98	413.328	good	0.999	438.218	good	0.998	2252.472	weak	0.077	63.073	weak	0.115	260.822	weak	0.95	229.68	weak	0.714	137.935	good	0.957	238.152	good	0.958
ALG1	#N/A	#N/A	#N/A	#N/A	#N/A	#N/A	#N/A	#N/A	#N/A	#N/A	#N/A	#N/A	55.769	weak	0.974	58.571	good	0.996	88.866	weak	0.96	#N/A	#N/A	#N/A	#N/A	#N/A	#N/A	44.992	weak	0.989
ALG10	Inf	weak	0	#N/A	#N/A	#N/A	#N/A	#N/A	#N/A	#N/A	#N/A	#N/A	#N/A	#N/A	#N/A	#N/A	#N/A	#N/A	217.386	weak	0.676	#N/A	#N/A	#N/A	#N/A	#N/A	#N/A	#N/A	#N/A	#N/A
ALG11	59.883	weak	0.965	Inf	weak	0	#N/A	#N/A	#N/A	#N/A	#N/A	#N/A	85.94	weak	0.972	94.584	weak	0.976	84.179	weak	0.925	#N/A	#N/A	#N/A	#N/A	#N/A	#N/A	47.047	weak	0.869
ALG13	#N/A	#N/A	#N/A	53.184	weak	0.997	#N/A	#N/A	#N/A	#N/A	#N/A	#N/A	291.839	weak	0.78	197.121	weak	0.886	#N/A	#N/A	#N/A	46.158	weak	0.993	#N/A	#N/A	#N/A	93.758	weak	0.911
ALG2	43.293	weak	0.951	71.118	weak	0.933	#N/A	#N/A	#N/A	Inf	weak	0	326.72	weak	1	373.742	weak	0.978	61.783	weak	0.988	47.344	weak	0.959	43.448	good	1	45.596	good	0.999
ALG3	107.609	weak	0.982	#N/A	#N/A	#N/A	Inf	weak	0	324.892	weak	0.967	1390.164	weak	0.155	23.197	weak	0.689	102.116	weak	0.987	69.45	weak	0.991	#N/A	#N/A	#N/A	#N/A	#N/A	#N/A
ALG5	130.077	weak	0.988	153.952	weak	0.996	538.451	weak	0.859	241.625	weak	0.959	153.166	good	0.992	232.221	good	0.987	59.91	weak	0.832	62.027	weak	0.968	45.885	weak	0.888	73.215	good	0.992
ALG6	326.749	weak	0.903	#N/A	#N/A	#N/A	521.455	weak	0.9	290.111	weak	0.972	168.316	weak	0.969	210.155	weak	0.918	148.435	weak	0.987	111.249	weak	0.983	#N/A	#N/A	#N/A	#N/A	#N/A	#N/A
ALG9	#N/A	#N/A	#N/A	#N/A	#N/A	#N/A	#N/A	#N/A	#N/A	#N/A	#N/A	#N/A	141.876	weak	0.956	140.598	weak	0.962	#N/A	#N/A	#N/A	Inf	weak	0	99.268	weak	0.568	87.372	weak	0.423
ALKBH4	50.549	weak	0.918	#N/A	#N/A	#N/A	#N/A	#N/A	#N/A	93.799	weak	0.907	#N/A	#N/A	#N/A	Inf	weak	0	49.099	weak	0.978	32.703	weak	0.464	#N/A	#N/A	#N/A	#N/A	#N/A	#N/A
ALKBH5	39.971	weak	0.991	59.688	weak	0.697	56.018	weak	0.955	52.16	weak	0.99	#N/A	#N/A	#N/A	#N/A	#N/A	#N/A	#N/A	#N/A	#N/A	#N/A	#N/A	#N/A	#N/A	#N/A	#N/A	33.393	weak	0.989
ALMS1	#N/A	#N/A	#N/A	149.417	weak	0.994	#N/A	#N/A	#N/A	#N/A	#N/A	#N/A	#N/A	#N/A	#N/A	#N/A	#N/A	#N/A	#N/A	#N/A	#N/A	#N/A	#N/A	#N/A	#N/A	#N/A	#N/A	#N/A	#N/A	#N/A
ALOX5	388.046	good	0.994	456.257	good	0.996	111.709	good	0.175	2607.483	good	0.309	#N/A	#N/A	#N/A	#N/A	#N/A	#N/A	89.64	good	0.983	73.954	good	0.994	#N/A	#N/A	#N/A	#N/A	#N/A	#N/A
ALOX5AP	#N/A	#N/A	#N/A	777.442	weak	0.991	804.026	weak	0.749	510.66	weak	0.682	#N/A	#N/A	#N/A	#N/A	#N/A	#N/A	147.476	weak	0.967	#N/A	#N/A	#N/A	#N/A	#N/A	#N/A	#N/A	#N/A	#N/A
ALPL	24.675	weak	0.973	#N/A	#N/A	#N/A	#N/A	#N/A	#N/A	#N/A	#N/A	#N/A	21.504	weak	0.303	Inf	weak	0	#N/A	#N/A	#N/A	#N/A	#N/A	#N/A	58.396	weak	0.339	195.281	good	0.839
ALS2	#N/A	#N/A	#N/A	#N/A	#N/A	#N/A	#N/A	#N/A	#N/A	#N/A	#N/A	#N/A	#N/A	#N/A	#N/A	#N/A	#N/A	#N/A	#N/A	#N/A	#N/A	#N/A	#N/A	#N/A	50.732	weak	0.979	55.532	good	0.993
ALYREF	154.326	good	0.982	172.787	good	0.991	440.554	good	0.283	619.088	good	0.839	127.363	good	0.974	93.935	good	0.934	120.224	weak	0.99	83.865	good	0.276	#N/A	#N/A	#N/A	109.698	good	0.997
AMACR	#N/A	#N/A	#N/A	#N/A	#N/A	#N/A	#N/A	#N/A	#N/A	#N/A	#N/A	#N/A	346.059	good	0.984	404.737	good	0.989	#N/A	#N/A	#N/A	#N/A	#N/A	#N/A	53.373	weak	0.932	54.3	good	0.973
AMBRA1	#N/A	#N/A	#N/A	#N/A	#N/A	#N/A	#N/A	#N/A	#N/A	#N/A	#N/A	#N/A	#N/A	#N/A	#N/A	#N/A	#N/A	#N/A	#N/A	#N/A	#N/A	#N/A	#N/A	#N/A	#N/A	#N/A	#N/A	14.856	weak	0.859
AMDHD2	#N/A	#N/A	#N/A	Inf	weak	0	#N/A	#N/A	#N/A	#N/A	#N/A	#N/A	#N/A	#N/A	#N/A	Inf	weak	0	#N/A	#N/A	#N/A	#N/A	#N/A	#N/A	113.296	weak	0.888	134.982	good	0.999
AMFR	12.052	weak	0.967	11.387	weak	0.962	#N/A	#N/A	#N/A	#N/A	#N/A	#N/A	23.796	weak	0.916	#N/A	#N/A	#N/A	17.423	weak	0.972	#N/A	#N/A	#N/A	15.522	good	0.981	14.793	good	0.986
AMPD2	80.114	good	0.944	120.582	good	0.998	41.361	good	0.284	274.644	good	0.999	66.211	weak	0.214	Inf	good	0	214.479	good	0.99	131.953	good	0.926	49.739	good	0.998	62.233	good	0.998
AMPD3	129.331	good	0.991	180.896	good	0.993	403.408	weak	0.233	320.823	weak	0.213	#N/A	#N/A	#N/A	#N/A	#N/A	#N/A	53.302	good	0.945	44.58	good	0.988	#N/A	#N/A	#N/A	344.936	weak	0.632
AMZ2	#N/A	#N/A	#N/A	#N/A	#N/A	#N/A	#N/A	#N/A	#N/A	#N/A	#N/A	#N/A	#N/A	#N/A	#N/A	#N/A	#N/A	#N/A	#N/A	#N/A	#N/A	#N/A	#N/A	#N/A	25.433	weak	0.981	32.742	good	0.991
ANAPC1	57.774	weak	0.993	54.27	good	0.984	489.539	weak	0.146	149.815	weak	0.96	75.579	good	0.963	81.345	weak	0.939	108.579	weak	0.942	73.85	weak	0.98	41.107	good	0.951	57.195	good	0.992
ANAPC10	#N/A	#N/A	#N/A	#N/A	#N/A	#N/A	#N/A	#N/A	#N/A	#N/A	#N/A	#N/A	#N/A	#N/A	#N/A	#N/A	#N/A	#N/A	#N/A	#N/A	#N/A	#N/A	#N/A	#N/A	#N/A	#N/A	#N/A	26.085	weak	0.991
ANAPC2	21.49	weak	0.931	26.402	weak	0.929	#N/A	#N/A	#N/A	25.559	weak	0.979	29.884	weak	0.921	30.637	weak	0.876	32.975	good	0.99	27.257	weak	0.986	43.836	weak	0.793	34.265	good	0.997
ANAPC4	58.828	weak	0.988	63.93	good	0.962	#N/A	#N/A	#N/A	100.394	weak	0.974	56.286	weak	0.993	56.206	weak	0.991	60.278	weak	0.992	48.198	good	0.992	36.452	weak	0.978	41.228	good	0.989
ANAPC5	55.807	weak	0.84	48.813	weak	0.978	79.68	weak	0.836	#N/A	#N/A	#N/A	110.521	weak	0.71	36.451	weak	0.994	95.19	weak	0.933	#N/A	#N/A	#N/A	67.014	good	0.706	55.623	good	0.987
ANAPC7	#N/A	#N/A	#N/A	71.281	weak	0.784	75.639	weak	0.773	133.923	weak	0.816	41.402	weak	0.886	58.939	weak	0.789	#N/A	#N/A	#N/A	41.76	weak	0.972	26.439	good	0.988	28.077	good	0.987
ANK1	#N/A	#N/A	#N/A	489.609	weak	0.062	377.996	weak	0.079	#N/A	#N/A	#N/A	#N/A	#N/A	#N/A	#N/A	#N/A	#N/A	Inf	good	0	45.557	weak	0.844	#N/A	#N/A	#N/A	32.755	weak	0.337
ANK3	592.139	good	0.299	77.081	weak	0.303	#N/A	#N/A	#N/A	#N/A	#N/A	#N/A	#N/A	#N/A	#N/A	#N/A	#N/A	#N/A	#N/A	#N/A	#N/A	#N/A	#N/A	#N/A	14.288	good	0.984	15.941	good	0.986
ANKFY1	106.378	good	0.982	136.27	good	0.999	300.794	good	0.999	242.44	good	0.998	64.377	good	0.984	72.04	good	0.99	82.678	good	0.981	68.481	good	0.983	59.295	good	1	73.296	good	0.999
ANKHD1	18.219	weak	0.991	21.167	weak	0.997	32.831	weak	0.995	29.479	weak	0.997	30.182	weak	0.825	35.527	weak	0.921	21.815	good	0.99	17.288	weak	0.993	22.788	weak	0.994	26.002	good	0.992
ANKLE2	21.469	weak	0.998	23.621	weak	0.991	#N/A	#N/A	#N/A	#N/A	#N/A	#N/A	50.128	weak	0.691	47.065	good	0.935	38.163	weak	0.966	#N/A	#N/A	#N/A	22.585	good	0.987	23.702	good	0.996
ANKMY2	77.723	weak	0.991	#N/A	#N/A	#N/A	#N/A	#N/A	#N/A	#N/A	#N/A	#N/A	#N/A	#N/A	#N/A	Inf	weak	0	66.223	weak	0.939	38.177	weak	0.972	#N/A	#N/A	#N/A	32.839	good	0.997
ANKRD10	15.632	weak	0.999	#N/A	#N/A	#N/A	#N/A	#N/A	#N/A	#N/A	#N/A	#N/A	#N/A	#N/A	#N/A	#N/A	#N/A	#N/A	#N/A	#N/A	#N/A	#N/A	#N/A	#N/A	#N/A	#N/A	#N/A	#N/A	#N/A	#N/A
ANKRD12	38.413	weak	0.974	#N/A	#N/A	#N/A	#N/A	#N/A	#N/A	#N/A	#N/A	#N/A	#N/A	#N/A	#N/A	#N/A	#N/A	#N/A	#N/A	#N/A	#N/A	#N/A	#N/A	#N/A	23.641	weak	0.403	#N/A	#N/A	#N/A
ANKRD13A	72.103	good	0.994	82.823	good	0.983	134.242	weak	0.91	112.42	weak	0.957	#N/A	#N/A	#N/A	#N/A	#N/A	#N/A	111.328	good	0.935	47.817	weak	0.191	45.352	weak	0.907	37.71	weak	0.989
ANKRD17	24.625	weak	0.989	20.229	weak	0.997	44.691	weak	0.925	#N/A	#N/A	#N/A	48.273	weak	0.96	35.739	weak	0.818	#N/A	#N/A	#N/A	#N/A	#N/A	#N/A	19.415	good	0.988	23.054	good	0.988
ANKRD34C	4752.158	weak	0.014	319.435	weak	0.982	#N/A	#N/A	#N/A	#N/A	#N/A	#N/A	Inf	weak	0	Inf	weak	0	#N/A	#N/A	#N/A	104.917	weak	0.291	#N/A	#N/A	#N/A	#N/A	#N/A	#N/A
ANKRD44	105.888	good	0.984	116.191	good	0.998	216.734	good	0.998	204.227	good	0.998	#N/A	#N/A	#N/A	200.169	weak	0.077	105.451	good	0.994	90.222	good	0.994	43.889	weak	0.901	54.23	good	0.997
ANKZF1	25.549	weak	1	28.832	weak	0.565	69.375	weak	0.878	40.241	weak	0.958	#N/A	#N/A	#N/A	#N/A	#N/A	#N/A	#N/A	#N/A	#N/A	#N/A	#N/A	#N/A	#N/A	#N/A	#N/A	69.22	weak	0.807
ANO6	#N/A	#N/A	#N/A	166.743	weak	0.854	270.802	weak	0.905	165.49	weak	0.848	70.315	good	0.996	66.867	good	0.997	114.02	weak	0.984	82.783	weak	0.919	#N/A	#N/A	#N/A	64.102	good	0.997
ANP32A	205.931	good	0.994	261.648	good	0.999	860.756	good	0.998	805.634	good	0.999	124.632	good	0.917	115.278	good	0.986	163.129	good	0.991	152.364	good	0.985	123.103	good	0.997	138.647	good	0.998
ANP32B	109.218	good	0.987	139.327	good	0.999	847.804	good	0.997	731.119	good	0.986	136.109	good	0.99	135.256	good	0.911	171.763	good	0.983	152.07	good	0.991	118.094	good	0.999	141.752	good	0.995
ANP32E	Inf	weak	0	234.511	good	0.996	696.853	good	0.998	674.534	good	0.999	Inf	good	0	Inf	good	0	761.507	weak	0.67	Inf	weak	0	74.915	weak	0.162	123.692	good	0.988
ANTXR2	#N/A	#N/A	#N/A	#N/A	#N/A	#N/A	#N/A	#N/A	#N/A	#N/A	#N/A	#N/A	18.411	weak	0.931	30.558	weak	0.824	#N/A	#N/A	#N/A	#N/A	#N/A	#N/A	#N/A	#N/A	#N/A	#N/A	#N/A	#N/A
ANXA1	403.172	good	0.967	458.605	good	0.998	749.542	good	1	426.819	good	0.995	101.564	good	0.986	86.425	good	0.981	280.505	good	0.986	262.804	good	0.992	114.849	weak	0.872	71.411	weak	0.985
ANXA11	103.532	good	0.988	134.747	good	0.997	333.471	good	1	240.321	good	0.999	57.029	good	0.997	50.904	good	0.995	67.315	good	0.972	59.431	good	0.959	#N/A	#N/A	#N/A	50.339	good	0.999
ANXA2	162.793	good	0.99	149.125	good	1	1271.102	good	0.993	427.466	good	0.995	52.599	good	0.998	51.402	good	0.999	70.955	good	0.994	70.065	good	0.987	86.473	good	0.998	78.19	good	0.957
ANXA4	383.135	good	0.955	372.068	good	0.995	467.951	good	0.263	338.111	good	0.998	207.848	good	0.997	172.037	good	0.991	54.942	good	0.985	45.123	good	0.989	49.433	weak	0.872	81.216	weak	0.738
ANXA5	218.362	good	0.979	189.116	good	0.998	497.654	good	1	144.434	good	0.999	399.528	good	0.994	386.714	good	0.993	62.781	good	0.992	54.853	good	0.994	110.805	good	0.988	89.342	good	0.967
ANXA6	226.092	good	0.992	336.5	good	0.998	718.085	good	0.999	725.54	good	0.997	326.132	good	0.997	283.462	good	0.986	362.503	good	0.977	368.362	good	0.951	91.95	good	0.991	126.672	good	0.996
ANXA7	108.42	good	0.996	121.915	good	0.994	242.303	good	1	195.048	good	1	252.744	good	0.973	274.59	good	0.995	91.163	good	0.994	70.293	good	0.987	43.756	good	0.997	56.323	good	0.998
AP1B1	83.644	good	0.993	100.919	good	0.992	466.217	good	0.596	308.136	good	0.943	67.13	good	0.999	60.314	good	0.996	75.705	good	0.983	63.991	good	0.987	57.275	good	1	72.916	good	0.999
AP1G1	83.397	good	0.995	100.082	good	0.998	208.708	good	0.99	168.608	good	0.999	79.567	good	0.969	81.832	good	0.98	97.118	good	0.991	73.238	good	0.985	54.455	good	0.997	68.506	good	1
AP1G2	71.284	good	0.994	78.102	good	0.999	106.548	weak	0.108	107.956	good	0.314	#N/A	#N/A	#N/A	96.411	weak	0.78	137.893	good	0.973	120.892	weak	0.985	#N/A	#N/A	#N/A	#N/A	#N/A	#N/A
AP1M1	117.802	weak	0.994	131.64	good	0.987	224.279	weak	0.977	196.472	weak	0.968	80.221	good	0.977	81.565	good	0.951	109.787	good	0.997	99.061	good	0.983	60.692	good	0.999	85.042	good	0.998
AP1S1	75.361	weak	0.986	#N/A	#N/A	#N/A	#N/A	#N/A	#N/A	#N/A	#N/A	#N/A	175.022	weak	0.899	237.404	good	0.856	95.716	weak	0.987	28.594	weak	0.127	59.153	good	0.999	64.127	good	0.997
AP1S2	170.265	weak	0.99	218.881	weak	0.975	#N/A	#N/A	#N/A	427.418	weak	1	#N/A	#N/A	#N/A	#N/A	#N/A	#N/A	104.553	weak	0.994	89.859	weak	0.985	62.462	good	0.997	68.458	good	0.999
AP2A1	60.663	good	0.986	91.16	good	0.996	244.447	good	0.989	217.067	good	1	58.267	good	0.995	53.136	good	0.999	115.597	good	0.99	98.335	good	0.986	56.369	good	1	63.108	good	1
AP2A2	78.131	weak	0.918	89.98	good	0.578	181.022	weak	0.831	201.638	weak	0.998	90.189	good	0.976	92.44	good	0.997	43.908	good	0.994	39.719	good	0.99	50.373	good	1	60.329	good	1
AP2B1	62.276	weak	0.996	90.22	good	0.998	377.365	weak	0.993	299.497	good	0.996	87.551	good	0.999	82.84	good	0.978	106.005	good	0.994	102.105	good	0.997	54.665	good	1	60.586	good	1
[truncated: 9,438 more rows]
