# Supplementary material for: Systematic analysis of protein turnover in primary cells
Source: Nat Commun. 2018 Feb 15;9:689. doi: 10.1038/s41467-018-03106-1 (PMC5814408; doi:10.1038/s41467-018-03106-1)
Supplement: Supplementary file 6 — Supplementary Data 3 [file 41467_2018_3106_MOESM6_ESM.xlsx]

## Sheet: Proteasome
gene_name	classification	Bcells replicate 1 half_life	Bcells replicate 1 dataQual	Bcells replicate 1 R_sq	Bcells replicate 2 half_life	Bcells replicate 2 dataQual	Bcells replicate 2 R_sq	Bcells_mean_half_life	NK cells replicate 1 half_life	NK cells replicate 1 dataQual	NK cells replicate 1 R_sq	NK cells replicate 2 half_life	NK cells replicate 2 dataQual	NK cells replicate 2 R_sq	NK cells_mean_half_life	Hepatocytes replicate 1 half_life	Hepatocytes replicate 1 dataQual	Hepatocytes replicate 1 R_sq	Hepatocytes replicate 2 half_life	Hepatocytes replicate 2 dataQual	Hepatocytes replicate 2 R_sq	Hepatocytes_mean_half_life	Monocytes replicate 1 half_life	Monocytes replicate 1 dataQual	Monocytes replicate 1 R_sq	Monocytes replicate 2 half_life	Monocytes replicate 2 dataQual	Monocytes replicate 2 R_sq	Monocytes_mean_half_life	Mouse Neurons, replicate 3 half_life	Mouse Neurons, replicate 3 dataQual	Mouse Neurons, replicate 3 R_sq	Mouse Neurons, replicate 4 half_life	Mouse Neurons, replicate 4 dataQual	Mouse Neurons, replicate 4 R_sq	Mouse Neurons_mean_half_life
PSMA1	non exchangeable core particle	109.069	good	0.995	146.608	good	0.998	127.838	689.507	good	0.992	526.384	good	0.998	607.946	137.843	good	0.989	138.744	good	0.994	138.293	144.591	good	0.984	128.426	good	0.98	136.508	84.197	good	0.999	105.259	good	0.999	94.728
PSMA2	non exchangeable core particle	106.983	weak	0.985	169.856	good	0.975	138.419	825.636	good	0.992	614.178	good	0.995	719.907	133.308	good	0.996	135.334	good	0.997	134.321	168.823	good	0.98	146.346	good	0.989	157.584	80.031	good	0.994	108.069	good	1	94.05
PSMA3	non exchangeable core particle	105.871	good	0.989	155.16	good	0.998	130.516	688.837	good	0.983	562.938	good	0.999	625.888	182.79	good	0.959	166.913	good	0.986	174.851	152.391	good	0.988	139.406	good	0.983	145.899	76.265	good	0.998	98.653	good	1	87.459
PSMA4	non exchangeable core particle	118.203	weak	0.999	158.167	good	0.999	138.185	705.108	good	0.986	520.588	good	0.993	612.848	145.099	good	0.993	130.07	good	0.985	137.584	158.003	good	0.991	126.746	good	0.988	142.374	76.956	good	0.999	93.751	good	1	85.3535
PSMA5	non exchangeable core particle	102.491	good	0.998	143.795	good	0.999	123.143	398.581	good	0.997	329.106	good	0.996	363.844	169.954	good	0.977	176.473	good	0.972	173.214	149.525	good	0.988	123.362	good	0.989	136.444	79.099	good	0.999	92.813	good	1	85.956
PSMA6	non exchangeable core particle	110.428	good	0.988	152.249	good	0.999	131.339	695.764	good	0.964	557.017	good	0.985	626.39	143.656	good	0.98	145.524	good	0.976	144.59	136.132	good	0.993	117.644	good	0.989	126.888	73.578	good	0.999	97.204	good	1	85.391
PSMA7	non exchangeable core particle	101.392	good	0.999	148.381	good	0.999	124.886	585.376	weak	0.996	552.745	good	0.99	569.061	156.851	good	0.973	189.131	good	0.984	172.991	136.022	good	0.978	118.429	good	0.982	127.225	78.371	good	0.999	98.035	good	0.999	88.203
PSMB1	non exchangeable core particle	106.118	good	0.986	153.649	good	0.998	129.883	610.347	good	0.99	451.743	good	0.997	531.045	106.103	good	0.971	113.97	good	1	110.036	137.627	good	0.985	124.14	good	0.979	130.883	75.436	good	0.999	100.136	good	0.997	87.786
PSMB2	non exchangeable core particle	107.022	weak	0.982	147.284	good	0.994	127.153	138.319	weak	0.885	623.658	weak	0.938	380.988	127.926	good	0.989	138.599	good	0.989	133.262	209.704	weak	0.724	118.975	weak	0.957	164.339	78.686	good	0.998	102.624	good	0.999	90.655
PSMB3	non exchangeable core particle	108.354	weak	0.992	152.139	good	0.999	130.246	916.973	good	0.962	442.155	weak	0.994	679.564	113.927	good	0.98	109.719	good	0.99	111.823	137.292	weak	0.988	111.885	weak	0.985	124.588	76.669	good	0.998	95.619	good	0.987	86.144
PSMB4	non exchangeable core particle	110.271	good	0.989	152.567	weak	1	131.419	782.78	weak	0.996	655.715	good	0.956	719.247	115.218	good	0.993	103.724	good	0.999	109.471	137.754	good	0.984	118.612	weak	0.977	128.183	82.04	good	0.998	97.444	good	1	89.742
PSMB5	exchangeable core particle				110.462	weak	0.285	110.462								111.435	good	0.994	107.867	good	0.856	109.651	51.547	weak	0.941	38.409	weak	0.994	44.978	71.588	good	0.961	89.474	good	0.999	80.531
PSMB6	exchangeable core particle	21.033	weak	0.999	26	good	0.988	23.5165	409.377	weak	0.679	198.569	weak	0.364	303.973	265.677	weak	0.927	155.486	good	0.971	210.582				61.52	weak	0.991	61.52	74.955	good	1	93.545	good	0.996	84.25
PSMB7	exchangeable core particle	31.326	weak	0.994	38.592	weak	0.989	34.959	13872.6	weak	0.024					134.441	weak	0.995	131.236	good	0.994	132.839	109.508	weak	0.966	79.818	weak	0.954	94.663	77.216	good	1	105.702	good	1	91.459
PSMC1	regulatory particle	82.028	good	0.988	99.578	good	0.997	90.803	384.195	good	0.836	313.688	good	0.99	348.942	187.902	good	0.926	213.33	good	0.999	200.616	82.512	good	0.989	79.767	good	0.989	81.1395	67.314	good	0.999	83.978	good	0.998	75.646
PSMC2	regulatory particle	73.697	good	0.986	93.571	good	0.998	83.634	336.194	good	0.99	260.903	good	0.998	298.548	193.181	good	0.981	244.232	good	0.991	218.707	83.67	good	0.988	69.152	good	0.988	76.411	72.253	good	1	83.125	good	0.998	77.689
PSMC3	regulatory particle	77.57	good	0.982	97.725	good	0.998	87.6475	478.022	weak	0.998	345.49	good	0.997	411.756	185.919	good	0.986	1350.18	weak	0.143	185.919	108.019	good	0.99	79.392	good	0.976	93.7055	78.18	good	0.997	80.307	good	0.998	79.2435
PSMC4	regulatory particle	74.379	good	0.989	99.762	good	0.994	87.0705	328.663	good	0.988	252.692	good	0.997	290.678	221.814	good	0.994	242.999	good	0.994	232.406	105.342	good	0.99	91.848	good	0.975	98.595	81.039	good	0.998	95.48	good	0.997	88.2595
PSMC5	regulatory particle	72.67	good	0.987	93.578	good	0.988	83.124	312.119	good	0.975	255.926	good	0.901	284.022	224.972	good	0.993	249.977	good	0.996	237.475	99.679	good	0.997	81.44	good	0.99	90.5595	80.416	good	0.999	90.466	good	1	85.441
PSMC6	regulatory particle	66.901	good	0.988	82.93	good	0.999	74.9155	369.985	good	0.937	250.887	good	0.996	310.436	209.734	good	0.983	233.042	good	0.998	221.388	98.056	good	0.991	83.451	good	0.986	90.7535	61.32	good	0.997	71.432	good	0.998	66.376
PSMD1	regulatory particle	93.962	good	0.981	118.551	good	0.998	106.257	354.812	good	0.112	469.139	good	0.996	469.139	219.553	good	0.984	198.414	good	0.993	208.983	108.81	good	0.99	85.968	good	0.992	97.389	88.512	good	0.999	94.198	good	0.998	91.355
PSMD11	regulatory particle	76.774	good	0.983	100.939	good	0.993	88.8565	331.92	good	0.999	264.215	good	0.994	298.067	205.178	good	0.991	219.902	good	0.987	212.54	92.927	good	0.989	74.938	good	0.988	83.9325	68.782	good	1	75.996	good	0.999	72.389
PSMD12	regulatory particle	90.549	good	0.967	114.393	good	0.998	102.471	96.37	good	0.097	107.885	good	0.038		302.321	good	0.991	142.982	good	0.309	222.651	135.704	good	0.99	109.462	good	0.983	122.583	70.791	good	1	79.415	good	1	75.103
PSMD13	regulatory particle	93.878	weak	0.982	110.487	good	0.995	102.183	367.247	good	0.965	312.016	good	0.98	339.632	260.974	good	0.987	276.802	good	0.99	268.888	57.699	weak	0.507	93.424	good	0.988	75.5615	87.046	good	0.998	88.661	good	0.998	87.8535
PSMD14	regulatory particle	126.17	good	0.975	135.795	good	0.993	130.982	1259.83	weak	0.907	935.884	weak	0.968	1097.86	337.52	good	0.986	354.352	good	0.996	345.936	129.152	good	0.98	114.819	good	0.974	121.986	98.714	good	0.998	108.856	good	0.992	103.785
PSMD2	regulatory particle	88.982	good	0.99	106.744	good	0.994	97.863	301.552	good	0.986	285.472	good	0.998	293.512	244.248	good	0.992	247.217	good	0.984	245.732	89.925	good	0.993	82.294	good	0.982	86.1095	79.183	good	0.999	77.916	good	0.997	78.5495
PSMD3	regulatory particle	94.432	good	0.99	116.111	good	0.994	105.272	365.349	good	0.966	298.38	good	0.931	331.865	227.153	good	0.716	284.609	good	0.979	255.881	106.211	good	0.988	86.451	good	0.984	96.331	91.911	good	0.999	105.105	good	0.999	98.508
PSMD4	regulatory particle	37.097	weak	0.979	49.981	good	0.997	43.539	117.145	good	0.999	94.632	good	0.998	105.888	54.097	good	1	58.88	weak	0.854	56.4885	42.573	good	0.99	35.038	weak	0.991	38.8055	54.733	good	0.999	65.902	good	0.998	60.3175
ADRM1	regulatory particle (postulated)	51.558	good	0.997	58.256	good	0.999	54.907	157.827	good	0.995	126.704	weak	0.997	142.266	72.339	weak	0.944	102.278	weak	0.988	87.3085	54.61	good	0.991	50.249	good	0.994	52.4295
PSMD6	regulatory particle	102.582	good	0.984	123.42	good	0.993	113.001	522.371	good	0.989	356.53	good	0.99	439.45	895.884	good	0.995	552.208	good	0.876	724.046	127.717	good	0.992	95.937	good	0.982	111.827	95.689	good	0.999	111.432	good	0.99	103.56
PSMD7	regulatory particle	115.861	weak	0.991	142.156	good	0.992	129.008	510.52	weak	0.963	457.007	good	0.915	483.764	327.858	good	0.984	338.424	good	0.988	333.141	125.833	good	0.994	99.949	weak	0.989	112.891	96.676	good	0.998	101.669	good	0.998	99.1725
PSMD8	regulatory particle	74.491	good	0.989	91.722	good	0.992	83.1065	222.896	good	0.925	153.625	good	0.991	188.26	252.524	good	0.998	214.833	good	0.936	233.678	78.722	good	0.992	63.343	good	0.988	71.0325	73.02	good	1	79.664	good	0.994	76.342

## Sheet: bounds
Bcells	39.1047	105.154	131.129
NK cells	126.427	374.735	658.674
Hepatocytes	107.282	188.517	272.015
Monocytes	52.1399	105.547	135.775
Mouse Neurons	69.0155	86.189	96.4805
all	103.978	179.28	242.234
