# Supplementary material for: Systematic analysis of protein turnover in primary cells
Source: Nat Commun. 2018 Feb 15;9:689. doi: 10.1038/s41467-018-03106-1 (PMC5814408; doi:10.1038/s41467-018-03106-1)
Supplement: Supplementary file 7 — Supplementary Data 4 [file 41467_2018_3106_MOESM7_ESM.xlsx]

## Sheet: NPC
gene_name	classification	Bcells replicate 1 half_life	Bcells replicate 1 dataQual	Bcells replicate 1 R_sq	Bcells replicate 2 half_life	Bcells replicate 2 dataQual	Bcells replicate 2 R_sq	Bcells_mean_half_life	NK cells replicate 1 half_life	NK cells replicate 1 dataQual	NK cells replicate 1 R_sq	NK cells replicate 2 half_life	NK cells replicate 2 dataQual	NK cells replicate 2 R_sq	NK cells_mean_half_life	Hepatocytes replicate 1 half_life	Hepatocytes replicate 1 dataQual	Hepatocytes replicate 1 R_sq	Hepatocytes replicate 2 half_life	Hepatocytes replicate 2 dataQual	Hepatocytes replicate 2 R_sq	Hepatocytes_mean_half_life	Monocytes replicate 1 half_life	Monocytes replicate 1 dataQual	Monocytes replicate 1 R_sq	Monocytes replicate 2 half_life	Monocytes replicate 2 dataQual	Monocytes replicate 2 R_sq	Monocytes_mean_half_life	Mouse Neurons, replicate 3 half_life	Mouse Neurons, replicate 3 dataQual	Mouse Neurons, replicate 3 R_sq	Mouse Neurons, replicate 4 half_life	Mouse Neurons, replicate 4 dataQual	Mouse Neurons, replicate 4 R_sq	Mouse Neurons_mean_half_life
AAAS	undetermined	75.299	good	0.982	88.376	good	0.99	81.8375	379.453	good	0.961	208.182	good	0.992	293.817				145.343	weak	0.852	145.343	78.09	weak	0.995	57.957	weak	0.987	68.0235	78.989	weak	0.982	86.873	good	0.975	82.931
AHCTF1	scaffold	91.695	good	0.995	86.507	good	0.999	89.101	128.592	good	0.989	119.313	good	0.997	123.953	21.668	good	0.984	21.875	good	0.996	21.7715	61.166	good	0.979	60.406	good	0.992	60.786	40.796	good	0.996	40.035	good	0.986	40.4155
GLE1	peripheral	49.415	weak	0.977				49.415	104.094	weak	0.606	62.131	weak	0.558	83.1125	341.836	weak	0.78	88.473	weak	0.85	215.155	94.391	weak	0.947				94.391
NDC1	undetermined				82.502	weak	0.257	82.502	61.222	weak	0.309				61.222	107.189	weak	0.685	124.296	weak	0.88	115.743	117.932	weak	0.269				117.932	85.55	good	0.982	97.977	good	0.982	91.7635
NUP107	scaffold	91.247	good	0.97	104.49	good	0.992	97.8685	373.525	good	0.951				373.525	179.635	good	0.996	253.133	good	0.964	216.384	102.815	good	0.823	95.784	good	0.99	99.2995	124.806	good	0.984	160.436	good	0.994	142.621
NUP133	scaffold	80.65	good	0.963	97.874	good	0.998	89.262	319.517	weak	0.954	277.518	good	0.976	298.517	164.064	good	0.981	151.894	good	0.886	157.979	96.692	good	0.997	88.351	good	0.996	92.5215				127.028	good	0.984	127.028
NUP153	peripheral	49.84	good	0.991	55.14	good	0.998	52.49	123.536	good	0.988	120.181	good	0.998	121.858	33.557	good	0.993	31.494	good	0.996	32.5255	42.053	good	0.994	42.885	good	0.99	42.469	26.012	good	0.999	28.912	good	0.996	27.462
NUP155	scaffold	107.054	good	0.96	120.298	good	0.992	113.676	505.69	good	0.748	459.435	good	0.987	482.562	205.378	good	0.986	220.504	good	0.98	212.941	206.029	good	0.987	160.805	good	0.985	183.417	98.312	good	0.997	124.893	good	0.994	111.602
NUP160	scaffold	54.457	good	0.809	119.906	good	0.999	87.1815	445.388	good	0.92	342.902	good	0.98	394.145	114.519	good	0.326	197.617	good	0.426	156.068	114.647	weak	0.976	110.116	weak	0.993	112.382
NUP188	scaffold	56.568	good	0.978	59.517	good	0.971	58.0425	233.329	weak	0.984	97.153	good	0.281	165.241	157.923	good	0.86	159.878	good	0.964	158.9	81.306	good	0.969	64.095	good	0.98	72.7005	95.848	weak	0.921	100.887	weak	0.922	98.3675
NUP205	scaffold	103.27	good	0.964	138.862	good	0.991	121.066				504.895	good	0.985	504.895	218.046	good	0.998	229.825	good	0.999	223.935	166.204	good	0.984	124.421	good	0.992	145.312	106.38	good	0.97	140.502	good	0.981	123.441
NUP210	undetermined	178.724	good	0.988	226.063	good	0.999	202.393	560.957	good	0.985	399.137	good	0.993	480.047	341.421	good	0.972	339.892	good	0.996	340.656				341.867	good	0.936	341.867	104.815	good	0.998	115.429	good	0.991	110.122
NUP214	peripheral	76.102	good	0.98	83.599	good	1	79.8505	225.618	good	0.978	201.977	good	0.997	213.798	118.894	good	0.985	98.783	good	0.999	108.838	71.023	good	0.98	73.662	weak	0.988	72.3425	77.076	good	0.995	94.754	good	0.991	85.915
NUP35	scaffold	134.151	good	0.997	109.34	weak	0.934	121.746	991.152	weak	0.606	429.054	weak	0.309	710.103	92.515	weak	0.922	99.868	good	0.895	96.1915	182.082	weak	0.955				182.082	57.535	good	0.949	61.525	good	0.953	59.53
NUP37	scaffold	113.94	weak	0.906	105.431	weak	0.991	109.685								79.124	weak	0.856				79.124	54.528	weak	0.929	71.053	weak	0.987	62.7905	180.239	weak	0.988	218.379	good	0.984	199.309
NUP43	scaffold				114.275	weak	0.981	114.275	340.385	weak	0.972	394.341	weak	0.936	367.363	42.453	weak	0.868	32.222	weak	0.776	37.3375	84.862	weak	0.992	77.575	weak	0.994	81.2185	217.744	good	0.978	262.608	good	0.992	240.176
NUP50	peripheral	55.483	good	0.986	64.896	good	0.999	60.1895	146.116	weak	0.996	116.594	weak	0.995	131.355	20.518	weak	0.987	27.789	good	0.998	24.1535	50.456	weak	0.989	53.013	good	0.997	51.7345	27.609	good	0.996	29.071	good	0.998	28.34
NUP54	scaffold	153.141	weak	0.987	152.121	good	0.996	152.631	338.143	weak	0.974	338.583	good	0.937	338.363	109.436	good	1	118.835	good	1	114.135	90.783	good	0.98	78.266	good	0.98	84.5245	87.921	good	0.998	99.875	good	0.998	93.898
NUP62	scaffold	82.322	weak	0.97	104.629	weak	0.995	93.4755	300.802	weak	0.923	297.539	weak	0.975	299.171	140.539	good	0.877	126.658	good	0.986	133.599	81.366	weak	0.995				81.366	84.837	good	0.961	82.097	good	0.998	83.467
NUP85	scaffold	116.646	weak	0.956	125.59	good	0.973	121.118								69.48	good	0.92	227.665	weak	0.328	148.572	74.235	weak	0.406	55.448	weak	0.875	64.8415	115.287	weak	0.777	168.122	weak	0.902	141.704
NUP88	peripheral	70.591	good	0.99	80.675	good	1	75.633	356.309	good	0.992	265.384	good	0.997	310.846	20.619	weak	0.528	91.155	good	0.711	55.887	102.44	weak	0.871	84.466	good	0.99	93.453	73.696	good	0.944	86.417	good	0.997	80.0565
NUP93	scaffold	95.94	good	0.989	114.392	good	0.995	105.166	276.911	good	0.471	402.725	good	0.862	339.818	222.943	good	0.271				222.943	102.575	good	0.988	82.57	good	0.989	92.5725	134.954	good	0.991	194.368	good	0.994	164.661
NUP96	scaffold	94.814	good	0.972	114.557	good	0.998	104.685	325.537	good	0.983	257.039	good	0.993	291.288								97.513	good	0.975	91.88	good	0.983	94.6965	117.533	good	0.626	138.138	good	0.802	127.835
NUP98	peripheral	54.617	good	0.981	57.939	good	0.998	56.278	126.453	weak	0.837	95.01	good	0.309	110.731	67.061	good	0.886	36.93	good	0.997	51.9955	44.086	weak	0.991	38.107	good	0.987	41.0965	96.048	good	0.91	101.038	good	0.898	98.543
NUPL1	scaffold	135.569	weak	0.988	122.983	weak	0.989	129.276	496.69	weak	0.666	361.072	good	0.63	428.881	79.426	weak	0.983	80.596	weak	0.937	80.011	85.806	weak	0.996	69.912	weak	0.988	77.859
NUPL2	peripheral															38.903	weak	0.346	66.237	weak	0.78	52.57											52.572	weak	0.99	52.572
RAE1	peripheral	120.785	weak	0.989	141.044	good	0.999	130.915	287.697	weak	0.972	279.984	weak	0.997	283.841	67.086	weak	0.756	59.438	weak	0.909	63.262	133.453	weak	0.988	104.677	good	0.983	119.065	46.02	good	0.996	54.381	good	0.999	50.2005
RANBP2	peripheral	54.832	good	0.991	65.21	good	0.996	60.021	150.115	good	0.942	149.27	good	0.996	149.692	30.114	good	0.991	29.408	good	0.991	29.761	54.25	good	0.985	43.649	good	0.989	48.9495	35.786	good	0.995	38.996	good	0.997	37.391
RANGAP1	peripheral	63.464	good	0.986	73.437	good	0.997	68.4505	186.313	good	0.998	139.273	good	0.999	162.793	49.261	good	0.992	48.581	good	0.983	48.921	63.167	good	0.99	66.971	good	0.997	65.069	17.296	good	0.977	16.906	good	0.973	17.101
SEC13	scaffold	92.904	weak	0.957	195.228	weak	0.612	144.066	388.342	weak	0.973	326.025	weak	0.916	357.183	152.822	weak	0.933	246.699	weak	0.915	199.761				68.55	weak	0.931	68.55	79.35	weak	0.998	92.24	weak	0.999	85.795
SEH1L	scaffold				142.506	weak	0.962	142.506	333.638	weak	0.792	Inf	good	0	333.638	84.477	good	0.698	145.419	weak	0.969	114.948	98.79	weak	0.926	37.163	weak	0.752	67.9765	45.564	weak	0.611	99.177	good	0.994	72.3705
SUMO1	peripheral	60.46	good	0.994	63.855	good	0.999	62.1575	138.756	good	0.998	137.181	good	0.997	137.969	22.351	good	0.998	26.192	good	0.99	24.2715	45.989	good	0.982	37.649	weak	0.975	41.819	16.404	good	0.988	18.251	good	0.995	17.3275
TPR	peripheral	116.491	good	0.99	115.405	good	0.999	115.948	266.51	good	0.994	224.496	good	0.997	245.503	55.485	good	0.999	55.067	good	0.999	55.276	87.565	good	0.99	78.781	good	0.992	83.173	41.61	good	0.998	49.096	good	0.999	45.353
UBE2I	peripheral	182.494	weak	0.976				182.494	384	weak	0.898	388.007	weak	0.973	386.003								98.777	weak	0.983	50.5	weak	0.916	74.6385				65.41	good	0.995	65.41
POM121C	undetermined				47.811	weak	0.994	47.811	67.878	weak	0.974	58.029	weak	0.985	62.9535

## Sheet: bounds
Bcells	54.2985	98.2505	134.549
NK cells	80.6343	283.093	407.521
Hepatocytes	24.0271	91.9013	208.833
Monocytes	41.4348	79.309	109.594
Mouse Neurons	21.9641	88.4237	133.945
all	56.3045	123.39	186.946
