# Supplementary material for: Systematic analysis of protein turnover in primary cells
Source: Nat Commun. 2018 Feb 15;9:689. doi: 10.1038/s41467-018-03106-1 (PMC5814408; doi:10.1038/s41467-018-03106-1)
Supplement: Supplementary file 8 — Supplementary Data 5 [file 41467_2018_3106_MOESM8_ESM.xlsx]

## Sheet: MaxQuant parameters
Protein identification
PSM FDR	0.01
Protein FDR	0.01
site decoy fraction	0.01
Min peptides	1
Min razor + unique peptides	1
Min unique peptides	1
Min score for unmodified peptides	0
Min score for modified peptides	40
Min delta score for modified peptides	0
Main search max. combinations	200
Base FDR calculations on delta score	off
Razor protein FDR	on
Protein Quantification
Label min ratio count	2
peptides for quantification	unique + razor
use only unmodified peptides and modifications used in protein quantification : Oxidation (M), Acetyl (protein N-term)
Discard unmodified counterpart peptides	on
advanced ratio estimation	off
Group specific Parameters
multiplicity	2
max labelled	3
light labels	n/a
heavy labels	Arg10;Lys8
re-quantify	on / off see maniscript
second peptides	on
dependent peptides	off
Instrument
Instrument type	orbitrap
first search peptide tolerance	20 ppm
main search peptide tolerance	4.5 ppm
individual peptide mass tolerance	on
isotope match tolerance	2ppm
centroid match tolerance	8ppm
centroid half width	35ppm
time valley factor	1.4
isotope valley factor	1.2
isotope time correction	0.6
theoretical isotope correction	0.6
recalibration unit	ppm
digestion	specific, trypsin/P
maximum missed cleavages	3
Modifications
Variable modifications	Oxidation (M);Acetyl (Protein N-term)
max number of modifications per peptide	5
Match unidentified features	FALSE
MS/MS tol. (FTMS)	20 ppm
Top MS/MS peaks per Da interval. (FTMS)	12
Da interval. (FTMS)	100
MS/MS deisotoping (FTMS)	on
MS/MS deisotoping tolerance (FTMS)	7
MS/MS deisotoping tolerance unit (FTMS)	ppm
MS/MS higher charges (FTMS)	on
MS/MS water loss (FTMS)	on
MS/MS ammonia loss (FTMS)	on
MS/MS dependent losses (FTMS)	on
MS/MS recalibration (FTMS)	off
